# Supplementary material for: Sexually dimorphic transcriptional programs of early-phase response in regenerating peripheral nerves
Source: Front Mol Neurosci. 2022 Aug 2;15:958568. doi: 10.3389/fnmol.2022.958568 (PMC9378824; doi:10.3389/fnmol.2022.958568)
Supplement: Supplementary Table 1 — DEGs in murine female and male post-axotomy (24 h) proximal nerve stumps. [file Table_1.XLSX]

## Sheet: Sheet1
Supplementary Table 1 | DEGs in murine female and male post-axotomy (24 h) proximal nerve stumps.
Table columns: ID, Ensembl gene identificator and version; F.log2FoldChange, Log2FC in female nerve; F.pvalue, female nerve DESeq2 p-value by Wald test; F.padj, female nerve DESeq2 adjusted p-value by Wald test; M.log2FoldChange, Log2FC in male nerve; M.pvalue, male nerve DESeq2 p-value by Wald test; M.padj, male nerve DESeq2 adjusted p-value by Wald test; gene_name, Genbank gene symbol; descript…
ID	SF.log2FoldChange	SF.pvalue	SF.padj	SM.log2FoldChange	SM.pvalue	SM.padj	gene_name	description	gene_biotype
ENSMUSG00000032484.9	-3.39644	5.60743e-09	3.10513e-07	-1.67519	0.00110698	0.00451767	Ngp	neutrophilic granule protein [Source:MGI Symbol;Acc:MGI:105983]	protein_coding
ENSMUSG00000053846.6	-3.15956	2.58053e-14	8.02425e-12	-3.16034	2.90709e-14	2.25224e-12	Lipg	lipase, endothelial [Source:MGI Symbol;Acc:MGI:1341803]	protein_coding
ENSMUSG00000078721.2	-3.02634	3.66481e-06	6.43555e-05	-0.229464	0.35096	0.495368	Fam205a1	family with sequence similarity 205, member A1 [Source:MGI Symbol;Acc:MGI:3651059]	protein_coding
ENSMUSG00000002020.16	-2.93859	2.4996e-06	4.72168e-05	-1.80305	0.00101839	0.004204	Ltbp2	latent transforming growth factor beta binding protein 2 [Source:MGI Symbol;Acc:MGI:99502]	protein_coding
ENSMUSG00000062148.7	-2.92651	0.000309679	0.00245749	-0.978062	0.0206459	0.0525208	Ear6	eosinophil-associated, ribonuclease A family, member 6 [Source:MGI Symbol;Acc:MGI:1890463]	protein_coding
ENSMUSG00000035557.10	-2.84522	0.00261987	0.0135742	0.125641	0.549549	0.677843	Krt17	keratin 17 [Source:MGI Symbol;Acc:MGI:96691]	protein_coding
ENSMUSG00000026815.15	-2.83815	1.21e-08	5.7817e-07	-3.36038	7.11292e-09	1.46377e-07	Gfi1b	growth factor independent 1B [Source:MGI Symbol;Acc:MGI:1276578]	protein_coding
ENSMUSG00000030873.10	-2.78556	0.000186375	0.00163216	-0.15692	0.495821	0.631582	Scnn1b	sodium channel, nonvoltage-gated 1 beta [Source:MGI Symbol;Acc:MGI:104696]	protein_coding
ENSMUSG00000073485.4	-2.69135	8.65135e-09	4.36062e-07	-0.237978	0.335432	0.478811	H3f3aos	H3.3 histone A, opposite strand [Source:MGI Symbol;Acc:MGI:3802006]	lncRNA
ENSMUSG00000015854.8	-2.66101	2.93417e-13	6.89598e-11	-4.49296	1.42323e-28	1.87448e-25	Cd5l	CD5 antigen-like [Source:MGI Symbol;Acc:MGI:1334419]	protein_coding
ENSMUSG00000028001.17	-2.62477	2.72232e-06	5.0645e-05	-0.434793	0.123484	0.224479	Fga	fibrinogen alpha chain [Source:MGI Symbol;Acc:MGI:1316726]	protein_coding
ENSMUSG00000107622.2	-2.59679	1.01452e-05	0.000148279	-1.59019	0.00131458	0.00522907	4930512J16Rik	RIKEN cDNA 4930512J16 gene [Source:MGI Symbol;Acc:MGI:1922381]	lncRNA
ENSMUSG00000032511.18	-2.5664	3.70669e-05	0.000428602	-3.88904	6.53031e-08	1.02188e-06	Scn5a	sodium channel, voltage-gated, type V, alpha [Source:MGI Symbol;Acc:MGI:98251]	protein_coding
ENSMUSG00000070873.6	-2.52458	4.50241e-10	3.72962e-08	-0.440716	0.0943636	0.181052	Lilra5	leukocyte immunoglobulin-like receptor, subfamily A (with TM domain), member 5 [Source:MGI Symbol;Acc:MGI:3647196]	protein_coding
ENSMUSG00000042367.13	-2.51694	1.93182e-05	0.00025155	-0.986004	0.0154193	0.0412906	Gjb3	gap junction protein, beta 3 [Source:MGI Symbol;Acc:MGI:95721]	protein_coding
ENSMUSG00000031250.9	-2.5026	4.2152e-05	0.000476497	-0.528082	0.0772374	0.154481	Tnmd	tenomodulin [Source:MGI Symbol;Acc:MGI:1929885]	protein_coding
ENSMUSG00000000157.17	-2.49442	6.23086e-07	1.47124e-05	-0.634506	0.0526693	0.113183	Itgb2l	integrin beta 2-like [Source:MGI Symbol;Acc:MGI:1277979]	protein_coding
ENSMUSG00000109814.2	-2.49255	0.000413916	0.00307803	0.0380802	0.860847	0.911604	Gm45847	predicted gene 45847 [Source:MGI Symbol;Acc:MGI:5804962]	lncRNA
ENSMUSG00000110723.2	-2.4911	0.00397204	0.0189213	-0.297775	0.238819	0.372283	Gm49353	predicted gene, 49353 [Source:MGI Symbol;Acc:MGI:6121556]	protein_coding
ENSMUSG00000050377.9	-2.48535	1.87525e-11	2.42965e-09	-3.46396	1.97838e-16	2.36877e-14	Il31ra	interleukin 31 receptor A [Source:MGI Symbol;Acc:MGI:2180511]	protein_coding
ENSMUSG00000062345.11	-2.47811	1.51123e-11	2.00954e-09	-0.945536	0.00249381	0.00893334	Serpinb2	serine (or cysteine) peptidase inhibitor, clade B, member 2 [Source:MGI Symbol;Acc:MGI:97609]	protein_coding
ENSMUSG00000035448.10	-2.46356	1.24554e-12	2.33101e-10	-2.68104	1.95456e-14	1.58146e-12	Ccr3	chemokine (C-C motif) receptor 3 [Source:MGI Symbol;Acc:MGI:104616]	protein_coding
ENSMUSG00000035459.19	-2.44851	0.000314381	0.00248797	-1.72224	0.00403316	0.0133969	Stab2	stabilin 2 [Source:MGI Symbol;Acc:MGI:2178743]	protein_coding
ENSMUSG00000021506.8	-2.44746	1.3573e-10	1.33823e-08	-2.18786	1.58301e-08	2.94109e-07	Pitx1	paired-like homeodomain transcription factor 1 [Source:MGI Symbol;Acc:MGI:107374]	protein_coding
ENSMUSG00000108265.3	-2.39683	0.000919011	0.00586333	-0.363548	0.146752	0.256676	Olfr318	olfactory receptor 318 [Source:MGI Symbol;Acc:MGI:3030152]	protein_coding
ENSMUSG00000058665.9	-2.3917	8.45192e-10	6.3037e-08	-1.70826	1.76734e-06	1.80674e-05	En1	engrailed 1 [Source:MGI Symbol;Acc:MGI:95389]	protein_coding
ENSMUSG00000114761.2	-2.3826	3.76514e-06	6.57175e-05	-5.04763	3.16557e-12	1.49494e-10	Gm47242	predicted gene, 47242 [Source:MGI Symbol;Acc:MGI:6096064]	lncRNA
ENSMUSG00000032517.17	-2.37153	7.95512e-10	5.95514e-08	1.57783	5.51018e-06	4.77797e-05	Mobp	myelin-associated oligodendrocytic basic protein [Source:MGI Symbol;Acc:MGI:108511]	protein_coding
ENSMUSG00000060044.9	-2.36254	7.588e-13	1.54918e-10	-2.68849	7.09641e-16	7.78864e-14	Tmem26	transmembrane protein 26 [Source:MGI Symbol;Acc:MGI:2143537]	protein_coding
ENSMUSG00000086233.2	-2.35929	7.74488e-08	2.66224e-06	-2.19327	1.39517e-07	1.96525e-06	Gm11816	predicted gene 11816 [Source:MGI Symbol;Acc:MGI:3650294]	lncRNA
ENSMUSG00000044976.18	-2.31749	1.12098e-11	1.58443e-09	-0.162592	0.46607	0.604967	Wdr72	WD repeat domain 72 [Source:MGI Symbol;Acc:MGI:3583957]	protein_coding
ENSMUSG00000113236.2	-2.30102	8.44133e-06	0.000127707	-0.170734	0.483339	0.620116	Gm40548	predicted gene, 40548 [Source:MGI Symbol;Acc:MGI:5623433]	lncRNA
ENSMUSG00000085684.3	-2.29989	0.000417831	0.00309639	-0.0264499	0.89813	0.935746	4930469K13Rik	RIKEN cDNA 4930469K13 gene [Source:MGI Symbol;Acc:MGI:1924124]	protein_coding
ENSMUSG00000003974.7	-2.29581	0.00631735	0.0274273	0.249771	0.302795	0.443985	Grm3	glutamate receptor, metabotropic 3 [Source:MGI Symbol;Acc:MGI:1351340]	protein_coding
ENSMUSG00000021768.16	-2.29007	0.000525311	0.00371988	0.0997764	0.634133	0.74775	Dusp13	dual specificity phosphatase 13 [Source:MGI Symbol;Acc:MGI:1351599]	protein_coding
ENSMUSG00000026828.12	-2.27545	4.97721e-05	0.000547331	-2.24567	6.78453e-05	0.000416578	Galnt5	polypeptide N-acetylgalactosaminyltransferase 5 [Source:MGI Symbol;Acc:MGI:2179403]	protein_coding
ENSMUSG00000005364.12	-2.27158	2.63113e-07	7.15752e-06	-2.19896	9.19844e-07	1.033e-05	Il5ra	interleukin 5 receptor, alpha [Source:MGI Symbol;Acc:MGI:96558]	protein_coding
ENSMUSG00000058740.15	-2.26705	1.93437e-08	8.6118e-07	-0.0224032	0.914035	0.946638	Kcnt1	potassium channel, subfamily T, member 1 [Source:MGI Symbol;Acc:MGI:1924627]	protein_coding
ENSMUSG00000051504.19	-2.24918	1.35498e-11	1.86305e-09	-1.58414	3.85584e-07	4.82886e-06	Siglech	sialic acid binding Ig-like lectin H [Source:MGI Symbol;Acc:MGI:2443256]	protein_coding
ENSMUSG00000041559.8	-2.23724	9.62727e-15	3.35494e-12	-1.52171	5.70438e-08	9.07609e-07	Fmod	fibromodulin [Source:MGI Symbol;Acc:MGI:1328364]	protein_coding
ENSMUSG00000040432.6	-2.22153	4.82281e-05	0.000533253	-0.245029	0.319649	0.462547	Ltb4r2	leukotriene B4 receptor 2 [Source:MGI Symbol;Acc:MGI:1888501]	protein_coding
ENSMUSG00000095366.3	-2.22136	3.9651e-12	6.2126e-10	0.374612	0.117041	0.214942	Gm21860	predicted gene, 21860 [Source:MGI Symbol;Acc:MGI:5434024]	lncRNA
ENSMUSG00000018924.7	-2.21883	9.55254e-05	0.000944598	-2.48722	2.57985e-05	0.000181163	Alox15	arachidonate 15-lipoxygenase [Source:MGI Symbol;Acc:MGI:87997]	protein_coding
ENSMUSG00000049537.11	-2.2106	9.74122e-05	0.000959033	-0.432369	0.125892	0.227791	Tecrl	trans-2,3-enoyl-CoA reductase-like [Source:MGI Symbol;Acc:MGI:2444966]	protein_coding
ENSMUSG00000115321.2	-2.19565	0.0015191	0.00878563	-2.70821	0.000713924	0.00311694	Gm34060	predicted gene, 34060 [Source:MGI Symbol;Acc:MGI:5593219]	lncRNA
ENSMUSG00000030235.18	-2.17955	1.4145e-13	3.48657e-11	-1.36037	4.85782e-07	5.9241e-06	Slco1c1	solute carrier organic anion transporter family, member 1c1 [Source:MGI Symbol;Acc:MGI:1889679]	protein_coding
ENSMUSG00000113447.2	-2.17651	2.76694e-05	0.000336292	-0.0342914	0.889228	0.929948	Gm48538	predicted gene, 48538 [Source:MGI Symbol;Acc:MGI:6098082]	lncRNA
ENSMUSG00000027840.6	-2.16816	4.60409e-07	1.13914e-05	-2.60431	4.36016e-09	9.45712e-08	Wnt2b	wingless-type MMTV integration site family, member 2B [Source:MGI Symbol;Acc:MGI:1261834]	protein_coding
ENSMUSG00000111514.2	-2.16603	0.000167642	0.00149589	-0.752662	0.0335794	0.0785154	E230014E18Rik	RIKEN cDNA E230014E18 gene [Source:MGI Symbol;Acc:MGI:3045388]	lncRNA
ENSMUSG00000048967.17	-2.16043	1.93374e-15	8.62828e-13	0.237455	0.25768	0.394015	Yjefn3	YjeF N-terminal domain containing 3 [Source:MGI Symbol;Acc:MGI:2681845]	protein_coding
ENSMUSG00000031698.15	-2.15254	3.81536e-05	0.000438408	-1.9607	0.000171568	0.000922093	Mylk3	myosin light chain kinase 3 [Source:MGI Symbol;Acc:MGI:2443063]	protein_coding
ENSMUSG00000074852.5	-2.13748	2.13287e-06	4.13323e-05	0.0497566	0.836381	0.895922	Hpse2	heparanase 2 [Source:MGI Symbol;Acc:MGI:2685814]	protein_coding
ENSMUSG00000079355.6	-2.13222	1.05271e-07	3.39352e-06	-3.29591	2.43265e-14	1.94834e-12	Ackr4	atypical chemokine receptor 4 [Source:MGI Symbol;Acc:MGI:2181676]	protein_coding
ENSMUSG00000063632.7	-2.13178	2.23227e-06	4.29702e-05	0.0480812	0.842442	0.899873	Sox11	SRY (sex determining region Y)-box 11 [Source:MGI Symbol;Acc:MGI:98359]	protein_coding
ENSMUSG00000031162.15	-2.12149	2.54144e-05	0.000313959	-1.76698	0.000303807	0.00149831	Gata1	GATA binding protein 1 [Source:MGI Symbol;Acc:MGI:95661]	protein_coding
ENSMUSG00000032661.10	-2.11839	6.09546e-13	1.28335e-10	-2.10089	1.11973e-12	5.89897e-11	Oas3	2'-5' oligoadenylate synthetase 3 [Source:MGI Symbol;Acc:MGI:2180850]	protein_coding
ENSMUSG00000021223.14	-2.09826	6.26432e-09	3.41279e-07	-2.79353	9.89576e-13	5.33179e-11	Papln	papilin, proteoglycan-like sulfated glycoprotein [Source:MGI Symbol;Acc:MGI:2386139]	protein_coding
ENSMUSG00000007279.15	-2.08933	5.51687e-07	1.32431e-05	-2.15603	5.81231e-07	6.92425e-06	Scube2	signal peptide, CUB domain, EGF-like 2 [Source:MGI Symbol;Acc:MGI:1928765]	protein_coding
ENSMUSG00000019102.11	-2.07988	3.27216e-05	0.000386765	-0.345727	0.192366	0.316673	Aldh3a1	aldehyde dehydrogenase family 3, subfamily A1 [Source:MGI Symbol;Acc:MGI:1353451]	protein_coding
ENSMUSG00000051262.10	-2.07765	2.18431e-08	9.4538e-07	-1.49091	7.11009e-06	5.96556e-05	Nat8f3	N-acetyltransferase 8 (GCN5-related) family member 3 [Source:MGI Symbol;Acc:MGI:2136449]	protein_coding
ENSMUSG00000026904.18	-2.07706	6.04783e-05	0.000646423	-0.0461982	0.838761	0.89768	Slc4a10	solute carrier family 4, sodium bicarbonate cotransporter-like, member 10 [Source:MGI Symbol;Acc:MGI:2150150]	protein_coding
ENSMUSG00000018341.13	-2.07059	3.78903e-09	2.19792e-07	-1.67777	4.09885e-07	5.09819e-06	Il12rb2	interleukin 12 receptor, beta 2 [Source:MGI Symbol;Acc:MGI:1270861]	protein_coding
ENSMUSG00000063903.6	-2.06945	9.29944e-07	2.06416e-05	-0.568429	0.0487368	0.106469	Klk1	kallikrein 1 [Source:MGI Symbol;Acc:MGI:102850]	protein_coding
ENSMUSG00000034570.13	-2.06773	8.37937e-08	2.83217e-06	-1.79134	2.58302e-06	2.50863e-05	Inpp5j	inositol polyphosphate 5-phosphatase J [Source:MGI Symbol;Acc:MGI:2158663]	protein_coding
ENSMUSG00000034687.9	-2.0606	6.26916e-10	4.96911e-08	-1.90682	9.07751e-09	1.81145e-07	Fras1	Fraser extracellular matrix complex subunit 1 [Source:MGI Symbol;Acc:MGI:2385368]	protein_coding
ENSMUSG00000035486.15	-2.03924	4.84288e-05	0.000534887	0.0834003	0.727785	0.819687	Plk5	polo like kinase 5 [Source:MGI Symbol;Acc:MGI:3026984]	protein_coding
ENSMUSG00000004328.16	-2.03567	6.59251e-05	0.000693638	-0.290959	0.249916	0.385275	Hif3a	hypoxia inducible factor 3, alpha subunit [Source:MGI Symbol;Acc:MGI:1859778]	protein_coding
ENSMUSG00000066677.13	-2.03166	5.16023e-05	0.000563167	-2.42819	3.78766e-06	3.47501e-05	Ifi208	interferon activated gene 208 [Source:MGI Symbol;Acc:MGI:2442822]	protein_coding
ENSMUSG00000022818.14	-2.0054	7.59e-06	0.000117196	-1.86651	2.63904e-05	0.000184336	Cyp2ab1	cytochrome P450, family 2, subfamily ab, polypeptide 1 [Source:MGI Symbol;Acc:MGI:3644957]	protein_coding
ENSMUSG00000020096.22	-2.00502	0.00199982	0.0109511	-0.00300105	0.985971	0.992376	Tbata	thymus, brain and testes associated [Source:MGI Symbol;Acc:MGI:1923820]	protein_coding
ENSMUSG00000040998.19	-2.00031	1.09845e-16	7.4006e-14	-1.91443	1.99852e-15	1.97772e-13	Npnt	nephronectin [Source:MGI Symbol;Acc:MGI:2148811]	protein_coding
ENSMUSG00000043719.15	-1.9846	1.10523e-06	2.38918e-05	-1.50694	6.98323e-05	0.00042745	Col6a6	collagen, type VI, alpha 6 [Source:MGI Symbol;Acc:MGI:2444259]	protein_coding
ENSMUSG00000018168.9	-1.97894	1.80144e-06	3.59434e-05	-1.8093	1.80343e-05	0.000133439	Ikzf3	IKAROS family zinc finger 3 [Source:MGI Symbol;Acc:MGI:1342542]	protein_coding
ENSMUSG00000054169.8	-1.96959	0.00109853	0.00675084	-0.268156	0.28736	0.426658	Ceacam10	carcinoembryonic antigen-related cell adhesion molecule 10 [Source:MGI Symbol;Acc:MGI:1347248]	protein_coding
ENSMUSG00000031492.14	-1.96856	0.000941407	0.00597604	-1.8666	0.00152866	0.00593417	Chrnb3	cholinergic receptor, nicotinic, beta polypeptide 3 [Source:MGI Symbol;Acc:MGI:106212]	protein_coding
ENSMUSG00000061825.11	-1.95136	0.00462454	0.0214236	0.526009	0.0658148	0.13577	Ces2c	carboxylesterase 2C [Source:MGI Symbol;Acc:MGI:2385905]	protein_coding
ENSMUSG00000050503.10	-1.94893	0.000915784	0.00585014	-0.205268	0.361273	0.505889	Fbxl22	F-box and leucine-rich repeat protein 22 [Source:MGI Symbol;Acc:MGI:1921415]	protein_coding
ENSMUSG00000027996.14	-1.93789	1.91649e-09	1.2536e-07	-1.89774	5.0777e-09	1.08155e-07	Sfrp2	secreted frizzled-related protein 2 [Source:MGI Symbol;Acc:MGI:108078]	protein_coding
ENSMUSG00000086425.8	-1.9376	0.000639931	0.00435205	-2.49418	0.000106716	0.00061519	F730016J06Rik	RIKEN cDNA F730016J06 gene [Source:MGI Symbol;Acc:MGI:2443559]	lncRNA
ENSMUSG00000034648.10	-1.93406	2.0829e-08	9.11248e-07	-1.20234	0.000181283	0.000965553	Lrrn1	leucine rich repeat protein 1, neuronal [Source:MGI Symbol;Acc:MGI:106038]	protein_coding
ENSMUSG00000026840.15	-1.91942	5.91194e-11	6.38996e-09	-1.229	7.27952e-06	6.08517e-05	Lamc3	laminin gamma 3 [Source:MGI Symbol;Acc:MGI:1344394]	protein_coding
ENSMUSG00000074768.7	-1.9172	0.00431898	0.0202635	-0.0255549	0.90222	0.938493	Bhmt	betaine-homocysteine methyltransferase [Source:MGI Symbol;Acc:MGI:1339972]	protein_coding
ENSMUSG00000006310.11	-1.90574	2.72239e-05	0.000331676	-0.396069	0.14741	0.257603	Zbtb32	zinc finger and BTB domain containing 32 [Source:MGI Symbol;Acc:MGI:1891838]	protein_coding
ENSMUSG00000054966.14	-1.89405	1.82901e-05	0.000240833	-1.36708	0.000852547	0.0036208	Lmntd1	lamin tail domain containing 1 [Source:MGI Symbol;Acc:MGI:1921321]	protein_coding
ENSMUSG00000103168.2	-1.88298	1.79237e-10	1.71573e-08	-0.944036	0.00044406	0.00207552	Gm30948	predicted gene, 30948 [Source:MGI Symbol;Acc:MGI:5590107]	lncRNA
ENSMUSG00000050541.15	-1.87887	1.39439e-09	9.65188e-08	-1.08944	0.000157843	0.00086003	Adra1b	adrenergic receptor, alpha 1b [Source:MGI Symbol;Acc:MGI:104774]	protein_coding
ENSMUSG00000029228.16	-1.87866	2.25127e-11	2.85268e-09	-2.47292	3.06521e-17	4.45809e-15	Lnx1	ligand of numb-protein X 1 [Source:MGI Symbol;Acc:MGI:1278335]	protein_coding
ENSMUSG00000070501.15	-1.87705	2.10494e-07	6.0177e-06	-3.79376	1.42929e-21	5.21295e-19	Ifi214	interferon activated gene 214 [Source:MGI Symbol;Acc:MGI:3584522]	protein_coding
ENSMUSG00000045875.14	-1.87631	1.69583e-06	3.41736e-05	-0.725007	0.0155175	0.0415068	Adra1a	adrenergic receptor, alpha 1a [Source:MGI Symbol;Acc:MGI:104773]	protein_coding
ENSMUSG00000028037.14	-1.87626	5.87069e-09	3.21567e-07	-2.28622	3.83567e-12	1.7795e-10	Ifi44	interferon-induced protein 44 [Source:MGI Symbol;Acc:MGI:2443016]	protein_coding
ENSMUSG00000053835.18	-1.86996	3.06839e-11	3.73604e-09	-2.58327	3.95383e-19	8.76015e-17	H2-T24	histocompatibility 2, T region locus 24 [Source:MGI Symbol;Acc:MGI:95958]	protein_coding
ENSMUSG00000047686.10	-1.81793	8.97924e-11	9.21261e-09	-2.30131	4.24176e-15	3.95903e-13	Rtl3	retrotransposon Gag like 3 [Source:MGI Symbol;Acc:MGI:2685221]	protein_coding
ENSMUSG00000019232.15	-1.81023	1.65496e-08	7.61962e-07	0.331161	0.171794	0.289874	Etnppl	ethanolamine phosphate phospholyase [Source:MGI Symbol;Acc:MGI:1919010]	protein_coding
ENSMUSG00000054556.7	-1.8097	1.24009e-05	0.00017491	-0.170872	0.478194	0.615614	Gm4876	predicted gene 4876 [Source:MGI Symbol;Acc:MGI:3647654]	lncRNA
ENSMUSG00000085786.2	-1.79857	2.34241e-09	1.49825e-07	-2.25463	2.04151e-13	1.27699e-11	Gm15987	predicted gene 15987 [Source:MGI Symbol;Acc:MGI:3801849]	lncRNA
ENSMUSG00000031210.11	-1.79715	0.000126494	0.00119027	-0.510102	0.0801164	0.159139	Gpr165	G protein-coupled receptor 165 [Source:MGI Symbol;Acc:MGI:1923456]	protein_coding
ENSMUSG00000063232.17	-1.79171	0.000562501	0.00392315	-0.503177	0.0905476	0.175494	Serpina11	serine (or cysteine) peptidase inhibitor, clade A (alpha-1 antiproteinase, antitrypsin), member 11 [Source:MGI Symbol;Acc:MGI:2685741]	protein_coding
ENSMUSG00000000805.19	-1.78853	7.18616e-13	1.48211e-10	-1.32764	4.05671e-08	6.72534e-07	Car4	carbonic anhydrase 4 [Source:MGI Symbol;Acc:MGI:1096574]	protein_coding
ENSMUSG00000074178.4	-1.78817	0.00136659	0.00807408	0.360637	0.149862	0.260851	Gm10638	predicted gene 10638 [Source:MGI Symbol;Acc:MGI:3704316]	lncRNA
ENSMUSG00000039997.17	-1.78375	8.5966e-13	1.70348e-10	-2.23164	1.08816e-18	2.0804e-16	Ifi203	interferon activated gene 203 [Source:MGI Symbol;Acc:MGI:96428]	protein_coding
ENSMUSG00000097108.2	-1.78179	0.00514285	0.0233589	-0.434929	0.0916566	0.177206	Gm26581	predicted gene, 26581 [Source:MGI Symbol;Acc:MGI:5477075]	lncRNA
ENSMUSG00000045322.11	-1.76952	3.12133e-09	1.87763e-07	-3.49164	1.09051e-28	1.52075e-25	Tlr9	toll-like receptor 9 [Source:MGI Symbol;Acc:MGI:1932389]	protein_coding
ENSMUSG00000012350.16	-1.76776	2.55805e-05	0.000315264	-1.51077	0.000112239	0.000643028	Ehf	ets homologous factor [Source:MGI Symbol;Acc:MGI:1270840]	protein_coding
ENSMUSG00000023903.9	-1.75547	1.25899e-10	1.26601e-08	-1.97653	1.37359e-12	7.0637e-11	Mmp25	matrix metallopeptidase 25 [Source:MGI Symbol;Acc:MGI:2443938]	protein_coding
ENSMUSG00000007653.13	-1.74788	0.00779801	0.0324374	0.952179	0.0200391	0.0512147	Gabrb2	gamma-aminobutyric acid (GABA) A receptor, subunit beta 2 [Source:MGI Symbol;Acc:MGI:95620]	protein_coding
ENSMUSG00000057346.13	-1.74569	7.76157e-12	1.15351e-09	-2.22771	2.81597e-17	4.17239e-15	Apol9a	apolipoprotein L 9a [Source:MGI Symbol;Acc:MGI:3606001]	protein_coding
ENSMUSG00000068606.7	-1.74369	1.85052e-06	3.67414e-05	-1.01832	0.00220914	0.0080647	Gm4841	predicted gene 4841 [Source:MGI Symbol;Acc:MGI:3643814]	protein_coding
ENSMUSG00000037921.16	-1.743	1.48972e-12	2.65162e-10	-2.50189	3.55108e-23	1.7944e-20	Ddx60	DExD/H box helicase 60 [Source:MGI Symbol;Acc:MGI:2384570]	protein_coding
ENSMUSG00000066687.6	-1.73574	0.00016445	0.00147009	-0.9521	0.0118514	0.0331205	Zbtb16	zinc finger and BTB domain containing 16 [Source:MGI Symbol;Acc:MGI:103222]	protein_coding
ENSMUSG00000068246.7	-1.73567	7.69072e-10	5.8219e-08	-1.67743	2.56045e-09	5.86479e-08	Apol9b	apolipoprotein L 9b [Source:MGI Symbol;Acc:MGI:1919148]	protein_coding
ENSMUSG00000073555.2	-1.73141	1.01669e-06	2.21914e-05	-2.31603	5.14506e-10	1.40361e-08	Gm4951	predicted gene 4951 [Source:MGI Symbol;Acc:MGI:3644953]	protein_coding
ENSMUSG00000053963.8	-1.72689	4.72068e-07	1.16167e-05	-0.652523	0.0172416	0.0453004	Stum	mechanosensory transduction mediator [Source:MGI Symbol;Acc:MGI:2138735]	protein_coding
ENSMUSG00000059213.8	-1.72573	1.93241e-08	8.6118e-07	-0.118132	0.592633	0.713248	Ddn	dendrin [Source:MGI Symbol;Acc:MGI:108101]	protein_coding
ENSMUSG00000042451.13	-1.72483	1.34382e-07	4.12785e-06	-0.820625	0.00464101	0.0150368	Mybph	myosin binding protein H [Source:MGI Symbol;Acc:MGI:1858196]	protein_coding
ENSMUSG00000074766.11	-1.72048	5.52237e-13	1.17493e-10	-1.1282	9.0929e-07	1.02411e-05	Ism1	isthmin 1, angiogenesis inhibitor [Source:MGI Symbol;Acc:MGI:2442963]	protein_coding
ENSMUSG00000050069.4	-1.70978	9.22956e-09	4.59477e-07	-1.35105	3.35461e-06	3.12978e-05	Grem2	gremlin 2, DAN family BMP antagonist [Source:MGI Symbol;Acc:MGI:1344367]	protein_coding
ENSMUSG00000073491.12	-1.70941	0.000367124	0.00280117	-1.77554	0.00030877	0.00152025	Ifi213	interferon activated gene 213 [Source:MGI Symbol;Acc:MGI:3695276]	protein_coding
ENSMUSG00000030468.13	-1.70928	2.48069e-08	1.05336e-06	-2.13154	2.84423e-11	1.06186e-09	Siglecg	sialic acid binding Ig-like lectin G [Source:MGI Symbol;Acc:MGI:2443630]	protein_coding
ENSMUSG00000017969.14	-1.70863	2.71375e-10	2.45859e-08	-1.41162	1.26372e-07	1.8015e-06	Ptgis	prostaglandin I2 (prostacyclin) synthase [Source:MGI Symbol;Acc:MGI:1097156]	protein_coding
ENSMUSG00000025330.7	-1.70638	1.49418e-11	2.00002e-09	-2.62783	1.52403e-23	8.81226e-21	Padi4	peptidyl arginine deiminase, type IV [Source:MGI Symbol;Acc:MGI:1338898]	protein_coding
ENSMUSG00000032528.6	-1.70434	4.11614e-05	0.000468179	-0.588888	0.0514358	0.111126	Vipr1	vasoactive intestinal peptide receptor 1 [Source:MGI Symbol;Acc:MGI:109272]	protein_coding
ENSMUSG00000021055.15	-1.69171	0.00124874	0.00750058	-0.431883	0.121879	0.222089	Esr2	estrogen receptor 2 (beta) [Source:MGI Symbol;Acc:MGI:109392]	protein_coding
ENSMUSG00000031147.9	-1.69081	1.01505e-12	1.95392e-10	-0.0267988	0.890198	0.930672	Magix	MAGI family member, X-linked [Source:MGI Symbol;Acc:MGI:1859644]	protein_coding
ENSMUSG00000021803.11	-1.68402	0.000494897	0.00355215	-1.12151	0.00525329	0.0166653	Cdhr1	cadherin-related family member 1 [Source:MGI Symbol;Acc:MGI:2157782]	protein_coding
ENSMUSG00000089753.10	-1.68227	0.000273662	0.0022316	-2.16391	1.22591e-05	9.58531e-05	Cd300ld2	CD300 molecule like family member D2 [Source:MGI Symbol;Acc:MGI:3649405]	protein_coding
ENSMUSG00000069515.7	-1.67954	9.71896e-08	3.16328e-06	-1.69972	8.31937e-08	1.25303e-06	Lyz1	lysozyme 1 [Source:MGI Symbol;Acc:MGI:96902]	protein_coding
ENSMUSG00000090272.10	-1.67627	1.65556e-09	1.10802e-07	-1.92747	8.47173e-12	3.61222e-10	Mndal	myeloid nuclear differentiation antigen like [Source:MGI Symbol;Acc:MGI:3780953]	protein_coding
ENSMUSG00000003934.6	-1.67206	8.36358e-13	1.67371e-10	-0.472242	0.0216843	0.0546883	Efnb3	ephrin B3 [Source:MGI Symbol;Acc:MGI:109196]	protein_coding
ENSMUSG00000041078.8	-1.66716	1.75458e-06	3.51644e-05	-0.747809	0.00996646	0.0285528	Grid1	glutamate receptor, ionotropic, delta 1 [Source:MGI Symbol;Acc:MGI:95812]	protein_coding
ENSMUSG00000029561.18	-1.66691	2.65723e-10	2.41927e-08	-1.76193	3.4884e-11	1.26452e-09	Oasl2	2'-5' oligoadenylate synthetase-like 2 [Source:MGI Symbol;Acc:MGI:1344390]	protein_coding
ENSMUSG00000051969.8	-1.66655	2.05146e-05	0.000264271	-1.72595	1.25608e-05	9.78569e-05	Tlr11	toll-like receptor 11 [Source:MGI Symbol;Acc:MGI:3045226]	protein_coding
ENSMUSG00000039457.5	-1.66622	9.7673e-09	4.80333e-07	-1.02835	0.000167702	0.000904967	Ppl	periplakin [Source:MGI Symbol;Acc:MGI:1194898]	protein_coding
ENSMUSG00000062168.13	-1.6646	0.000476659	0.00344942	-2.33033	3.67608e-05	0.000246462	Ppef1	protein phosphatase with EF hand calcium-binding domain 1 [Source:MGI Symbol;Acc:MGI:1097157]	protein_coding
ENSMUSG00000030069.16	-1.66018	0.000526257	0.00372304	-0.730154	0.0337772	0.0788829	Prok2	prokineticin 2 [Source:MGI Symbol;Acc:MGI:1354178]	protein_coding
ENSMUSG00000078616.3	-1.64688	8.1761e-07	1.85358e-05	-2.9943	1.31533e-16	1.64118e-14	Trim30c	tripartite motif-containing 30C [Source:MGI Symbol;Acc:MGI:4821257]	protein_coding
ENSMUSG00000021732.15	-1.64648	3.09781e-07	8.21691e-06	-2.19416	6.84759e-10	1.81178e-08	Fgf10	fibroblast growth factor 10 [Source:MGI Symbol;Acc:MGI:1099809]	protein_coding
ENSMUSG00000079465.9	-1.6399	3.67481e-06	6.44751e-05	-1.98641	6.45706e-08	1.01242e-06	Col4a3	collagen, type IV, alpha 3 [Source:MGI Symbol;Acc:MGI:104688]	protein_coding
ENSMUSG00000032915.7	-1.63346	4.00349e-10	3.41148e-08	-3.03087	1.25387e-27	1.29241e-24	Adgre4	adhesion G protein-coupled receptor E4 [Source:MGI Symbol;Acc:MGI:1196464]	protein_coding
ENSMUSG00000030107.11	-1.63339	2.54998e-07	7.00275e-06	-1.36204	1.09288e-05	8.67969e-05	Usp18	ubiquitin specific peptidase 18 [Source:MGI Symbol;Acc:MGI:1344364]	protein_coding
ENSMUSG00000037849.9	-1.63103	0.000599567	0.00412894	-1.83887	0.000253722	0.00128279	Ifi206	interferon activated gene 206 [Source:MGI Symbol;Acc:MGI:3646410]	protein_coding
ENSMUSG00000048489.13	-1.62736	6.75276e-06	0.00010663	-0.118171	0.614604	0.73141	Depp1	DEPP1 autophagy regulator [Source:MGI Symbol;Acc:MGI:1918730]	protein_coding
ENSMUSG00000024903.11	-1.62428	0.00252325	0.0131783	-0.346926	0.186255	0.308845	Lao1	L-amino acid oxidase 1 [Source:MGI Symbol;Acc:MGI:2140628]	protein_coding
ENSMUSG00000027636.12	-1.62406	9.77228e-05	0.000961155	-1.1136	0.00275128	0.0097147	Sla2	Src-like-adaptor 2 [Source:MGI Symbol;Acc:MGI:1925049]	protein_coding
ENSMUSG00000066861.15	-1.62295	2.11224e-07	6.03002e-06	-1.39599	6.43126e-06	5.47257e-05	Oas1g	2'-5' oligoadenylate synthetase 1G [Source:MGI Symbol;Acc:MGI:97429]	protein_coding
ENSMUSG00000091345.10	-1.61068	0.000466405	0.003391	-1.8347	0.000162414	0.000880794	Col6a5	collagen, type VI, alpha 5 [Source:MGI Symbol;Acc:MGI:3648134]	protein_coding
ENSMUSG00000031780.3	-1.61061	0.00106542	0.00660043	0.337842	0.197703	0.323417	Ccl17	chemokine (C-C motif) ligand 17 [Source:MGI Symbol;Acc:MGI:1329039]	protein_coding
ENSMUSG00000032726.13	-1.61014	0.00167864	0.00952516	-4.10469	0.000169755	0.000914498	Bmp8a	bone morphogenetic protein 8a [Source:MGI Symbol;Acc:MGI:104515]	protein_coding
ENSMUSG00000031880.8	-1.6069	0.000617756	0.00423401	-0.232207	0.344301	0.488032	Rrad	Ras-related associated with diabetes [Source:MGI Symbol;Acc:MGI:1930943]	protein_coding
ENSMUSG00000047361.17	-1.59911	0.000532837	0.00376031	-0.50734	0.0855126	0.167795	Gm973	predicted gene 973 [Source:MGI Symbol;Acc:MGI:2685819]	protein_coding
ENSMUSG00000040856.18	-1.5821	1.82817e-15	8.39795e-13	-0.497833	0.00688998	0.0209197	Dlk1	delta like non-canonical Notch ligand 1 [Source:MGI Symbol;Acc:MGI:94900]	protein_coding
ENSMUSG00000063727.4	-1.58113	7.41576e-07	1.70326e-05	-0.921949	0.00168399	0.00643287	Tnfrsf11b	tumor necrosis factor receptor superfamily, member 11b (osteoprotegerin) [Source:MGI Symbol;Acc:MGI:109587]	protein_coding
ENSMUSG00000027776.13	-1.57597	0.00259249	0.0134668	-0.155547	0.495903	0.631582	Il12a	interleukin 12a [Source:MGI Symbol;Acc:MGI:96539]	protein_coding
ENSMUSG00000074199.8	-1.57114	1.92847e-05	0.000251311	-1.80561	1.56539e-06	1.63412e-05	Krtdap	keratinocyte differentiation associated protein [Source:MGI Symbol;Acc:MGI:1928282]	protein_coding
ENSMUSG00000027188.9	-1.55954	4.66997e-08	1.76759e-06	-0.606029	0.014529	0.0392927	Pamr1	peptidase domain containing associated with muscle regeneration 1 [Source:MGI Symbol;Acc:MGI:2445082]	protein_coding
ENSMUSG00000021950.16	-1.55052	1.02065e-13	2.61131e-11	-1.52758	1.94117e-13	1.21744e-11	Anxa8	annexin A8 [Source:MGI Symbol;Acc:MGI:1201374]	protein_coding
ENSMUSG00000040557.15	-1.55011	1.57079e-15	7.55923e-13	-0.762878	2.53644e-05	0.000178538	Mettl27	methyltransferase like 27 [Source:MGI Symbol;Acc:MGI:1933146]	protein_coding
ENSMUSG00000050966.10	-1.54824	0.00103395	0.00644449	-0.359611	0.172868	0.291251	Lin28a	lin-28 homolog A (C. elegans) [Source:MGI Symbol;Acc:MGI:1890546]	protein_coding
ENSMUSG00000035208.17	-1.5453	6.50918e-10	5.07967e-08	-1.95918	1.71508e-14	1.41179e-12	Slfn8	schlafen 8 [Source:MGI Symbol;Acc:MGI:2672859]	protein_coding
ENSMUSG00000091649.4	-1.54485	1.33918e-06	2.82541e-05	-1.68388	2.174e-07	2.91511e-06	Phf11b	PHD finger protein 11B [Source:MGI Symbol;Acc:MGI:3645789]	protein_coding
ENSMUSG00000039057.12	-1.5447	2.25821e-11	2.85268e-09	-0.322377	0.0922489	0.178019	Myo16	myosin XVI [Source:MGI Symbol;Acc:MGI:2685951]	protein_coding
ENSMUSG00000054412.6	-1.54312	0.00220341	0.0118335	-0.140656	0.555136	0.682463	Gm4793	predicted gene 4793 [Source:MGI Symbol;Acc:MGI:3646955]	lncRNA
ENSMUSG00000036596.7	-1.5421	2.44302e-05	0.000304255	-2.49203	8.71395e-10	2.23332e-08	Cpz	carboxypeptidase Z [Source:MGI Symbol;Acc:MGI:88487]	protein_coding
ENSMUSG00000031613.10	-1.54039	2.97874e-11	3.64887e-09	-1.30227	9.03471e-09	1.80595e-07	Hpgd	hydroxyprostaglandin dehydrogenase 15 (NAD) [Source:MGI Symbol;Acc:MGI:108085]	protein_coding
ENSMUSG00000019880.11	-1.53498	2.47394e-06	4.68634e-05	-1.37254	1.67616e-05	0.00012559	Rspo3	R-spondin 3 [Source:MGI Symbol;Acc:MGI:1920030]	protein_coding
ENSMUSG00000048251.16	-1.53393	0.00043827	0.003219	-0.286505	0.265301	0.402812	Bcl11b	B cell leukemia/lymphoma 11B [Source:MGI Symbol;Acc:MGI:1929913]	protein_coding
ENSMUSG00000036412.6	-1.53339	2.11931e-14	7.02221e-12	-1.51251	5.16132e-14	3.67446e-12	Arsi	arylsulfatase i [Source:MGI Symbol;Acc:MGI:2670959]	protein_coding
ENSMUSG00000035615.13	-1.53313	2.45581e-07	6.79028e-06	-0.484941	0.0455927	0.100855	Frmpd1	FERM and PDZ domain containing 1 [Source:MGI Symbol;Acc:MGI:2446274]	protein_coding
ENSMUSG00000064039.5	-1.532	0.00175254	0.00984229	-2.63199	3.0739e-05	0.000211471	Ccr1l1	chemokine (C-C motif) receptor 1-like 1 [Source:MGI Symbol;Acc:MGI:104617]	protein_coding
ENSMUSG00000052026.9	-1.52837	2.08763e-05	0.000268175	-0.401482	0.120573	0.220007	Slc6a7	solute carrier family 6 (neurotransmitter transporter, L-proline), member 7 [Source:MGI Symbol;Acc:MGI:2147363]	protein_coding
ENSMUSG00000037202.7	-1.5265	0.00014236	0.00130731	-0.970428	0.00626008	0.0193214	Prf1	perforin 1 (pore forming protein) [Source:MGI Symbol;Acc:MGI:97551]	protein_coding
ENSMUSG00000031877.10	-1.52559	1.27203e-12	2.33729e-10	-1.42599	6.63606e-11	2.25388e-09	Ces2g	carboxylesterase 2G [Source:MGI Symbol;Acc:MGI:1919611]	protein_coding
ENSMUSG00000043088.17	-1.52429	6.41775e-06	0.000102138	-1.14389	0.000366263	0.00175787	Il17re	interleukin 17 receptor E [Source:MGI Symbol;Acc:MGI:1889371]	protein_coding
ENSMUSG00000078606.9	-1.51948	1.01019e-06	2.21453e-05	-2.86321	6.55634e-18	1.0646e-15	Gvin2	GTPase, very large interferon inducible, family member 2 [Source:MGI Symbol;Acc:MGI:3782245]	protein_coding
ENSMUSG00000027524.10	-1.51862	3.3066e-09	1.95991e-07	-0.712049	0.00172613	0.00657265	Edn3	endothelin 3 [Source:MGI Symbol;Acc:MGI:95285]	protein_coding
ENSMUSG00000062184.12	-1.51679	3.17144e-09	1.89395e-07	-1.32009	2.03835e-07	2.75974e-06	Hs6st2	heparan sulfate 6-O-sulfotransferase 2 [Source:MGI Symbol;Acc:MGI:1354959]	protein_coding
ENSMUSG00000000869.13	-1.51648	0.00105796	0.00656943	-1.82727	0.000407138	0.00192425	Il4	interleukin 4 [Source:MGI Symbol;Acc:MGI:96556]	protein_coding
ENSMUSG00000067714.14	-1.51064	3.64009e-07	9.39635e-06	-2.08756	2.66463e-12	1.29183e-10	Lpar5	lysophosphatidic acid receptor 5 [Source:MGI Symbol;Acc:MGI:2685918]	protein_coding
ENSMUSG00000018907.11	-1.50457	0.00393109	0.0187788	-0.781201	0.0312963	0.0741719	Alox12e	arachidonate lipoxygenase, epidermal [Source:MGI Symbol;Acc:MGI:1274790]	protein_coding
ENSMUSG00000075269.6	-1.50375	9.42319e-08	3.09694e-06	-2.36327	1.2917e-14	1.09366e-12	Bex6	brain expressed family member 6 [Source:MGI Symbol;Acc:MGI:3588247]	protein_coding
ENSMUSG00000020123.7	-1.5037	5.59389e-08	2.01899e-06	-0.65787	0.00696678	0.0211231	Avpr1a	arginine vasopressin receptor 1A [Source:MGI Symbol;Acc:MGI:1859216]	protein_coding
ENSMUSG00000040033.17	-1.50322	4.86612e-13	1.06907e-10	-1.87223	6.52058e-19	1.32123e-16	Stat2	signal transducer and activator of transcription 2 [Source:MGI Symbol;Acc:MGI:103039]	protein_coding
ENSMUSG00000029168.15	-1.50145	1.96417e-12	3.39315e-10	-0.127177	0.480352	0.617588	Dpysl5	dihydropyrimidinase-like 5 [Source:MGI Symbol;Acc:MGI:1929772]	protein_coding
ENSMUSG00000026579.9	-1.4964	7.9771e-06	0.000121777	-2.4196	1.94006e-11	7.52751e-10	F5	coagulation factor V [Source:MGI Symbol;Acc:MGI:88382]	protein_coding
ENSMUSG00000035258.16	-1.49139	2.33271e-16	1.3471e-13	-1.32658	2.78865e-13	1.70388e-11	Abi3bp	ABI family member 3 binding protein [Source:MGI Symbol;Acc:MGI:2444583]	protein_coding
ENSMUSG00000042436.13	-1.48815	1.16866e-07	3.69076e-06	-0.674213	0.00708354	0.0214114	Mfap4	microfibrillar-associated protein 4 [Source:MGI Symbol;Acc:MGI:1342276]	protein_coding
ENSMUSG00000020787.15	-1.48683	5.43849e-08	1.96642e-06	-2.1289	1.64745e-13	1.05272e-11	P2rx1	purinergic receptor P2X, ligand-gated ion channel, 1 [Source:MGI Symbol;Acc:MGI:1098235]	protein_coding
ENSMUSG00000029621.15	1.16071	6.92838e-10	5.36538e-08	1.37515	5.83288e-13	3.26132e-11	Arpc1a	actin related protein 2/3 complex, subunit 1A [Source:MGI Symbol;Acc:MGI:1928896]	protein_coding
ENSMUSG00000042808.11	-1.48564	0.00131729	0.00783322	0.300061	0.248551	0.383701	Gpx2	glutathione peroxidase 2 [Source:MGI Symbol;Acc:MGI:106609]	protein_coding
ENSMUSG00000038756.14	-1.48211	2.008e-07	5.78143e-06	-0.245882	0.265177	0.402674	Ttll6	tubulin tyrosine ligase-like family, member 6 [Source:MGI Symbol;Acc:MGI:2683461]	protein_coding
ENSMUSG00000054203.8	-1.48031	0.000127578	0.00119713	-1.1836	0.00136719	0.00541011	Ifi205	interferon activated gene 205 [Source:MGI Symbol;Acc:MGI:101847]	protein_coding
ENSMUSG00000054555.12	-1.47901	1.18011e-07	3.71532e-06	-1.93707	1.82854e-11	7.12981e-10	Adam12	a disintegrin and metallopeptidase domain 12 (meltrin alpha) [Source:MGI Symbol;Acc:MGI:105378]	protein_coding
ENSMUSG00000046318.17	-1.47439	3.76865e-10	3.26918e-08	-1.96908	6.30549e-16	7.01804e-14	Ccbe1	collagen and calcium binding EGF domains 1 [Source:MGI Symbol;Acc:MGI:2445053]	protein_coding
ENSMUSG00000034936.3	-1.474	1.3307e-08	6.31363e-07	-0.870247	0.000392091	0.00186381	Arl4d	ADP-ribosylation factor-like 4D [Source:MGI Symbol;Acc:MGI:1933155]	protein_coding
ENSMUSG00000030109.16	-1.47264	2.58278e-07	7.05438e-06	-0.993085	0.000219656	0.00113401	Slc6a12	solute carrier family 6 (neurotransmitter transporter, betaine/GABA), member 12 [Source:MGI Symbol;Acc:MGI:95628]	protein_coding
ENSMUSG00000047507.13	-1.47168	0.000606536	0.00417267	0.513509	0.0771433	0.154358	Baiap3	BAI1-associated protein 3 [Source:MGI Symbol;Acc:MGI:2685783]	protein_coding
ENSMUSG00000038064.8	-1.47075	9.56716e-08	3.12393e-06	-0.676436	0.00619164	0.0191526	Cldn22	claudin 22 [Source:MGI Symbol;Acc:MGI:1922927]	protein_coding
ENSMUSG00000078153.4	-1.46504	7.33068e-06	0.0001138	-3.9462	5.56631e-24	3.47264e-21	Psme2b	protease (prosome, macropain) activator subunit 2B [Source:MGI Symbol;Acc:MGI:1341073]	protein_coding
ENSMUSG00000026686.15	-1.4631	3.91612e-05	0.000448203	-1.25634	0.000273629	0.00136913	Lmx1a	LIM homeobox transcription factor 1 alpha [Source:MGI Symbol;Acc:MGI:1888519]	protein_coding
ENSMUSG00000031825.17	-1.45991	4.06445e-11	4.7213e-09	-0.453031	0.0265436	0.0646464	Crispld2	cysteine-rich secretory protein LCCL domain containing 2 [Source:MGI Symbol;Acc:MGI:1926142]	protein_coding
ENSMUSG00000085912.3	-1.45948	7.99362e-08	2.73842e-06	-0.260507	0.225016	0.356534	Trp53cor1	tumor protein p53 pathway corepressor 1 [Source:MGI Symbol;Acc:MGI:3801771]	lncRNA
ENSMUSG00000068245.15	-1.45853	4.10854e-08	1.5878e-06	-1.69745	4.12074e-10	1.15065e-08	Phf11d	PHD finger protein 11D [Source:MGI Symbol;Acc:MGI:1277133]	protein_coding
ENSMUSG00000024173.12	-1.45791	0.000269308	0.00220285	-0.116608	0.625563	0.740438	Tpsab1	tryptase alpha/beta 1 [Source:MGI Symbol;Acc:MGI:96943]	protein_coding
ENSMUSG00000068122.11	-1.45213	0.00151219	0.00875381	-1.61186	0.00432709	0.0141943	Agtr2	angiotensin II receptor, type 2 [Source:MGI Symbol;Acc:MGI:87966]	protein_coding
ENSMUSG00000091575.3	-1.45194	8.83803e-05	0.000886083	-2.57595	4.87902e-08	7.88459e-07	2010016I18Rik	RIKEN cDNA 2010016I18 gene [Source:MGI Symbol;Acc:MGI:1916456]	lncRNA
ENSMUSG00000079105.5	-1.45048	4.53263e-06	7.7051e-05	-1.91957	3.37619e-09	7.49432e-08	C7	complement component 7 [Source:MGI Symbol;Acc:MGI:88235]	protein_coding
ENSMUSG00000021182.17	-1.44715	1.94955e-08	8.66028e-07	-2.19304	2.94982e-16	3.46194e-14	Ccdc88c	coiled-coil domain containing 88C [Source:MGI Symbol;Acc:MGI:1915589]	protein_coding
ENSMUSG00000027580.18	-1.44645	2.49578e-09	1.56187e-07	-1.88619	3.35393e-14	2.50036e-12	Helz2	helicase with zinc finger 2, transcriptional coactivator [Source:MGI Symbol;Acc:MGI:2385169]	protein_coding
ENSMUSG00000020638.9	-1.44429	7.874e-06	0.000120659	-1.6119	1.10359e-06	1.21325e-05	Cmpk2	cytidine monophosphate (UMP-CMP) kinase 2, mitochondrial [Source:MGI Symbol;Acc:MGI:99830]	protein_coding
ENSMUSG00000027875.13	-1.44345	6.47774e-10	5.07473e-08	0.136661	0.465644	0.604629	Hmgcs2	3-hydroxy-3-methylglutaryl-Coenzyme A synthase 2 [Source:MGI Symbol;Acc:MGI:101939]	protein_coding
ENSMUSG00000044703.6	-1.43756	1.10393e-05	0.000158922	-1.42204	1.58262e-05	0.000119602	Phf11a	PHD finger protein 11A [Source:MGI Symbol;Acc:MGI:1918441]	protein_coding
ENSMUSG00000022181.17	-1.43573	0.000336206	0.0026237	-0.655835	0.0360963	0.0832023	C6	complement component 6 [Source:MGI Symbol;Acc:MGI:88233]	protein_coding
ENSMUSG00000030167.16	-1.43392	0.000863007	0.00559073	-1.67236	0.000362315	0.00174086	Klrc1	killer cell lectin-like receptor subfamily C, member 1 [Source:MGI Symbol;Acc:MGI:1336161]	protein_coding
ENSMUSG00000045868.13	-1.42461	1.03249e-11	1.46962e-09	-2.33376	2.35206e-27	2.23041e-24	Gvin1	GTPase, very large interferon inducible 1 [Source:MGI Symbol;Acc:MGI:1921808]	protein_coding
ENSMUSG00000020963.16	-1.4225	0.00069653	0.00467251	-2.00512	2.73232e-05	0.000190012	Tshr	thyroid stimulating hormone receptor [Source:MGI Symbol;Acc:MGI:98849]	protein_coding
ENSMUSG00000000204.17	-1.42152	0.000256489	0.00211771	-1.34784	0.000637931	0.00283157	Slfn4	schlafen 4 [Source:MGI Symbol;Acc:MGI:1329010]	protein_coding
ENSMUSG00000032690.17	-1.42003	3.48147e-07	9.03986e-06	-1.16735	1.95338e-05	0.000142826	Oas2	2'-5' oligoadenylate synthetase 2 [Source:MGI Symbol;Acc:MGI:2180852]	protein_coding
ENSMUSG00000048138.11	-1.41976	0.000333853	0.0026076	-2.73121	2.22763e-08	3.97969e-07	Dmrt2	doublesex and mab-3 related transcription factor 2 [Source:MGI Symbol;Acc:MGI:1330307]	protein_coding
ENSMUSG00000041827.16	-1.41925	0.00121821	0.00734997	-0.870736	0.017189	0.0451883	Oasl1	2'-5' oligoadenylate synthetase-like 1 [Source:MGI Symbol;Acc:MGI:2180849]	protein_coding
ENSMUSG00000028071.13	-1.41826	2.8603e-05	0.000345354	-1.98331	2.86301e-08	4.92549e-07	Sh2d2a	SH2 domain containing 2A [Source:MGI Symbol;Acc:MGI:1351596]	protein_coding
ENSMUSG00000020866.18	-1.41529	0.00069389	0.00465789	-0.0625439	0.788813	0.863372	Cacna1g	calcium channel, voltage-dependent, T type, alpha 1G subunit [Source:MGI Symbol;Acc:MGI:1201678]	protein_coding
ENSMUSG00000079014.5	-1.41331	8.06165e-05	0.000821281	-0.450321	0.0952707	0.182247	Serpina3i	serine (or cysteine) peptidase inhibitor, clade A, member 3I [Source:MGI Symbol;Acc:MGI:2182841]	protein_coding
ENSMUSG00000109293.2	-1.41129	0.00314528	0.0156659	-0.705922	0.0405024	0.0915951	Dcst2	DC-STAMP domain containing 2 [Source:MGI Symbol;Acc:MGI:2685606]	protein_coding
ENSMUSG00000040441.13	-1.40697	0.000220958	0.00187963	-0.869979	0.00787683	0.0234269	Slc26a10	solute carrier family 26, member 10 [Source:MGI Symbol;Acc:MGI:2143920]	protein_coding
ENSMUSG00000055116.9	-1.40623	4.36314e-11	4.98236e-09	-0.279508	0.135285	0.240999	Arntl	aryl hydrocarbon receptor nuclear translocator-like [Source:MGI Symbol;Acc:MGI:1096381]	protein_coding
ENSMUSG00000025165.13	-1.40596	0.00015348	0.00138984	-1.11232	0.000929464	0.00389514	Sectm1a	secreted and transmembrane 1A [Source:MGI Symbol;Acc:MGI:2384805]	protein_coding
ENSMUSG00000097717.3	-1.40488	0.00126775	0.00758771	0.176964	0.472356	0.610686	1700066J03Rik	RIKEN cDNA 1700066J03 gene [Source:MGI Symbol;Acc:MGI:1914589]	lncRNA
ENSMUSG00000025175.13	-1.39929	5.30251e-08	1.93733e-06	0.2825	0.173629	0.292182	Fn3k	fructosamine 3 kinase [Source:MGI Symbol;Acc:MGI:1926834]	protein_coding
ENSMUSG00000090231.11	-1.39812	1.74881e-12	3.04715e-10	-0.931177	1.50077e-06	1.57498e-05	Cfb	complement factor B [Source:MGI Symbol;Acc:MGI:105975]	protein_coding
ENSMUSG00000026070.16	-1.39445	3.07614e-07	8.17334e-06	-1.9595	1.33402e-11	5.40608e-10	Il18r1	interleukin 18 receptor 1 [Source:MGI Symbol;Acc:MGI:105383]	protein_coding
ENSMUSG00000032289.16	-1.39423	9.97203e-12	1.42947e-09	-1.49683	4.62263e-13	2.65348e-11	Thsd4	thrombospondin, type I, domain containing 4 [Source:MGI Symbol;Acc:MGI:2672033]	protein_coding
ENSMUSG00000030317.9	-1.39252	0.00283107	0.0144353	-0.665719	0.0443847	0.0987359	Timp4	tissue inhibitor of metalloproteinase 4 [Source:MGI Symbol;Acc:MGI:109125]	protein_coding
ENSMUSG00000026807.9	-1.39231	0.000168723	0.00150429	-1.73014	1.24647e-05	9.72038e-05	Ak8	adenylate kinase 8 [Source:MGI Symbol;Acc:MGI:1916120]	protein_coding
ENSMUSG00000032093.8	-1.3919	0.000341346	0.00265561	-1.08701	0.00346338	0.0117732	Cd3e	CD3 antigen, epsilon polypeptide [Source:MGI Symbol;Acc:MGI:88332]	protein_coding
ENSMUSG00000030427.18	-1.38822	3.00228e-08	1.21364e-06	-1.78124	4.98831e-12	2.25253e-10	Lilra6	leukocyte immunoglobulin-like receptor, subfamily A (with TM domain), member 6 [Source:MGI Symbol;Acc:MGI:1195969]	protein_coding
ENSMUSG00000006342.16	-1.38756	3.60459e-11	4.31101e-09	-1.13831	3.76485e-08	6.29431e-07	Susd2	sushi domain containing 2 [Source:MGI Symbol;Acc:MGI:1918983]	protein_coding
ENSMUSG00000027322.12	-1.38673	7.01291e-06	0.000110038	-2.5234	2.91954e-14	2.25451e-12	Siglec1	sialic acid binding Ig-like lectin 1, sialoadhesin [Source:MGI Symbol;Acc:MGI:99668]	protein_coding
ENSMUSG00000051457.8	-1.38461	4.05759e-15	1.60808e-12	-1.74961	1.50869e-22	6.58894e-20	Spn	sialophorin [Source:MGI Symbol;Acc:MGI:98384]	protein_coding
ENSMUSG00000078920.4	-1.38378	4.09186e-08	1.58438e-06	-1.41531	2.78928e-08	4.81743e-07	Ifi47	interferon gamma inducible protein 47 [Source:MGI Symbol;Acc:MGI:99448]	protein_coding
ENSMUSG00000047528.14	-1.38203	0.00403694	0.0191852	-0.579313	0.0605003	0.126879	Flacc1	flagellum associated containing coiled-coil domains 1 [Source:MGI Symbol;Acc:MGI:1918359]	protein_coding
ENSMUSG00000029153.12	-1.37801	1.53019e-09	1.03439e-07	-0.436745	0.0296527	0.0708716	Ociad2	OCIA domain containing 2 [Source:MGI Symbol;Acc:MGI:1916377]	protein_coding
ENSMUSG00000027219.14	-1.37754	5.2414e-06	8.63399e-05	-2.70294	1.40167e-16	1.72173e-14	Slc28a2	solute carrier family 28 (sodium-coupled nucleoside transporter), member 2 [Source:MGI Symbol;Acc:MGI:1913105]	protein_coding
ENSMUSG00000050241.9	-1.37645	0.000762205	0.00504608	-0.813694	0.0153775	0.0411952	Klre1	killer cell lectin-like receptor family E member 1 [Source:MGI Symbol;Acc:MGI:2662547]	protein_coding
ENSMUSG00000024371.15	-1.37531	1.16329e-08	5.61158e-07	-0.971511	3.33417e-05	0.000226225	C2	complement component 2 (within H-2S) [Source:MGI Symbol;Acc:MGI:88226]	protein_coding
ENSMUSG00000036437.7	-1.36871	7.1073e-11	7.48191e-09	-0.678702	0.00062879	0.00279571	Npy1r	neuropeptide Y receptor Y1 [Source:MGI Symbol;Acc:MGI:104963]	protein_coding
ENSMUSG00000029410.12	-1.36608	6.84129e-05	0.000714975	-0.529234	0.0509037	0.110147	Ppef2	protein phosphatase, EF hand calcium-binding domain 2 [Source:MGI Symbol;Acc:MGI:1342304]	protein_coding
ENSMUSG00000072596.5	-1.36517	6.8475e-07	1.59817e-05	-1.78948	7.17114e-10	1.88686e-08	Ear2	eosinophil-associated, ribonuclease A family, member 2 [Source:MGI Symbol;Acc:MGI:108020]	protein_coding
ENSMUSG00000117490.2	-1.36213	0.000358656	0.00275529	-1.17554	0.00198171	0.00736472	Gm35031	predicted gene, 35031 [Source:MGI Symbol;Acc:MGI:5594190]	lncRNA
ENSMUSG00000118219.2	-1.36175	0.00885036	0.0358628	0.0610124	0.783651	0.860217	Gm29695	predicted gene, 29695 [Source:MGI Symbol;Acc:MGI:5588854]	protein_coding
ENSMUSG00000017830.16	-1.36101	3.54898e-09	2.09131e-07	-1.88757	1.85916e-15	1.85189e-13	Dhx58	DEXH (Asp-Glu-X-His) box polypeptide 58 [Source:MGI Symbol;Acc:MGI:1931560]	protein_coding
ENSMUSG00000052212.7	-1.35998	6.24662e-07	1.47324e-05	-1.63952	4.33859e-09	9.42758e-08	Cd177	CD177 antigen [Source:MGI Symbol;Acc:MGI:1916141]	protein_coding
ENSMUSG00000030862.14	-1.35516	3.54126e-13	8.04225e-11	-0.131374	0.428805	0.571041	Cpxm2	carboxypeptidase X 2 (M14 family) [Source:MGI Symbol;Acc:MGI:1926006]	protein_coding
ENSMUSG00000054404.14	-1.3547	3.07755e-09	1.85682e-07	-1.83557	4.83452e-15	4.42517e-13	Slfn5	schlafen 5 [Source:MGI Symbol;Acc:MGI:1329004]	protein_coding
ENSMUSG00000026220.7	-1.3519	0.0011911	0.00720794	-0.701753	0.0360062	0.0830487	Slc16a14	solute carrier family 16 (monocarboxylic acid transporters), member 14 [Source:MGI Symbol;Acc:MGI:1919031]	protein_coding
ENSMUSG00000067201.12	-1.34982	1.95401e-06	3.86443e-05	-1.65259	8.41433e-09	1.70204e-07	H2-M9	histocompatibility 2, M region locus 9 [Source:MGI Symbol;Acc:MGI:1276570]	protein_coding
ENSMUSG00000021559.15	-1.34899	4.03419e-16	2.14577e-13	-1.48436	6.80569e-19	1.36731e-16	Dapk1	death associated protein kinase 1 [Source:MGI Symbol;Acc:MGI:1916885]	protein_coding
ENSMUSG00000044716.13	-1.34882	0.000155925	0.00140632	-0.117277	0.619132	0.735151	Dok7	docking protein 7 [Source:MGI Symbol;Acc:MGI:3584043]	protein_coding
ENSMUSG00000073386.6	-1.34843	0.000248501	0.00206356	-1.04657	0.0030038	0.0104722	9830107B12Rik	RIKEN cDNA 9830107B12 gene [Source:MGI Symbol;Acc:MGI:3608415]	protein_coding
ENSMUSG00000087064.2	-1.34817	1.12811e-05	0.000161483	0.279353	0.238942	0.372426	Sap30bpos	SAP30 binding protein, opposite strand [Source:MGI Symbol;Acc:MGI:3650575]	lncRNA
ENSMUSG00000097462.8	-1.34812	2.28066e-07	6.4381e-06	-0.412489	0.0613193	0.128237	9530026P05Rik	RIKEN cDNA 9530026P05 gene [Source:MGI Symbol;Acc:MGI:1924659]	lncRNA
ENSMUSG00000034164.18	-1.34802	1.37859e-08	6.46821e-07	0.11301	0.569954	0.69545	Emid1	EMI domain containing 1 [Source:MGI Symbol;Acc:MGI:2155091]	protein_coding
ENSMUSG00000025498.16	-1.34222	0.0007959	0.00521957	-1.59031	0.000177762	0.000950003	Irf7	interferon regulatory factor 7 [Source:MGI Symbol;Acc:MGI:1859212]	protein_coding
ENSMUSG00000071633.12	-1.3422	0.00181726	0.0101406	0.223813	0.370067	0.514857	Gm4952	predicted gene 4952 [Source:MGI Symbol;Acc:MGI:3643569]	protein_coding
ENSMUSG00000103464.2	-1.34192	2.69959e-07	7.32405e-06	-0.0294532	0.880854	0.923837	Gm38246	predicted gene, 38246 [Source:MGI Symbol;Acc:MGI:5611474]	lncRNA
ENSMUSG00000058163.15	-1.34103	3.70969e-06	6.49615e-05	-2.53574	4.08714e-16	4.65836e-14	Gm5431	predicted gene 5431 [Source:MGI Symbol;Acc:MGI:3645205]	protein_coding
ENSMUSG00000037996.18	-1.34098	1.4985e-05	0.000205063	0.669554	0.01104	0.0311751	Slc24a2	solute carrier family 24 (sodium/potassium/calcium exchanger), member 2 [Source:MGI Symbol;Acc:MGI:1923626]	protein_coding
ENSMUSG00000023078.7	-1.34089	6.35225e-05	0.000671856	-2.31992	2.53993e-10	7.46148e-09	Cxcl13	chemokine (C-X-C motif) ligand 13 [Source:MGI Symbol;Acc:MGI:1888499]	protein_coding
ENSMUSG00000026580.17	-1.33978	2.35981e-08	1.00838e-06	-0.797578	0.000478579	0.00221206	Selp	selectin, platelet [Source:MGI Symbol;Acc:MGI:98280]	protein_coding
ENSMUSG00000026896.15	-1.33949	5.89867e-11	6.38996e-09	-1.94809	1.60674e-20	4.58927e-18	Ifih1	interferon induced with helicase C domain 1 [Source:MGI Symbol;Acc:MGI:1918836]	protein_coding
ENSMUSG00000036172.18	-1.33875	0.000175689	0.0015527	-1.60565	3.19968e-05	0.000218601	Cd200r3	CD200 receptor 3 [Source:MGI Symbol;Acc:MGI:1921853]	protein_coding
ENSMUSG00000097194.3	-1.33787	1.12747e-05	0.000161483	-1.79871	2.033e-08	3.68474e-07	9330175E14Rik	RIKEN cDNA 9330175E14 gene [Source:MGI Symbol;Acc:MGI:2443913]	lncRNA
ENSMUSG00000043263.14	-1.3377	3.70881e-06	6.49615e-05	-1.83591	1.4738e-09	3.60199e-08	Ifi209	interferon activated gene 209 [Source:MGI Symbol;Acc:MGI:2138243]	protein_coding
ENSMUSG00000032584.13	-1.33629	8.26266e-08	2.8068e-06	-1.1396	5.01608e-06	4.40187e-05	Mst1r	macrophage stimulating 1 receptor (c-met-related tyrosine kinase) [Source:MGI Symbol;Acc:MGI:99614]	protein_coding
ENSMUSG00000069892.10	-1.33399	2.11407e-06	4.10073e-05	-2.83357	6.92996e-21	2.13973e-18	9930111J21Rik2	RIKEN cDNA 9930111J21 gene 2 [Source:MGI Symbol;Acc:MGI:3711310]	protein_coding
ENSMUSG00000052430.16	-1.33329	9.60238e-06	0.000141563	-0.835314	0.0027776	0.00978723	Bmpr1b	bone morphogenetic protein receptor, type 1B [Source:MGI Symbol;Acc:MGI:107191]	protein_coding
ENSMUSG00000041052.9	-1.33276	0.00299933	0.0150952	-1.23651	0.00547129	0.0172255	Slc7a13	solute carrier family 7, (cationic amino acid transporter, y+ system) member 13 [Source:MGI Symbol;Acc:MGI:1921337]	protein_coding
ENSMUSG00000045667.15	-1.33177	1.1246e-05	0.000161209	-0.452963	0.0706763	0.143883	Smtnl2	smoothelin-like 2 [Source:MGI Symbol;Acc:MGI:2442764]	protein_coding
ENSMUSG00000026308.9	-1.32765	0.000474435	0.00343702	-0.4674	0.0971911	0.185263	Klhl30	kelch-like 30 [Source:MGI Symbol;Acc:MGI:1918038]	protein_coding
ENSMUSG00000046561.10	-1.32678	8.97902e-10	6.59942e-08	-1.13841	1.76036e-07	2.42492e-06	Arsj	arylsulfatase J [Source:MGI Symbol;Acc:MGI:2443513]	protein_coding
ENSMUSG00000036502.15	-1.32506	1.35623e-05	0.000188399	0.144166	0.510182	0.644133	Tmem255a	transmembrane protein 255A [Source:MGI Symbol;Acc:MGI:3045722]	protein_coding
ENSMUSG00000038156.17	-1.32432	2.16516e-09	1.39815e-07	-1.5306	1.0965e-11	4.53662e-10	Spon1	spondin 1, (f-spondin) extracellular matrix protein [Source:MGI Symbol;Acc:MGI:2385287]	protein_coding
ENSMUSG00000026536.10	-1.32403	3.48646e-07	9.03986e-06	-1.45666	3.96646e-08	6.58032e-07	Ifi211	interferon activated gene 211 [Source:MGI Symbol;Acc:MGI:3041120]	protein_coding
ENSMUSG00000041202.13	-1.32383	6.65286e-09	3.5858e-07	-1.2455	2.38864e-08	4.23542e-07	Pla2g2d	phospholipase A2, group IID [Source:MGI Symbol;Acc:MGI:1341796]	protein_coding
ENSMUSG00000040543.17	-1.32346	1.091e-07	3.50021e-06	-1.37618	3.48981e-08	5.88009e-07	Pitpnm3	PITPNM family member 3 [Source:MGI Symbol;Acc:MGI:2685726]	protein_coding
ENSMUSG00000008153.13	-1.3174	1.69506e-08	7.78649e-07	-0.165865	0.390516	0.535081	Clstn3	calsyntenin 3 [Source:MGI Symbol;Acc:MGI:2178323]	protein_coding
ENSMUSG00000038233.11	-1.31725	1.85858e-05	0.000243963	-1.95965	5.91111e-09	1.23467e-07	Gask1a	golgi associated kinase 1A [Source:MGI Symbol;Acc:MGI:3041196]	protein_coding
ENSMUSG00000058297.17	-1.31689	8.51021e-08	2.85728e-06	-0.471061	0.030347	0.0722907	Spock2	sparc/osteonectin, cwcv and kazal-like domains proteoglycan 2 [Source:MGI Symbol;Acc:MGI:1891351]	protein_coding
ENSMUSG00000038526.15	-1.31475	4.21363e-09	2.39544e-07	0.103962	0.578399	0.701821	Car14	carbonic anhydrase 14 [Source:MGI Symbol;Acc:MGI:1344341]	protein_coding
ENSMUSG00000044017.17	-1.3147	4.42388e-15	1.71953e-12	-1.18328	1.55045e-12	7.88767e-11	Adgrd1	adhesion G protein-coupled receptor D1 [Source:MGI Symbol;Acc:MGI:3041203]	protein_coding
ENSMUSG00000038068.16	-1.31416	6.30387e-07	1.48328e-05	-1.74172	1.95417e-10	5.87914e-09	Rnf144b	ring finger protein 144B [Source:MGI Symbol;Acc:MGI:2384986]	protein_coding
ENSMUSG00000034833.11	-1.3079	0.000417471	0.00309535	-1.22643	0.0011262	0.00458508	Tespa1	thymocyte expressed, positive selection associated 1 [Source:MGI Symbol;Acc:MGI:1914846]	protein_coding
ENSMUSG00000020839.17	-1.30706	7.73008e-05	0.000793905	0.0606735	0.795273	0.867548	Tmigd1	transmembrane and immunoglobulin domain containing 1 [Source:MGI Symbol;Acc:MGI:1913851]	protein_coding
ENSMUSG00000015437.6	-1.30383	0.000503368	0.00359762	-1.10837	0.00245646	0.00883156	Gzmb	granzyme B [Source:MGI Symbol;Acc:MGI:109267]	protein_coding
ENSMUSG00000041193.16	-1.30378	5.28203e-07	1.27399e-05	-0.13814	0.505634	0.639622	Pla2g5	phospholipase A2, group V [Source:MGI Symbol;Acc:MGI:101899]	protein_coding
ENSMUSG00000030223.15	-1.30182	1.14928e-09	8.17929e-08	-2.03661	2.54832e-20	6.86512e-18	Ptpro	protein tyrosine phosphatase, receptor type, O [Source:MGI Symbol;Acc:MGI:1097152]	protein_coding
ENSMUSG00000110682.2	-1.30142	1.79748e-05	0.000237455	-1.41709	5.18962e-06	4.53317e-05	A530010L16Rik	RIKEN cDNA A530010L16 gene [Source:MGI Symbol;Acc:MGI:3037766]	lncRNA
ENSMUSG00000026222.17	-1.30133	1.19309e-08	5.72796e-07	-2.01964	1.41081e-17	2.15781e-15	Sp100	nuclear antigen Sp100 [Source:MGI Symbol;Acc:MGI:109561]	protein_coding
ENSMUSG00000031779.4	-1.30015	3.36555e-05	0.000396414	0.102698	0.658607	0.76831	Ccl22	chemokine (C-C motif) ligand 22 [Source:MGI Symbol;Acc:MGI:1306779]	protein_coding
ENSMUSG00000047293.8	-1.29979	0.000166497	0.00148707	-2.10664	5.23742e-08	8.40078e-07	Gpr15	G protein-coupled receptor 15 [Source:MGI Symbol;Acc:MGI:1918473]	protein_coding
ENSMUSG00000039883.6	-1.29747	2.35436e-05	0.000294834	-2.50736	1.13046e-13	7.46512e-12	Lrrc17	leucine rich repeat containing 17 [Source:MGI Symbol;Acc:MGI:1921761]	protein_coding
ENSMUSG00000114493.3	-1.29536	0.00738769	0.0310179	-0.396382	0.136434	0.242588	Gm47071	predicted gene, 47071 [Source:MGI Symbol;Acc:MGI:6095789]	lncRNA
ENSMUSG00000022454.18	-1.29297	6.78611e-05	0.00071031	0.626653	0.0167092	0.0441366	Nell2	NEL-like 2 [Source:MGI Symbol;Acc:MGI:1858510]	protein_coding
ENSMUSG00000051998.15	-1.29228	8.75465e-05	0.00088122	-1.08641	0.000562565	0.00254324	Lax1	lymphocyte transmembrane adaptor 1 [Source:MGI Symbol;Acc:MGI:2443362]	protein_coding
ENSMUSG00000056290.17	-1.28928	0.000336365	0.00262393	-1.38394	0.000212415	0.00110422	Ms4a4b	membrane-spanning 4-domains, subfamily A, member 4B [Source:MGI Symbol;Acc:MGI:1913083]	protein_coding
ENSMUSG00000024675.20	-1.28888	1.49144e-05	0.000204373	-2.27984	1.21403e-12	6.35342e-11	Ms4a4c	membrane-spanning 4-domains, subfamily A, member 4C [Source:MGI Symbol;Acc:MGI:1927656]	protein_coding
ENSMUSG00000090942.2	-1.28887	0.00167707	0.00951897	-2.22857	9.09427e-06	7.38601e-05	F830016B08Rik	RIKEN cDNA F830016B08 gene [Source:MGI Symbol;Acc:MGI:3588218]	protein_coding
ENSMUSG00000052776.11	-1.28713	1.94323e-07	5.61094e-06	-1.29021	2.37579e-07	3.15358e-06	Oas1a	2'-5' oligoadenylate synthetase 1A [Source:MGI Symbol;Acc:MGI:2180860]	protein_coding
ENSMUSG00000100658.2	-1.28686	0.000616754	0.00422939	-2.5707	1.12054e-07	1.6209e-06	F730311O21Rik	RIKEN cDNA F730311O21 gene [Source:MGI Symbol;Acc:MGI:3643355]	lncRNA
ENSMUSG00000023043.8	-1.28648	0.00207181	0.0112447	-0.149852	0.533858	0.664366	Krt18	keratin 18 [Source:MGI Symbol;Acc:MGI:96692]	protein_coding
ENSMUSG00000037005.17	-1.2858	2.15012e-08	9.34166e-07	-0.80712	0.000213465	0.00110881	Xpnpep2	X-prolyl aminopeptidase (aminopeptidase P) 2, membrane-bound [Source:MGI Symbol;Acc:MGI:2180001]	protein_coding
ENSMUSG00000030921.18	-1.28564	6.34732e-11	6.71686e-09	-1.8861	5.25093e-21	1.70526e-18	Trim30a	tripartite motif-containing 30A [Source:MGI Symbol;Acc:MGI:98178]	protein_coding
ENSMUSG00000020798.15	-1.28283	0.00100496	0.00629059	-2.72249	2.57616e-08	4.50884e-07	Spns3	spinster homolog 3 [Source:MGI Symbol;Acc:MGI:1924827]	protein_coding
ENSMUSG00000015568.17	-1.28089	1.47094e-06	3.03374e-05	-1.53748	1.60741e-08	2.97942e-07	Lpl	lipoprotein lipase [Source:MGI Symbol;Acc:MGI:96820]	protein_coding
ENSMUSG00000070942.9	-1.27886	2.84929e-10	2.54822e-08	-1.81732	2.80401e-18	4.92405e-16	Il1rl2	interleukin 1 receptor-like 2 [Source:MGI Symbol;Acc:MGI:1913107]	protein_coding
ENSMUSG00000068227.10	-1.27803	1.71093e-06	3.43752e-05	-1.51785	3.61069e-08	6.07513e-07	Il2rb	interleukin 2 receptor, beta chain [Source:MGI Symbol;Acc:MGI:96550]	protein_coding
ENSMUSG00000100444.2	-1.27537	0.000673101	0.00454703	-0.292635	0.248555	0.383701	C530043A13Rik	RIKEN cDNA C530043A13 gene [Source:MGI Symbol;Acc:MGI:2441914]	lncRNA
ENSMUSG00000100287.2	-1.27281	0.000136753	0.00126501	-0.709841	0.0128449	0.0354692	Gm28068	predicted gene 28068 [Source:MGI Symbol;Acc:MGI:5578774]	lncRNA
ENSMUSG00000070000.14	-1.27246	6.38855e-08	2.24957e-06	-1.50896	2.41678e-10	7.14396e-09	Fcho1	FCH domain only 1 [Source:MGI Symbol;Acc:MGI:1921265]	protein_coding
ENSMUSG00000020169.5	-1.2711	0.00119872	0.00724972	-0.369219	0.168896	0.286125	Best3	bestrophin 3 [Source:MGI Symbol;Acc:MGI:3580298]	protein_coding
ENSMUSG00000094796.3	-1.27102	0.00331839	0.0163668	-0.900924	0.0182142	0.0473261	BC147527	cDNA sequence BC147527 [Source:MGI Symbol;Acc:MGI:4840510]	protein_coding
ENSMUSG00000028845.16	-1.26621	7.36634e-08	2.55383e-06	-0.682372	0.00206158	0.00761274	Tekt2	tektin 2 [Source:MGI Symbol;Acc:MGI:1346335]	protein_coding
ENSMUSG00000073489.7	-1.2636	1.06805e-06	2.31626e-05	-1.79405	3.83889e-11	1.37061e-09	Ifi204	interferon activated gene 204 [Source:MGI Symbol;Acc:MGI:96429]	protein_coding
ENSMUSG00000020848.8	-1.26292	0.000587095	0.00406382	-0.965495	0.0059727	0.0185796	Doc2b	double C2, beta [Source:MGI Symbol;Acc:MGI:1100497]	protein_coding
ENSMUSG00000004668.15	-1.26207	0.00646538	0.0279885	-1.795	0.00867368	0.0253955	Abca13	ATP-binding cassette, sub-family A (ABC1), member 13 [Source:MGI Symbol;Acc:MGI:2388707]	protein_coding
ENSMUSG00000050315.15	-1.26185	8.00587e-09	4.14992e-07	-0.669989	0.00119858	0.00483574	Synpo2	synaptopodin 2 [Source:MGI Symbol;Acc:MGI:2153070]	protein_coding
ENSMUSG00000027075.17	-1.26157	1.23028e-16	8.02143e-14	-0.903836	2.04633e-09	4.82709e-08	Slc43a1	solute carrier family 43, member 1 [Source:MGI Symbol;Acc:MGI:1931352]	protein_coding
ENSMUSG00000029798.12	-1.2576	2.71949e-08	1.12983e-06	-1.5735	1.12847e-11	4.64454e-10	Herc6	hect domain and RLD 6 [Source:MGI Symbol;Acc:MGI:1914388]	protein_coding
ENSMUSG00000027221.6	-1.25414	2.49597e-09	1.56187e-07	-0.333718	0.0759039	0.152315	Chst1	carbohydrate sulfotransferase 1 [Source:MGI Symbol;Acc:MGI:1924219]	protein_coding
ENSMUSG00000042249.12	-1.25175	5.27604e-11	5.82728e-09	-1.79601	4.20015e-20	1.07068e-17	Grk3	G protein-coupled receptor kinase 3 [Source:MGI Symbol;Acc:MGI:87941]	protein_coding
ENSMUSG00000066510.6	-1.24926	0.00708667	0.0300852	-3.07414	0.000165216	0.00089383	Ankdd1a	ankyrin repeat and death domain containing 1A [Source:MGI Symbol;Acc:MGI:2686319]	protein_coding
ENSMUSG00000006056.14	-1.24813	0.00153668	0.00885893	-0.248403	0.32153	0.464646	Calcoco2	calcium binding and coiled-coil domain 2 [Source:MGI Symbol;Acc:MGI:1343177]	protein_coding
ENSMUSG00000068587.11	-1.24783	0.000683605	0.00460721	-1.97378	2.66381e-06	2.5692e-05	Mgam	maltase-glucoamylase [Source:MGI Symbol;Acc:MGI:1203495]	protein_coding
ENSMUSG00000029195.11	-1.24766	0.00282708	0.0144246	-0.794492	0.0276647	0.0669984	Klb	klotho beta [Source:MGI Symbol;Acc:MGI:1932466]	protein_coding
ENSMUSG00000047497.11	-1.2457	4.94719e-09	2.78531e-07	-1.66527	2.70774e-14	2.12558e-12	Adamts12	a disintegrin-like and metallopeptidase (reprolysin type) with thrombospondin type 1 motif, 12 [Source:MGI Symbol;Acc:MGI:2146046]	protein_coding
ENSMUSG00000015340.11	-1.24015	4.23386e-11	4.87889e-09	-2.66445	1.83585e-42	1.45075e-38	Cybb	cytochrome b-245, beta polypeptide [Source:MGI Symbol;Acc:MGI:88574]	protein_coding
ENSMUSG00000117011.2	-1.23688	0.000429903	0.00316777	-0.0671201	0.773059	0.852927	E130008D07Rik	RIKEN cDNA E130008D07 gene [Source:MGI Symbol;Acc:MGI:3584523]	lncRNA
ENSMUSG00000117905.2	-1.23631	7.66377e-09	4.04309e-07	-0.724947	0.000383378	0.00182909	Gm50230	predicted gene, 50230 [Source:MGI Symbol;Acc:MGI:6303033]	lncRNA
ENSMUSG00000052854.16	-1.23124	2.51963e-05	0.000312051	-1.06595	0.000213938	0.00111078	Nrk	Nik related kinase [Source:MGI Symbol;Acc:MGI:1351326]	protein_coding
ENSMUSG00000048387.9	-1.23061	8.39762e-12	1.21238e-09	-0.961658	6.0287e-08	9.56002e-07	Osr1	odd-skipped related transcription factor 1 [Source:MGI Symbol;Acc:MGI:1344424]	protein_coding
ENSMUSG00000022665.16	-1.22364	1.17828e-12	2.22574e-10	-1.46396	4.23582e-17	5.90697e-15	Ccdc80	coiled-coil domain containing 80 [Source:MGI Symbol;Acc:MGI:1915146]	protein_coding
ENSMUSG00000067158.10	-1.22313	1.48243e-08	6.88799e-07	-0.844028	5.85224e-05	0.000367618	Col4a4	collagen, type IV, alpha 4 [Source:MGI Symbol;Acc:MGI:104687]	protein_coding
ENSMUSG00000089997.3	-1.22269	3.76881e-05	0.000433799	-0.0673434	0.756344	0.840503	1810020O05Rik	Riken cDNA 1810020O05 gene [Source:MGI Symbol;Acc:MGI:3586838]	protein_coding
ENSMUSG00000032841.16	-1.22227	1.16899e-18	1.31264e-15	-1.60011	1.60938e-30	4.23928e-27	Prr5l	proline rich 5 like [Source:MGI Symbol;Acc:MGI:1919696]	protein_coding
ENSMUSG00000032323.14	-1.22151	5.6127e-05	0.000604389	-0.998458	0.000922889	0.00387306	Cyp11a1	cytochrome P450, family 11, subfamily a, polypeptide 1 [Source:MGI Symbol;Acc:MGI:88582]	protein_coding
ENSMUSG00000046006.7	-1.22118	3.14387e-07	8.31726e-06	-1.47692	1.86924e-09	4.44474e-08	Gapt	Grb2-binding adaptor, transmembrane [Source:MGI Symbol;Acc:MGI:3608341]	protein_coding
ENSMUSG00000019326.15	-1.22099	2.16958e-06	4.19231e-05	-1.78998	3.23087e-11	1.18935e-09	Aoc3	amine oxidase, copper containing 3 [Source:MGI Symbol;Acc:MGI:1306797]	protein_coding
ENSMUSG00000035692.8	-1.21968	5.48487e-05	0.000592202	-0.776546	0.00578162	0.0180634	Isg15	ISG15 ubiquitin-like modifier [Source:MGI Symbol;Acc:MGI:1855694]	protein_coding
ENSMUSG00000023828.4	-1.21939	1.31376e-10	1.30807e-08	-1.22772	1.48665e-10	4.60104e-09	Slc22a3	solute carrier family 22 (organic cation transporter), member 3 [Source:MGI Symbol;Acc:MGI:1333817]	protein_coding
ENSMUSG00000022763.19	-1.21797	6.76173e-05	0.000708634	0.124818	0.571262	0.696416	Aifm3	apoptosis-inducing factor, mitochondrion-associated 3 [Source:MGI Symbol;Acc:MGI:1919418]	protein_coding
ENSMUSG00000019817.19	-1.21711	8.16362e-09	4.19085e-07	-1.27749	1.76596e-09	4.22314e-08	Plagl1	pleiomorphic adenoma gene-like 1 [Source:MGI Symbol;Acc:MGI:1100874]	protein_coding
ENSMUSG00000002588.14	-1.2149	0.000742373	0.00494165	-2.50091	2.9686e-09	6.67077e-08	Pon1	paraoxonase 1 [Source:MGI Symbol;Acc:MGI:103295]	protein_coding
ENSMUSG00000070034.14	-1.21181	3.65252e-07	9.41643e-06	-1.47468	1.53614e-09	3.73127e-08	Sp110	Sp110 nuclear body protein [Source:MGI Symbol;Acc:MGI:1923364]	protein_coding
ENSMUSG00000023886.11	-1.21075	4.21916e-09	2.39544e-07	-0.275493	0.134709	0.240387	Smoc2	SPARC related modular calcium binding 2 [Source:MGI Symbol;Acc:MGI:1929881]	protein_coding
ENSMUSG00000029366.11	-1.21056	5.31912e-11	5.84294e-09	-1.68487	4.53457e-19	9.77282e-17	Dck	deoxycytidine kinase [Source:MGI Symbol;Acc:MGI:102726]	protein_coding
ENSMUSG00000053044.9	-1.2105	0.00203296	0.0110875	-0.330676	0.206713	0.334714	Cd8b1	CD8 antigen, beta chain 1 [Source:MGI Symbol;Acc:MGI:88347]	protein_coding
ENSMUSG00000096630.3	-1.20886	0.00053008	0.00374484	-0.668384	0.0271777	0.0659672	Vmn2r26	vomeronasal 2, receptor 26 [Source:MGI Symbol;Acc:MGI:2678394]	protein_coding
ENSMUSG00000061100.6	-1.20769	0.000982329	0.00618144	-1.08258	0.00314938	0.0108932	Retnla	resistin like alpha [Source:MGI Symbol;Acc:MGI:1888504]	protein_coding
ENSMUSG00000054293.11	-1.20568	3.59216e-06	6.34103e-05	-2.74092	1.34657e-21	4.988e-19	P2ry10b	purinergic receptor P2Y, G-protein coupled 10B [Source:MGI Symbol;Acc:MGI:2441814]	protein_coding
ENSMUSG00000049502.18	-1.20564	2.2244e-14	7.1301e-12	-1.67238	2.10673e-25	1.56076e-22	Dtx3l	deltex 3-like, E3 ubiquitin ligase [Source:MGI Symbol;Acc:MGI:2656973]	protein_coding
ENSMUSG00000042333.17	-1.20553	6.36774e-10	5.00796e-08	-2.80094	8.05932e-42	4.77656e-38	Tnfrsf14	tumor necrosis factor receptor superfamily, member 14 (herpesvirus entry mediator) [Source:MGI Symbol;Acc:MGI:2675303]	protein_coding
ENSMUSG00000031273.17	-1.20443	0.000277636	0.00225659	-2.01718	3.86159e-08	6.43335e-07	Col4a6	collagen, type IV, alpha 6 [Source:MGI Symbol;Acc:MGI:2152695]	protein_coding
ENSMUSG00000049690.16	-1.20357	0.00109632	0.00674546	-0.109848	0.643943	0.755703	Nckap5	NCK-associated protein 5 [Source:MGI Symbol;Acc:MGI:2686394]	protein_coding
ENSMUSG00000024164.16	-1.20138	1.18796e-13	3.00138e-11	-0.749466	2.36983e-06	2.3254e-05	C3	complement component 3 [Source:MGI Symbol;Acc:MGI:88227]	protein_coding
ENSMUSG00000051043.17	-1.19953	2.56542e-05	0.000315787	-1.06443	0.000179283	0.000957483	Gprc5c	G protein-coupled receptor, family C, group 5, member C [Source:MGI Symbol;Acc:MGI:1917605]	protein_coding
ENSMUSG00000033768.18	-1.19871	6.84416e-08	2.39332e-06	-0.377679	0.0534066	0.114466	Nrxn2	neurexin II [Source:MGI Symbol;Acc:MGI:1096362]	protein_coding
ENSMUSG00000010797.7	-1.19824	0.000261076	0.00215048	-1.05873	0.00119941	0.00483825	Wnt2	wingless-type MMTV integration site family, member 2 [Source:MGI Symbol;Acc:MGI:98954]	protein_coding
ENSMUSG00000027514.15	-1.19637	1.63354e-06	3.31164e-05	-1.1656	3.628e-06	3.34796e-05	Zbp1	Z-DNA binding protein 1 [Source:MGI Symbol;Acc:MGI:1927449]	protein_coding
ENSMUSG00000040328.17	-1.19385	1.97878e-05	0.000255723	-1.99658	3.729e-11	1.33945e-09	Olfr56	olfactory receptor 56 [Source:MGI Symbol;Acc:MGI:1333785]	protein_coding
ENSMUSG00000106734.4	-1.19351	9.13166e-09	4.57248e-07	-1.29363	7.87396e-10	2.05355e-08	Gm20559	predicted gene, 20559 [Source:MGI Symbol;Acc:MGI:5295666]	lncRNA
ENSMUSG00000039013.17	-1.19312	0.000137065	0.00126516	-2.2657	1.84421e-10	5.59803e-09	Siglecf	sialic acid binding Ig-like lectin F [Source:MGI Symbol;Acc:MGI:2681107]	protein_coding
ENSMUSG00000022619.6	1.00026	3.78937e-09	2.19792e-07	1.82001	5.70409e-26	4.663e-23	Mapk8ip2	mitogen-activated protein kinase 8 interacting protein 2 [Source:MGI Symbol;Acc:MGI:1926555]	protein_coding
ENSMUSG00000030325.17	-1.19236	2.44249e-05	0.000304255	-1.2055	2.28779e-05	0.000163314	Klrb1c	killer cell lectin-like receptor subfamily B member 1C [Source:MGI Symbol;Acc:MGI:107538]	protein_coding
ENSMUSG00000030310.11	-1.19138	1.44411e-07	4.38262e-06	0.136284	0.477071	0.614737	Slc6a1	solute carrier family 6 (neurotransmitter transporter, GABA), member 1 [Source:MGI Symbol;Acc:MGI:95627]	protein_coding
ENSMUSG00000040296.16	-1.18985	2.72992e-15	1.12606e-12	-1.40183	3.09459e-20	8.15148e-18	Ddx58	DEAD/H box helicase 58 [Source:MGI Symbol;Acc:MGI:2442858]	protein_coding
ENSMUSG00000050600.6	-1.18887	0.000143282	0.00131458	-1.66536	1.39345e-06	1.48234e-05	Zfp831	zinc finger protein 831 [Source:MGI Symbol;Acc:MGI:3641861]	protein_coding
ENSMUSG00000030830.19	-1.18772	2.06742e-06	4.01795e-05	-1.83636	3.57551e-12	1.66532e-10	Itgal	integrin alpha L [Source:MGI Symbol;Acc:MGI:96606]	protein_coding
ENSMUSG00000074419.12	-1.18646	2.43944e-09	1.54081e-07	-2.30783	3.45287e-27	3.03175e-24	Gm15448	predicted gene 15448 [Source:MGI Symbol;Acc:MGI:3705216]	protein_coding
ENSMUSG00000048583.17	-1.18415	2.25072e-10	2.08677e-08	-0.293103	0.0853039	0.167478	Igf2	insulin-like growth factor 2 [Source:MGI Symbol;Acc:MGI:96434]	protein_coding
ENSMUSG00000027220.3	-1.17893	0.00475207	0.021919	1.49459	0.000685334	0.00300842	Syt13	synaptotagmin XIII [Source:MGI Symbol;Acc:MGI:1933945]	protein_coding
ENSMUSG00000026770.6	-1.17844	4.24942e-07	1.06828e-05	-0.615335	0.00416081	0.0137459	Il2ra	interleukin 2 receptor, alpha chain [Source:MGI Symbol;Acc:MGI:96549]	protein_coding
ENSMUSG00000095562.9	-1.17838	0.000185964	0.00162926	1.34068	5.00889e-05	0.000322241	Erdr1	erythroid differentiation regulator 1 [Source:NCBI gene (formerly Entrezgene);Acc:170942]	lncRNA
ENSMUSG00000052435.8	-1.17756	1.52209e-06	3.12013e-05	-1.51012	5.28925e-09	1.12158e-07	Cebpe	CCAAT/enhancer binding protein (C/EBP), epsilon [Source:MGI Symbol;Acc:MGI:103572]	protein_coding
ENSMUSG00000029061.3	-1.17651	2.82515e-15	1.14204e-12	-0.644152	7.43047e-06	6.19171e-05	Mmp23	matrix metallopeptidase 23 [Source:MGI Symbol;Acc:MGI:1347361]	protein_coding
ENSMUSG00000037747.10	0.954848	0.000730404	0.00488192	2.14541	2.53208e-11	9.55861e-10	Phyhipl	phytanoyl-CoA hydroxylase interacting protein-like [Source:MGI Symbol;Acc:MGI:1918161]	protein_coding
ENSMUSG00000028571.16	-1.17556	2.9905e-05	0.000357387	-0.314097	0.169384	0.286704	Cyp2j13	cytochrome P450, family 2, subfamily j, polypeptide 13 [Source:MGI Symbol;Acc:MGI:2385197]	protein_coding
ENSMUSG00000052736.16	-1.17502	0.000686417	0.00462154	-1.77244	3.29188e-06	3.08164e-05	Klrc2	killer cell lectin-like receptor subfamily C, member 2 [Source:MGI Symbol;Acc:MGI:1336162]	protein_coding
ENSMUSG00000033910.14	-1.17243	9.4203e-08	3.09694e-06	-1.02161	2.93781e-06	2.79583e-05	Gucy1a1	guanylate cyclase 1, soluble, alpha 1 [Source:MGI Symbol;Acc:MGI:1926562]	protein_coding
ENSMUSG00000047344.10	-1.17197	0.000449152	0.00327972	-0.831844	0.00855931	0.0251061	Lancl3	LanC lantibiotic synthetase component C-like 3 (bacterial) [Source:MGI Symbol;Acc:MGI:2443335]	protein_coding
ENSMUSG00000043635.13	-1.16952	0.00024116	0.00202003	-1.64238	3.2796e-06	3.0731e-05	Adamts3	a disintegrin-like and metallopeptidase (reprolysin type) with thrombospondin type 1 motif, 3 [Source:MGI Symbol;Acc:MGI:3045353]	protein_coding
ENSMUSG00000020732.14	-1.16927	3.18111e-05	0.000377327	-0.490921	0.0439528	0.0979038	Rab37	RAB37, member RAS oncogene family [Source:MGI Symbol;Acc:MGI:1929945]	protein_coding
ENSMUSG00000097111.2	-1.16879	0.00144845	0.0084711	-1.65991	5.0656e-05	0.000325447	Peak1os	pseudopodium-enriched atypical kinase 1, opposite strand [Source:MGI Symbol;Acc:MGI:5477083]	lncRNA
ENSMUSG00000020010.8	-1.16799	0.000363365	0.00278131	-1.74148	3.4713e-06	3.22263e-05	Vnn3	vanin 3 [Source:MGI Symbol;Acc:MGI:1347055]	protein_coding
ENSMUSG00000045915.16	-1.16774	0.00256384	0.013342	0.032186	0.895552	0.93421	Ccdc42	coiled-coil domain containing 42 [Source:MGI Symbol;Acc:MGI:3045254]	protein_coding
ENSMUSG00000070794.12	-1.16771	0.00639561	0.0277043	-0.0233924	0.915134	0.947384	BC016548	cDNA sequence BC016548 [Source:MGI Symbol;Acc:MGI:2448478]	lncRNA
ENSMUSG00000079563.11	-1.16656	0.0024937	0.0130543	-0.832615	0.0218329	0.0549802	Pglyrp2	peptidoglycan recognition protein 2 [Source:MGI Symbol;Acc:MGI:1928099]	protein_coding
ENSMUSG00000051243.15	-1.16631	5.73989e-07	1.37296e-05	-1.45276	1.91482e-09	4.53946e-08	Islr2	immunoglobulin superfamily containing leucine-rich repeat 2 [Source:MGI Symbol;Acc:MGI:2444277]	protein_coding
ENSMUSG00000031028.15	-1.16276	3.22277e-09	1.91584e-07	-0.938053	1.38671e-06	1.47819e-05	Tub	tubby bipartite transcription factor [Source:MGI Symbol;Acc:MGI:2651573]	protein_coding
ENSMUSG00000020641.17	-1.16138	0.00408764	0.0193806	-1.80063	0.000288189	0.00143201	Rsad2	radical S-adenosyl methionine domain containing 2 [Source:MGI Symbol;Acc:MGI:1929628]	protein_coding
ENSMUSG00000027639.17	-1.16003	9.17792e-10	6.72116e-08	-1.65752	1.65958e-17	2.50597e-15	Samhd1	SAM domain and HD domain, 1 [Source:MGI Symbol;Acc:MGI:1927468]	protein_coding
ENSMUSG00000009185.3	-1.15894	8.56514e-06	0.000129289	-1.16219	1.10206e-05	8.73216e-05	Ccl8	chemokine (C-C motif) ligand 8 [Source:MGI Symbol;Acc:MGI:101878]	protein_coding
ENSMUSG00000006344.18	-1.15882	1.40264e-06	2.92571e-05	-1.06182	1.0143e-05	8.14291e-05	Ggt5	gamma-glutamyltransferase 5 [Source:MGI Symbol;Acc:MGI:1346063]	protein_coding
ENSMUSG00000072662.3	-1.15686	0.000348528	0.00269462	-1.07358	0.000866585	0.00367122	Mansc4	MANSC domain containing 4 [Source:MGI Symbol;Acc:MGI:3645619]	protein_coding
ENSMUSG00000104713.5	-1.15606	1.96519e-06	3.87139e-05	-1.37355	4.43384e-08	7.2793e-07	Gbp6	guanylate binding protein 6 [Source:MGI Symbol;Acc:MGI:2140937]	protein_coding
ENSMUSG00000078763.3	-1.15482	2.23938e-05	0.000283776	-1.46226	3.08992e-07	3.96175e-06	Slfn1	schlafen 1 [Source:MGI Symbol;Acc:MGI:1313259]	protein_coding
ENSMUSG00000022464.15	-1.15421	1.08949e-05	0.000157516	-1.51583	4.61121e-08	7.51843e-07	Slc38a4	solute carrier family 38, member 4 [Source:MGI Symbol;Acc:MGI:1916604]	protein_coding
ENSMUSG00000109999.2	-1.15394	0.000124257	0.00117414	-1.9495	1.03567e-07	1.51186e-06	Gm35368	predicted gene, 35368 [Source:MGI Symbol;Acc:MGI:5594527]	lncRNA
ENSMUSG00000074517.3	-1.15343	0.00207374	0.0112522	0.170532	0.483931	0.620709	Gm10710	predicted gene 10710 [Source:MGI Symbol;Acc:MGI:3642896]	lncRNA
ENSMUSG00000042607.16	-1.15336	2.05458e-05	0.000264504	-1.67741	2.18727e-08	3.91643e-07	Asb4	ankyrin repeat and SOCS box-containing 4 [Source:MGI Symbol;Acc:MGI:1929751]	protein_coding
ENSMUSG00000047631.5	-1.15088	0.00515314	0.0233952	-1.75111	0.000322479	0.0015802	Apof	apolipoprotein F [Source:MGI Symbol;Acc:MGI:104539]	protein_coding
ENSMUSG00000034459.9	-1.15022	0.00184553	0.0102647	-1.39153	0.000592746	0.00265788	Ifit1	interferon-induced protein with tetratricopeptide repeats 1 [Source:MGI Symbol;Acc:MGI:99450]	protein_coding
ENSMUSG00000047414.7	-1.14967	1.47046e-05	0.000202321	-1.54421	2.92522e-08	5.00698e-07	Flrt2	fibronectin leucine rich transmembrane protein 2 [Source:MGI Symbol;Acc:MGI:3603594]	protein_coding
ENSMUSG00000039853.19	-1.14936	1.85044e-05	0.000243338	-2.33734	3.60845e-15	3.43557e-13	Trim14	tripartite motif-containing 14 [Source:MGI Symbol;Acc:MGI:1921985]	protein_coding
ENSMUSG00000110390.2	-1.14714	3.44053e-07	8.96133e-06	0.63599	0.00259038	0.00922629	Gm45869	predicted gene 45869 [Source:MGI Symbol;Acc:MGI:5804984]	lncRNA
ENSMUSG00000073490.12	-1.14566	6.76471e-06	0.000106652	-1.81144	2.0003e-11	7.71904e-10	Ifi207	interferon activated gene 207 [Source:MGI Symbol;Acc:MGI:2138302]	protein_coding
ENSMUSG00000097619.9	-1.14517	0.00206486	0.0112191	-0.498952	0.0855147	0.167795	4833422M21Rik	RIKEN cDNA 4833422M21 gene [Source:MGI Symbol;Acc:MGI:1923018]	lncRNA
ENSMUSG00000002266.18	-1.14251	0.000641693	0.00436256	-1.02611	0.00215824	0.00791667	Zim1	zinc finger, imprinted 1 [Source:MGI Symbol;Acc:MGI:1341879]	protein_coding
ENSMUSG00000024910.6	-1.14071	0.00183001	0.0101896	-0.811745	0.0160344	0.0426297	Ctsw	cathepsin W [Source:MGI Symbol;Acc:MGI:1338045]	protein_coding
ENSMUSG00000092622.9	-1.14049	0.0015336	0.00884624	-1.92931	3.55587e-05	0.000239214	Khdc3	KH domain containing 3, subcortical maternal complex member [Source:MGI Symbol;Acc:MGI:1914241]	protein_coding
ENSMUSG00000031380.11	-1.14025	3.66341e-09	2.14003e-07	-1.78031	1.14663e-18	2.17465e-16	Vegfd	vascular endothelial growth factor D [Source:MGI Symbol;Acc:MGI:108037]	protein_coding
ENSMUSG00000031274.17	-1.1401	5.67429e-09	3.13357e-07	-1.05302	7.2943e-08	1.12582e-06	Col4a5	collagen, type IV, alpha 5 [Source:MGI Symbol;Acc:MGI:88456]	protein_coding
ENSMUSG00000037762.7	-1.13967	7.76121e-06	0.000119105	-0.916904	0.000254583	0.00128687	Slc16a9	solute carrier family 16 (monocarboxylic acid transporters), member 9 [Source:MGI Symbol;Acc:MGI:1914109]	protein_coding
ENSMUSG00000078921.4	-1.13808	0.00238162	0.0126055	-2.00342	9.49886e-06	7.68565e-05	Tgtp2	T cell specific GTPase 2 [Source:MGI Symbol;Acc:MGI:3710083]	protein_coding
ENSMUSG00000022756.18	-1.13794	0.000375776	0.00285319	-0.556628	0.040145	0.090882	Slc7a4	solute carrier family 7 (cationic amino acid transporter, y+ system), member 4 [Source:MGI Symbol;Acc:MGI:2146512]	protein_coding
ENSMUSG00000056643.6	-1.13656	0.00108871	0.00671368	-0.892945	0.00844588	0.0248358	Chst13	carbohydrate sulfotransferase 13 [Source:MGI Symbol;Acc:MGI:1919047]	protein_coding
ENSMUSG00000085180.2	-1.13647	4.01463e-07	1.02714e-05	-0.925205	2.10887e-05	0.00015275	AI838599	expressed sequence AI838599 [Source:MGI Symbol;Acc:MGI:3510989]	lncRNA
ENSMUSG00000074968.12	-1.13571	8.96994e-05	0.000895311	-0.26808	0.230719	0.363384	Ano3	anoctamin 3 [Source:MGI Symbol;Acc:MGI:3613666]	protein_coding
ENSMUSG00000074417.10	-1.13405	6.44261e-06	0.000102453	-2.15318	2.14808e-15	2.10432e-13	Gm14548	predicted gene 14548 [Source:MGI Symbol;Acc:MGI:3709645]	protein_coding
ENSMUSG00000057280.16	-1.13343	1.60967e-05	0.00021643	-1.22659	5.36633e-06	4.66348e-05	Musk	muscle, skeletal, receptor tyrosine kinase [Source:MGI Symbol;Acc:MGI:103581]	protein_coding
ENSMUSG00000032556.12	-1.13112	2.24964e-05	0.000284554	0.32059	0.150468	0.261674	Bfsp2	beaded filament structural protein 2, phakinin [Source:MGI Symbol;Acc:MGI:1333828]	protein_coding
ENSMUSG00000043613.9	-1.13056	6.98951e-09	3.72749e-07	-1.13741	7.92934e-09	1.61774e-07	Mmp3	matrix metallopeptidase 3 [Source:MGI Symbol;Acc:MGI:97010]	protein_coding
ENSMUSG00000070327.15	-1.1285	2.13475e-10	1.99757e-08	-0.927249	1.33517e-07	1.88936e-06	Rnf213	ring finger protein 213 [Source:MGI Symbol;Acc:MGI:1289196]	protein_coding
ENSMUSG00000038576.16	-1.12799	4.8636e-07	1.1858e-05	-0.440102	0.028889	0.0693892	Susd4	sushi domain containing 4 [Source:MGI Symbol;Acc:MGI:2138351]	protein_coding
ENSMUSG00000029420.15	-1.12598	4.39168e-05	0.000493686	0.378944	0.0888717	0.172837	Rimbp2	RIMS binding protein 2 [Source:MGI Symbol;Acc:MGI:2443235]	protein_coding
ENSMUSG00000079262.4	-1.12571	0.00294985	0.0149168	-0.263072	0.301622	0.442594	Slco1a6	solute carrier organic anion transporter family, member 1a6 [Source:MGI Symbol;Acc:MGI:1351906]	protein_coding
ENSMUSG00000103174.2	-1.12549	0.00200529	0.0109721	-1.32103	0.00113982	0.00462939	Gm37168	predicted gene, 37168 [Source:MGI Symbol;Acc:MGI:5610396]	lncRNA
ENSMUSG00000069893.11	-1.12531	0.00570248	0.0252704	-3.22664	8.28755e-08	1.25222e-06	9930111J21Rik1	RIKEN cDNA 9930111J21 gene 1 [Source:MGI Symbol;Acc:MGI:3041173]	protein_coding
ENSMUSG00000002265.18	-1.12528	1.35521e-08	6.41487e-07	-0.665159	0.000474715	0.00219829	Peg3	paternally expressed 3 [Source:MGI Symbol;Acc:MGI:104748]	protein_coding
ENSMUSG00000036826.15	-1.12435	0.000307105	0.0024409	0.243844	0.309574	0.451551	Igflr1	IGF-like family receptor 1 [Source:MGI Symbol;Acc:MGI:3655979]	protein_coding
ENSMUSG00000019982.16	-1.12316	0.00553469	0.0247111	-2.34127	1.54234e-05	0.000116931	Myb	myeloblastosis oncogene [Source:MGI Symbol;Acc:MGI:97249]	protein_coding
ENSMUSG00000020788.16	-1.12281	1.57316e-09	1.05989e-07	-1.45991	1.81382e-14	1.47767e-12	Atp2a3	ATPase, Ca++ transporting, ubiquitous [Source:MGI Symbol;Acc:MGI:1194503]	protein_coding
ENSMUSG00000036944.7	-1.12272	7.37921e-10	5.62825e-08	-1.65394	1.6237e-18	3.05489e-16	Tmem71	transmembrane protein 71 [Source:MGI Symbol;Acc:MGI:2146049]	protein_coding
ENSMUSG00000078612.10	-1.12096	0.00462683	0.0214293	-2.13944	1.62432e-05	0.000122285	Fyb2	FYN binding protein 2 [Source:MGI Symbol;Acc:MGI:2685466]	protein_coding
ENSMUSG00000074151.14	-1.12043	1.50851e-05	0.000206153	-1.35762	4.65145e-07	5.70176e-06	Nlrc5	NLR family, CARD domain containing 5 [Source:MGI Symbol;Acc:MGI:3612191]	protein_coding
ENSMUSG00000060519.12	-1.1189	2.84138e-09	1.74197e-07	-1.24705	6.38606e-11	2.18462e-09	Tor3a	torsin family 3, member A [Source:MGI Symbol;Acc:MGI:1353652]	protein_coding
ENSMUSG00000111488.2	-1.11855	0.00653832	0.0282558	-0.486084	0.0965196	0.184234	Gm31378	predicted gene, 31378 [Source:MGI Symbol;Acc:MGI:5590537]	lncRNA
ENSMUSG00000046879.8	-1.11751	4.49548e-08	1.72088e-06	-1.36605	6.72072e-11	2.27434e-09	Irgm1	immunity-related GTPase family M member 1 [Source:MGI Symbol;Acc:MGI:107567]	protein_coding
ENSMUSG00000035948.14	-1.11568	7.90545e-05	0.000809858	-1.40357	2.63481e-06	2.54941e-05	Acss3	acyl-CoA synthetase short-chain family member 3 [Source:MGI Symbol;Acc:MGI:2685720]	protein_coding
ENSMUSG00000037833.15	-1.11163	2.30522e-05	0.000289758	-0.233884	0.285942	0.425031	Sh2d4b	SH2 domain containing 4B [Source:MGI Symbol;Acc:MGI:1925182]	protein_coding
ENSMUSG00000097365.8	-1.10969	0.000304597	0.00242669	-0.961753	0.00178683	0.00674957	C030034L19Rik	RIKEN cDNA C030034L19 gene [Source:MGI Symbol;Acc:MGI:2444519]	lncRNA
ENSMUSG00000026581.15	-1.10372	3.93733e-06	6.82516e-05	-1.63216	8.00757e-11	2.65876e-09	Sell	selectin, lymphocyte [Source:MGI Symbol;Acc:MGI:98279]	protein_coding
ENSMUSG00000037731.6	-1.10243	7.17943e-07	1.6603e-05	-1.57408	9.97453e-12	4.17048e-10	Themis2	thymocyte selection associated family member 2 [Source:MGI Symbol;Acc:MGI:2446213]	protein_coding
ENSMUSG00000030495.13	-1.10152	0.00153246	0.00884215	-0.895907	0.00850983	0.0249898	Slc7a10	solute carrier family 7 (cationic amino acid transporter, y+ system), member 10 [Source:MGI Symbol;Acc:MGI:1858261]	protein_coding
ENSMUSG00000033831.6	-1.10147	0.00723351	0.0304972	-0.627321	0.0447277	0.099359	Fgb	fibrinogen beta chain [Source:MGI Symbol;Acc:MGI:99501]	protein_coding
ENSMUSG00000071719.3	-1.10098	2.92941e-06	5.36802e-05	0.192859	0.329903	0.47303	Tmem28	transmembrane protein 28 [Source:MGI Symbol;Acc:MGI:3648377]	protein_coding
ENSMUSG00000043122.8	-1.10067	0.0053659	0.0241603	-3.17638	1.63785e-07	2.272e-06	A530016L24Rik	RIKEN cDNA A530016L24 gene [Source:MGI Symbol;Acc:MGI:2443020]	protein_coding
ENSMUSG00000020395.14	-1.10033	2.02361e-05	0.000261182	-1.20078	8.63139e-06	7.05358e-05	Itk	IL2 inducible T cell kinase [Source:MGI Symbol;Acc:MGI:96621]	protein_coding
ENSMUSG00000021356.11	-1.10008	0.000149532	0.00135957	-2.25522	4.87353e-12	2.2049e-10	Irf4	interferon regulatory factor 4 [Source:MGI Symbol;Acc:MGI:1096873]	protein_coding
ENSMUSG00000049734.10	-1.09934	5.4189e-08	1.96285e-06	-1.29609	3.46992e-10	9.86347e-09	Trex1	three prime repair exonuclease 1 [Source:MGI Symbol;Acc:MGI:1328317]	protein_coding
ENSMUSG00000052281.15	-1.09911	9.53003e-08	3.1173e-06	-0.598306	0.0021771	0.00796869	Tspan32os	tetraspanin 32, opposite strand [Source:MGI Symbol;Acc:MGI:3705185]	lncRNA
ENSMUSG00000028713.18	-1.09879	8.08292e-08	2.76338e-06	-0.420353	0.0257153	0.06292	Cyp4b1	cytochrome P450, family 4, subfamily b, polypeptide 1 [Source:MGI Symbol;Acc:MGI:103225]	protein_coding
ENSMUSG00000042429.9	-1.09754	2.29429e-05	0.000288563	-0.48016	0.0384382	0.087587	Adora1	adenosine A1 receptor [Source:MGI Symbol;Acc:MGI:99401]	protein_coding
ENSMUSG00000020911.15	-1.09658	1.19189e-06	2.55738e-05	-0.0155561	0.944119	0.966563	Krt19	keratin 19 [Source:MGI Symbol;Acc:MGI:96693]	protein_coding
ENSMUSG00000027347.19	-1.09208	5.37644e-08	1.95799e-06	-1.15867	1.67798e-08	3.0933e-07	Rasgrp1	RAS guanyl releasing protein 1 [Source:MGI Symbol;Acc:MGI:1314635]	protein_coding
ENSMUSG00000019577.7	-1.09207	0.00450418	0.0209906	0.0985761	0.680053	0.784488	Pdk4	pyruvate dehydrogenase kinase, isoenzyme 4 [Source:MGI Symbol;Acc:MGI:1351481]	protein_coding
ENSMUSG00000109729.2	-1.08796	0.00550115	0.0246212	-1.97971	6.6263e-05	0.000408556	Gm45418	predicted gene 45418 [Source:MGI Symbol;Acc:MGI:5791254]	lncRNA
ENSMUSG00000031808.8	-1.08465	1.23613e-11	1.73504e-09	-0.0666098	0.646101	0.757433	Slc27a1	solute carrier family 27 (fatty acid transporter), member 1 [Source:MGI Symbol;Acc:MGI:1347098]	protein_coding
ENSMUSG00000039543.17	-1.08391	0.00582457	0.025682	-0.276489	0.269579	0.407375	Cfap70	cilia and flagella associated protein 70 [Source:MGI Symbol;Acc:MGI:1923920]	protein_coding
ENSMUSG00000028444.18	-1.08326	1.47665e-05	0.000202704	-0.791699	0.00106067	0.00435418	Cntfr	ciliary neurotrophic factor receptor [Source:MGI Symbol;Acc:MGI:99605]	protein_coding
ENSMUSG00000064294.13	-1.08275	0.000775177	0.00511192	-1.69019	3.13161e-06	2.95546e-05	Aox3	aldehyde oxidase 3 [Source:MGI Symbol;Acc:MGI:1918974]	protein_coding
ENSMUSG00000024079.5	-1.08242	2.38813e-10	2.19404e-08	-1.95656	1.54314e-28	1.92543e-25	Eif2ak2	eukaryotic translation initiation factor 2-alpha kinase 2 [Source:MGI Symbol;Acc:MGI:1353449]	protein_coding
ENSMUSG00000020437.13	-1.0819	2.3696e-06	4.51834e-05	-1.85162	2.2592e-14	1.81555e-12	Myo1g	myosin IG [Source:MGI Symbol;Acc:MGI:1927091]	protein_coding
ENSMUSG00000030283.8	-1.08157	7.3462e-06	0.000113953	-0.604106	0.00302143	0.0105219	St8sia1	ST8 alpha-N-acetyl-neuraminide alpha-2,8-sialyltransferase 1 [Source:MGI Symbol;Acc:MGI:106011]	protein_coding
ENSMUSG00000060371.13	-1.07732	0.00296699	0.014981	-0.321004	0.21972	0.35045	Caln1	calneuron 1 [Source:MGI Symbol;Acc:MGI:2155987]	protein_coding
ENSMUSG00000066363.13	-1.0757	0.00310928	0.0155287	-0.516601	0.0783744	0.156386	Serpina3f	serine (or cysteine) peptidase inhibitor, clade A, member 3F [Source:MGI Symbol;Acc:MGI:2182838]	protein_coding
ENSMUSG00000042726.15	-1.07556	2.19081e-14	7.1301e-12	-1.12868	1.62814e-15	1.67093e-13	Trafd1	TRAF type zinc finger domain containing 1 [Source:MGI Symbol;Acc:MGI:1923551]	protein_coding
ENSMUSG00000036334.13	-1.0751	7.17911e-10	5.53833e-08	-1.17886	2.59391e-11	9.74547e-10	Igsf10	immunoglobulin superfamily, member 10 [Source:MGI Symbol;Acc:MGI:1923481]	protein_coding
ENSMUSG00000021214.15	-1.0744	0.00311063	0.0155316	-0.826342	0.0217549	0.0548314	Akr1c18	aldo-keto reductase family 1, member C18 [Source:MGI Symbol;Acc:MGI:2145420]	protein_coding
ENSMUSG00000112074.2	-1.07385	0.00191063	0.010557	-1.83718	1.2303e-05	9.61014e-05	Gm48278	predicted gene, 48278 [Source:MGI Symbol;Acc:MGI:6097708]	lncRNA
ENSMUSG00000075289.6	-1.07306	1.54038e-18	1.63864e-15	-0.147972	0.201452	0.328236	Carns1	carnosine synthase 1 [Source:MGI Symbol;Acc:MGI:2147595]	protein_coding
ENSMUSG00000028654.14	-1.07274	9.11879e-11	9.30854e-09	-0.327433	0.0295777	0.0707281	Mycl	v-myc avian myelocytomatosis viral oncogene lung carcinoma derived [Source:MGI Symbol;Acc:MGI:96799]	protein_coding
ENSMUSG00000045114.11	-1.07223	0.000102461	0.00100204	-0.476047	0.0511613	0.110584	Prrt2	proline-rich transmembrane protein 2 [Source:MGI Symbol;Acc:MGI:1916267]	protein_coding
ENSMUSG00000026077.16	-1.0713	3.99407e-05	0.000455838	-0.374229	0.0985983	0.187478	Npas2	neuronal PAS domain protein 2 [Source:MGI Symbol;Acc:MGI:109232]	protein_coding
ENSMUSG00000031344.12	-1.07018	3.31363e-05	0.000391209	-1.27822	2.25917e-06	2.23438e-05	Gabrq	gamma-aminobutyric acid (GABA) A receptor, subunit theta [Source:MGI Symbol;Acc:MGI:1888498]	protein_coding
ENSMUSG00000109328.3	-1.06613	0.00599104	0.026267	-0.416343	0.135864	0.241829	Olfr1438-ps1	olfactory receptor 1438, pseudogene 1 [Source:MGI Symbol;Acc:MGI:3031272]	protein_coding
ENSMUSG00000041552.8	-1.06586	0.00508483	0.0231422	-1.23514	0.00418109	0.0137994	Ptchd1	patched domain containing 1 [Source:MGI Symbol;Acc:MGI:2685233]	protein_coding
ENSMUSG00000022687.13	-1.06457	4.75903e-07	1.16877e-05	-1.04837	9.42818e-07	1.05531e-05	Boc	biregional cell adhesion molecule-related/down-regulated by oncogenes (Cdon) binding protein [Source:MGI Symbol;Acc:MGI:2151153]	protein_coding
ENSMUSG00000037625.8	-1.06455	2.53966e-05	0.000313959	-0.484488	0.0340308	0.0793048	Cldn11	claudin 11 [Source:MGI Symbol;Acc:MGI:106925]	protein_coding
ENSMUSG00000054072.13	-1.06402	6.95768e-06	0.000109269	-1.99681	3.78876e-15	3.5928e-13	Iigp1	interferon inducible GTPase 1 [Source:MGI Symbol;Acc:MGI:1926259]	protein_coding
ENSMUSG00000070424.13	-1.06379	0.000475416	0.00344166	0.120813	0.601358	0.720184	Art5	ADP-ribosyltransferase 5 [Source:MGI Symbol;Acc:MGI:107948]	protein_coding
ENSMUSG00000074577.10	-1.06366	3.75866e-06	6.56612e-05	-0.782673	0.000461775	0.00214737	Ripor3	RIPOR family member 3 [Source:MGI Symbol;Acc:MGI:1916803]	protein_coding
ENSMUSG00000068099.6	-1.06335	0.000140784	0.00129588	0.722519	0.00459559	0.0149239	1500009C09Rik	RIKEN cDNA 1500009C09 gene [Source:MGI Symbol;Acc:MGI:1923755]	protein_coding
ENSMUSG00000111995.2	-1.06262	2.83029e-07	7.62745e-06	-0.0648495	0.720356	0.814467	Gm48697	predicted gene, 48697 [Source:MGI Symbol;Acc:MGI:6098331]	lncRNA
ENSMUSG00000020264.6	-1.06234	2.77677e-08	1.14773e-06	0.100683	0.561217	0.687479	Slc36a2	solute carrier family 36 (proton/amino acid symporter), member 2 [Source:MGI Symbol;Acc:MGI:1891430]	protein_coding
ENSMUSG00000037440.9	-1.06224	0.000624757	0.00427619	-1.0829	0.000867455	0.00367425	Vnn1	vanin 1 [Source:MGI Symbol;Acc:MGI:108395]	protein_coding
ENSMUSG00000022582.5	-1.06107	0.00470563	0.0217296	-1.79369	0.00015947	0.000867696	Ly6g	lymphocyte antigen 6 complex, locus G [Source:MGI Symbol;Acc:MGI:109440]	protein_coding
ENSMUSG00000031495.9	-1.06103	0.00124575	0.00748487	-0.1111	0.637961	0.750929	Cd209d	CD209d antigen [Source:MGI Symbol;Acc:MGI:2157947]	protein_coding
ENSMUSG00000028427.14	-1.05877	0.000113125	0.00108673	-1.44793	1.75111e-06	1.79401e-05	Aqp7	aquaporin 7 [Source:MGI Symbol;Acc:MGI:1314647]	protein_coding
ENSMUSG00000022651.7	-1.05721	0.000402462	0.0030128	-1.27543	6.24068e-05	0.000387907	Retnlg	resistin like gamma [Source:MGI Symbol;Acc:MGI:2667763]	protein_coding
ENSMUSG00000006362.17	-1.05597	1.47724e-09	1.01214e-07	-1.44923	5.5868e-16	6.27707e-14	Cbfa2t3	CBFA2/RUNX1 translocation partner 3 [Source:MGI Symbol;Acc:MGI:1338013]	protein_coding
ENSMUSG00000047182.7	-1.05513	4.83363e-07	1.18555e-05	-0.522992	0.00838404	0.0246907	Irs3	insulin receptor substrate 3 [Source:MGI Symbol;Acc:MGI:1194882]	protein_coding
ENSMUSG00000035279.9	-1.05505	2.53738e-07	6.98713e-06	-0.663604	0.000794231	0.0034104	Ssc5d	scavenger receptor cysteine rich family, 5 domains [Source:MGI Symbol;Acc:MGI:3606211]	protein_coding
ENSMUSG00000031853.6	-1.05485	0.000349037	0.00269573	0.0153926	0.947189	0.968431	Map3k21	mitogen-activated protein kinase kinase kinase 21 [Source:MGI Symbol;Acc:MGI:2385307]	protein_coding
ENSMUSG00000023473.14	-1.0507	0.00137177	0.00809999	-1.03472	0.00227564	0.00827561	Celsr3	cadherin, EGF LAG seven-pass G-type receptor 3 [Source:MGI Symbol;Acc:MGI:1858236]	protein_coding
ENSMUSG00000033316.15	-1.04993	0.000146526	0.00133766	-1.08306	9.49007e-05	0.000558543	Galnt9	polypeptide N-acetylgalactosaminyltransferase 9 [Source:MGI Symbol;Acc:MGI:2677965]	protein_coding
ENSMUSG00000025716.15	-1.04966	0.00669267	0.0287569	-0.201263	0.402999	0.546907	Myo3a	myosin IIIA [Source:MGI Symbol;Acc:MGI:2183924]	protein_coding
ENSMUSG00000028033.17	-1.0494	4.12065e-06	7.0822e-05	-1.10427	1.76633e-06	1.80649e-05	Kcnq5	potassium voltage-gated channel, subfamily Q, member 5 [Source:MGI Symbol;Acc:MGI:1924937]	protein_coding
ENSMUSG00000032596.15	-1.04929	4.31021e-07	1.07819e-05	-1.0672	4.09517e-07	5.09628e-06	Uba7	ubiquitin-like modifier activating enzyme 7 [Source:MGI Symbol;Acc:MGI:1349462]	protein_coding
ENSMUSG00000024529.15	-1.0473	4.03604e-11	4.71541e-09	-0.21619	0.145932	0.255623	Lox	lysyl oxidase [Source:MGI Symbol;Acc:MGI:96817]	protein_coding
ENSMUSG00000030336.15	-1.04536	0.00410217	0.0194374	-0.76752	0.0238041	0.0590977	Cd27	CD27 antigen [Source:MGI Symbol;Acc:MGI:88326]	protein_coding
ENSMUSG00000002227.16	-1.04381	7.7962e-10	5.87973e-08	-1.60761	3.59202e-20	9.35782e-18	Mov10	Mov10 RISC complex RNA helicase [Source:MGI Symbol;Acc:MGI:97054]	protein_coding
ENSMUSG00000037321.18	-1.03958	8.19557e-06	0.000124564	-1.25994	1.83968e-07	2.51085e-06	Tap1	transporter 1, ATP-binding cassette, sub-family B (MDR/TAP) [Source:MGI Symbol;Acc:MGI:98483]	protein_coding
ENSMUSG00000001773.15	-1.03948	0.000312406	0.00247622	-0.621621	0.0189988	0.0490424	Folh1	folate hydrolase 1 [Source:MGI Symbol;Acc:MGI:1858193]	protein_coding
ENSMUSG00000037995.16	-1.03846	1.7692e-10	1.70281e-08	-0.211821	0.153474	0.265616	Igsf9	immunoglobulin superfamily, member 9 [Source:MGI Symbol;Acc:MGI:2135283]	protein_coding
ENSMUSG00000028268.15	-1.03831	3.17717e-07	8.39437e-06	-0.992202	1.24556e-06	1.35019e-05	Gbp3	guanylate binding protein 3 [Source:MGI Symbol;Acc:MGI:1926263]	protein_coding
ENSMUSG00000030209.15	-1.03815	0.00138041	0.00814383	-0.4679	0.0832351	0.164151	Grin2b	glutamate receptor, ionotropic, NMDA2B (epsilon 2) [Source:MGI Symbol;Acc:MGI:95821]	protein_coding
ENSMUSG00000036928.15	-1.03798	0.00266603	0.0137745	-0.834916	0.0140175	0.0381181	Stag3	stromal antigen 3 [Source:MGI Symbol;Acc:MGI:1355311]	protein_coding
ENSMUSG00000001349.6	-1.03515	0.00205116	0.0111566	-1.56653	6.1596e-05	0.000383571	Cnn1	calponin 1 [Source:MGI Symbol;Acc:MGI:104979]	protein_coding
ENSMUSG00000027230.10	-1.03391	8.24284e-08	2.80479e-06	-0.939946	1.15545e-06	1.26349e-05	Creb3l1	cAMP responsive element binding protein 3-like 1 [Source:MGI Symbol;Acc:MGI:1347062]	protein_coding
ENSMUSG00000074141.14	-1.03269	0.000208488	0.00179317	-0.879711	0.00151418	0.00588661	Il4i1	interleukin 4 induced 1 [Source:MGI Symbol;Acc:MGI:109552]	protein_coding
ENSMUSG00000069874.8	-1.03209	7.57948e-10	5.75926e-08	-1.24506	3.22073e-13	1.92813e-11	Irgm2	immunity-related GTPase family M member 2 [Source:MGI Symbol;Acc:MGI:1926262]	protein_coding
ENSMUSG00000030147.13	-1.03151	0.000163463	0.0014632	-0.8679	0.00123245	0.00494988	Clec4b1	C-type lectin domain family 4, member b1 [Source:MGI Symbol;Acc:MGI:1917060]	protein_coding
ENSMUSG00000020542.19	-1.03143	0.00717582	0.0303396	-0.818307	0.0259379	0.0633144	Myocd	myocardin [Source:MGI Symbol;Acc:MGI:2137495]	protein_coding
ENSMUSG00000028179.13	-1.03059	0.000851619	0.00553115	-0.555358	0.0448901	0.0996358	Cth	cystathionase (cystathionine gamma-lyase) [Source:MGI Symbol;Acc:MGI:1339968]	protein_coding
ENSMUSG00000113669.2	-1.02915	0.0002143	0.00182993	-1.50776	7.88767e-07	9.07293e-06	Gm36723	predicted gene, 36723 [Source:MGI Symbol;Acc:MGI:5595882]	lncRNA
ENSMUSG00000053164.7	-1.0254	0.00571721	0.025308	-0.608901	0.0569768	0.120689	Gpr21	G protein-coupled receptor 21 [Source:MGI Symbol;Acc:MGI:2441890]	protein_coding
ENSMUSG00000049674.8	-1.02518	0.00655646	0.0283039	-0.301033	0.247872	0.382921	Olfr714	olfactory receptor 714 [Source:MGI Symbol;Acc:MGI:3030548]	protein_coding
ENSMUSG00000070423.7	-1.0228	0.000635088	0.00432931	-0.364431	0.139313	0.246639	Olfr558	olfactory receptor 558 [Source:MGI Symbol;Acc:MGI:3030392]	protein_coding
ENSMUSG00000100147.3	-1.02095	1.59975e-07	4.78314e-06	0.0141042	0.935196	0.960893	1700047M11Rik	RIKEN cDNA 1700047M11 gene [Source:MGI Symbol;Acc:MGI:1914580]	lncRNA
ENSMUSG00000059201.13	-1.02008	0.00648038	0.0280414	-2.60474	7.30809e-06	6.10261e-05	Lep	leptin [Source:MGI Symbol;Acc:MGI:104663]	protein_coding
ENSMUSG00000038507.7	-1.01947	4.00614e-11	4.70768e-09	-1.30054	1.075e-16	1.39262e-14	Parp12	poly (ADP-ribose) polymerase family, member 12 [Source:MGI Symbol;Acc:MGI:2143990]	protein_coding
ENSMUSG00000031842.16	-1.01894	2.86269e-06	5.26633e-05	-0.127165	0.489789	0.625987	Pde4c	phosphodiesterase 4C, cAMP specific [Source:MGI Symbol;Acc:MGI:99556]	protein_coding
ENSMUSG00000116378.2	-1.01774	0.00756803	0.0316174	0.0970104	0.677847	0.782705	Gcat	glycine C-acetyltransferase (2-amino-3-ketobutyrate-coenzyme A ligase) [Source:MGI Symbol;Acc:MGI:1349389]	protein_coding
ENSMUSG00000017309.12	-1.01707	2.79531e-05	0.000338721	-1.80486	6.46106e-12	2.83653e-10	Cd300lg	CD300 molecule like family member G [Source:MGI Symbol;Acc:MGI:1289168]	protein_coding
ENSMUSG00000046532.9	-1.01496	4.03073e-07	1.02995e-05	-1.28996	4.899e-10	1.34111e-08	Ar	androgen receptor [Source:MGI Symbol;Acc:MGI:88064]	protein_coding
ENSMUSG00000048498.8	-1.01486	0.00174961	0.00983244	-2.22883	5.96304e-07	7.08601e-06	Cd300e	CD300E molecule [Source:MGI Symbol;Acc:MGI:2387602]	protein_coding
ENSMUSG00000097283.2	-1.01434	0.00114765	0.00699947	-1.97595	2.765e-07	3.59966e-06	Gm26686	predicted gene, 26686 [Source:MGI Symbol;Acc:MGI:5477180]	lncRNA
ENSMUSG00000067297.6	-1.01418	7.00354e-05	0.000729205	-1.64836	2.8029e-09	6.34506e-08	Ifit1bl2	interferon induced protein with tetratricopeptide repeats 1B like 2 [Source:MGI Symbol;Acc:MGI:2148249]	protein_coding
ENSMUSG00000110101.2	-1.01336	0.00672486	0.0288706	-0.621641	0.0520901	0.112253	Gm6249	predicted gene 6249 [Source:MGI Symbol;Acc:MGI:3644248]	lncRNA
ENSMUSG00000027412.13	-1.01314	8.25687e-07	1.86676e-05	-0.592305	0.0027243	0.00964242	Lpin3	lipin 3 [Source:MGI Symbol;Acc:MGI:1891342]	protein_coding
ENSMUSG00000018830.11	-1.01305	1.20267e-05	0.000170227	-1.48371	1.25365e-09	3.10881e-08	Myh11	myosin, heavy polypeptide 11, smooth muscle [Source:MGI Symbol;Acc:MGI:102643]	protein_coding
ENSMUSG00000048078.17	-1.01298	0.00282934	0.0144301	-1.25979	0.000896368	0.00377714	Tenm4	teneurin transmembrane protein 4 [Source:MGI Symbol;Acc:MGI:2447063]	protein_coding
ENSMUSG00000003032.9	-1.01187	3.90395e-11	4.61442e-09	-0.83817	3.8534e-08	6.42875e-07	Klf4	Kruppel-like factor 4 (gut) [Source:MGI Symbol;Acc:MGI:1342287]	protein_coding
ENSMUSG00000033268.9	-1.01055	5.34114e-05	0.000580624	-1.23135	4.79501e-06	4.23057e-05	Duox1	dual oxidase 1 [Source:MGI Symbol;Acc:MGI:2139422]	protein_coding
ENSMUSG00000033355.7	-1.00909	7.43839e-06	0.000115207	-1.26196	6.74595e-08	1.05145e-06	Rtp4	receptor transporter protein 4 [Source:MGI Symbol;Acc:MGI:1915025]	protein_coding
ENSMUSG00000097572.3	-1.00897	0.000694277	0.00465894	-0.783893	0.00670084	0.0204488	Gm26797	predicted gene, 26797 [Source:MGI Symbol;Acc:MGI:5477291]	lncRNA
ENSMUSG00000019866.16	-1.00648	2.81298e-07	7.59092e-06	-1.82579	8.49022e-19	1.67731e-16	Crybg1	crystallin beta-gamma domain containing 1 [Source:MGI Symbol;Acc:MGI:109544]	protein_coding
ENSMUSG00000085400.2	-1.00611	0.00217805	0.0117082	-0.0857781	0.712928	0.808722	Pard3bos3	par-3 family cell polarity regulator beta, opposite strand 3 [Source:MGI Symbol;Acc:MGI:3651159]	lncRNA
ENSMUSG00000040253.16	-1.0056	3.35131e-09	1.9806e-07	-1.44701	1.14723e-16	1.47013e-14	Gbp7	guanylate binding protein 7 [Source:MGI Symbol;Acc:MGI:2444421]	protein_coding
ENSMUSG00000022840.10	-1.00529	2.17616e-12	3.72751e-10	-0.573174	4.15881e-05	0.000274097	Adcy5	adenylate cyclase 5 [Source:MGI Symbol;Acc:MGI:99673]	protein_coding
ENSMUSG00000004359.17	-1.00419	0.000480241	0.00347161	-0.95269	0.000773854	0.00333487	Spic	Spi-C transcription factor (Spi-1/PU.1 related) [Source:MGI Symbol;Acc:MGI:1341168]	protein_coding
ENSMUSG00000028369.16	-1.00272	6.98428e-09	3.72749e-07	-1.22014	5.21539e-12	2.34169e-10	Svep1	sushi, von Willebrand factor type A, EGF and pentraxin domain containing 1 [Source:MGI Symbol;Acc:MGI:1928849]	protein_coding
ENSMUSG00000069793.13	-1.00211	7.2586e-07	1.67669e-05	-1.78799	4.34224e-17	6.01998e-15	Slfn9	schlafen 9 [Source:MGI Symbol;Acc:MGI:2445121]	protein_coding
ENSMUSG00000002307.17	-1.0005	6.3499e-06	0.000101138	-1.08222	1.98799e-06	1.99701e-05	Daxx	Fas death domain-associated protein [Source:MGI Symbol;Acc:MGI:1197015]	protein_coding
ENSMUSG00000026594.15	-0.998583	2.97589e-08	1.20538e-06	-1.21282	4.70504e-11	1.65739e-09	Ralgps2	Ral GEF with PH domain and SH3 binding motif 2 [Source:MGI Symbol;Acc:MGI:1925505]	protein_coding
ENSMUSG00000029322.13	-0.995686	3.32052e-06	5.94986e-05	-1.39518	4.41388e-10	1.21958e-08	Plac8	placenta-specific 8 [Source:MGI Symbol;Acc:MGI:2445289]	protein_coding
ENSMUSG00000073234.5	-0.994082	0.0039408	0.0188035	-1.12263	0.00354671	0.0120117	Gm8773	predicted gene 8773 [Source:MGI Symbol;Acc:MGI:3646213]	protein_coding
ENSMUSG00000056498.14	-0.992317	5.85225e-06	9.46286e-05	-1.62617	2.87773e-12	1.37823e-10	Tmem154	transmembrane protein 154 [Source:MGI Symbol;Acc:MGI:2444725]	protein_coding
ENSMUSG00000022014.16	-0.992099	6.30118e-05	0.000667502	-1.44529	4.7031e-08	7.66029e-07	Epsti1	epithelial stromal interaction 1 (breast) [Source:MGI Symbol;Acc:MGI:1915168]	protein_coding
ENSMUSG00000026586.17	-0.990546	3.56355e-07	9.22234e-06	-1.40843	2.84164e-12	1.36924e-10	Prrx1	paired related homeobox 1 [Source:MGI Symbol;Acc:MGI:97712]	protein_coding
ENSMUSG00000072244.12	-0.990201	0.000174338	0.00154617	-1.38343	1.39373e-06	1.48234e-05	Trim6	tripartite motif-containing 6 [Source:MGI Symbol;Acc:MGI:2137352]	protein_coding
ENSMUSG00000057596.14	-0.989284	1.85494e-07	5.41793e-06	-1.77291	4.65866e-19	9.89594e-17	Trim30d	tripartite motif-containing 30D [Source:MGI Symbol;Acc:MGI:3035181]	protein_coding
ENSMUSG00000052749.10	-0.985888	0.000522135	0.00370164	-1.19624	8.27673e-05	0.000496248	Trim30b	tripartite motif-containing 30B [Source:MGI Symbol;Acc:MGI:4821256]	protein_coding
ENSMUSG00000030102.12	-0.985832	7.65806e-08	2.63688e-06	-1.27975	9.49722e-12	3.99912e-10	Itpr1	inositol 1,4,5-trisphosphate receptor 1 [Source:MGI Symbol;Acc:MGI:96623]	protein_coding
ENSMUSG00000097767.9	-0.968466	0.0038182	0.0183397	-1.45412	0.000256793	0.00129555	Miat	myocardial infarction associated transcript (non-protein coding) [Source:MGI Symbol;Acc:MGI:2444886]	lncRNA
ENSMUSG00000030156.6	-0.96564	0.00223535	0.0119748	-1.84113	1.2927e-06	1.39618e-05	Cd69	CD69 antigen [Source:MGI Symbol;Acc:MGI:88343]	protein_coding
ENSMUSG00000031253.16	-0.965074	7.71099e-06	0.000118611	-1.63277	1.36989e-12	7.06e-11	Srpx2	sushi-repeat-containing protein, X-linked 2 [Source:MGI Symbol;Acc:MGI:1916042]	protein_coding
ENSMUSG00000073492.3	-0.964128	0.00106256	0.00659014	-3.00975	6.76491e-16	7.49419e-14	Gm10521	predicted gene 10521 [Source:MGI Symbol;Acc:MGI:3642358]	protein_coding
ENSMUSG00000029298.16	-0.962795	2.04206e-06	3.98399e-05	-1.67474	5.96725e-15	5.35854e-13	Gbp9	guanylate-binding protein 9 [Source:MGI Symbol;Acc:MGI:3605620]	protein_coding
ENSMUSG00000052085.8	-0.96212	1.42604e-06	2.9623e-05	-1.97497	1.11071e-20	3.25081e-18	Dock8	dedicator of cytokinesis 8 [Source:MGI Symbol;Acc:MGI:1921396]	protein_coding
ENSMUSG00000062524.5	-0.961	0.00688823	0.029422	-1.10362	0.00640399	0.0196912	Ncr1	natural cytotoxicity triggering receptor 1 [Source:MGI Symbol;Acc:MGI:1336212]	protein_coding
ENSMUSG00000004266.16	-0.958914	1.42895e-06	2.96529e-05	-1.90712	1.88557e-19	4.29819e-17	Ptpn6	protein tyrosine phosphatase, non-receptor type 6 [Source:MGI Symbol;Acc:MGI:96055]	protein_coding
ENSMUSG00000025324.9	-0.957514	1.401e-11	1.91332e-09	-1.10527	1.72816e-14	1.41763e-12	Atp10a	ATPase, class V, type 10A [Source:MGI Symbol;Acc:MGI:1330809]	protein_coding
ENSMUSG00000008193.14	-0.955811	0.00050475	0.00360368	-1.5729	1.6605e-07	2.29938e-06	Spib	Spi-B transcription factor (Spi-1/PU.1 related) [Source:MGI Symbol;Acc:MGI:892986]	protein_coding
ENSMUSG00000063011.8	-0.955257	2.41448e-06	4.5866e-05	-1.3575	1.31809e-10	4.13881e-09	Msln	mesothelin [Source:MGI Symbol;Acc:MGI:1888992]	protein_coding
ENSMUSG00000056724.16	-0.953628	2.35721e-07	6.59887e-06	-1.39719	3.62977e-13	2.14057e-11	Nbeal2	neurobeachin-like 2 [Source:MGI Symbol;Acc:MGI:2448554]	protein_coding
ENSMUSG00000057123.15	-0.953593	1.48987e-07	4.4815e-06	-1.48955	9.37361e-15	8.13993e-13	Gja5	gap junction protein, alpha 5 [Source:MGI Symbol;Acc:MGI:95716]	protein_coding
ENSMUSG00000001166.18	-0.952932	1.2993e-05	0.000181867	-1.09041	1.10813e-06	1.21735e-05	Oas1c	2'-5' oligoadenylate synthetase 1C [Source:MGI Symbol;Acc:MGI:2149633]	protein_coding
ENSMUSG00000062488.10	-0.952511	0.000729797	0.00487948	-1.09179	0.000255708	0.00129172	Ifit3b	interferon-induced protein with tetratricopeptide repeats 3B [Source:MGI Symbol;Acc:MGI:3698419]	protein_coding
ENSMUSG00000039304.12	-0.9452	0.000311549	0.00247039	-1.61521	2.72685e-08	4.73247e-07	Tnfsf10	tumor necrosis factor (ligand) superfamily, member 10 [Source:MGI Symbol;Acc:MGI:107414]	protein_coding
ENSMUSG00000022587.15	-0.944341	1.69943e-06	3.41779e-05	-1.2948	1.93474e-10	5.82807e-09	Ly6e	lymphocyte antigen 6 complex, locus E [Source:MGI Symbol;Acc:MGI:106651]	protein_coding
ENSMUSG00000003227.5	-0.941321	0.00968399	0.0384922	-1.12081	0.00731257	0.0219999	Edar	ectodysplasin-A receptor [Source:MGI Symbol;Acc:MGI:1343498]	protein_coding
ENSMUSG00000044037.16	-0.940097	1.91222e-07	5.53722e-06	-1.29673	4.48996e-12	2.04699e-10	Als2cl	ALS2 C-terminal like [Source:MGI Symbol;Acc:MGI:2447532]	protein_coding
ENSMUSG00000026639.19	-0.939848	2.32284e-06	4.44174e-05	-1.4482	5.06723e-12	2.28382e-10	Lamb3	laminin, beta 3 [Source:MGI Symbol;Acc:MGI:99915]	protein_coding
ENSMUSG00000085636.2	-0.939234	0.000775095	0.00511192	-1.31186	5.0984e-05	0.000327289	Gm11769	predicted gene 11769 [Source:MGI Symbol;Acc:MGI:3702101]	lncRNA
ENSMUSG00000118280.2	-0.933224	0.00226063	0.0120878	-2.56311	7.15138e-11	2.39123e-09	Gm41804	predicted gene, 41804 [Source:MGI Symbol;Acc:MGI:5624689]	lncRNA
ENSMUSG00000044734.17	-0.932972	7.33871e-07	1.69134e-05	-1.07698	2.59445e-08	4.53254e-07	Serpinb1a	serine (or cysteine) peptidase inhibitor, clade B, member 1a [Source:MGI Symbol;Acc:MGI:1913472]	protein_coding
ENSMUSG00000117853.2	-0.932312	3.04086e-05	0.000361648	-1.44756	1.33426e-09	3.29836e-08	Vmn1r88	vomeronasal 1 receptor, 88 [Source:MGI Symbol;Acc:MGI:3852416]	protein_coding
ENSMUSG00000053977.14	-0.931501	0.00320062	0.0158634	-1.2196	0.000728384	0.00316782	Cd8a	CD8 antigen, alpha chain [Source:MGI Symbol;Acc:MGI:88346]	protein_coding
ENSMUSG00000029530.17	-0.929539	0.0013859	0.00816669	-1.99527	7.41515e-09	1.51806e-07	Ccr9	chemokine (C-C motif) receptor 9 [Source:MGI Symbol;Acc:MGI:1341902]	protein_coding
ENSMUSG00000028270.13	-0.928453	1.03226e-06	2.24829e-05	-1.06697	4.27441e-08	7.04917e-07	Gbp2	guanylate binding protein 2 [Source:MGI Symbol;Acc:MGI:102772]	protein_coding
ENSMUSG00000053101.4	-0.928034	0.000898048	0.0057605	-2.21275	1.57631e-11	6.29116e-10	Gpr141	G protein-coupled receptor 141 [Source:MGI Symbol;Acc:MGI:2672983]	protein_coding
ENSMUSG00000016496.8	-0.926267	0.00109097	0.00672113	-1.39067	1.21545e-05	9.52237e-05	Cd274	CD274 antigen [Source:MGI Symbol;Acc:MGI:1926446]	protein_coding
ENSMUSG00000043939.17	-0.92419	0.000174626	0.00154736	-1.36423	2.95923e-07	3.81897e-06	A530064D06Rik	RIKEN cDNA A530064D06 gene [Source:MGI Symbol;Acc:MGI:2443476]	protein_coding
ENSMUSG00000032265.15	-0.920562	1.59443e-13	3.88271e-11	-1.22769	2.48972e-22	1.03551e-19	Tent5a	terminal nucleotidyltransferase 5A [Source:MGI Symbol;Acc:MGI:2670964]	protein_coding
ENSMUSG00000003863.19	0.777292	0.00338966	0.0166655	1.05336	0.00041734	0.00196385	Ppfia3	protein tyrosine phosphatase, receptor type, f polypeptide (PTPRF), interacting protein (liprin), alpha 3 [Source:MGI Symbol;Acc:MGI:1924037]	protein_coding
ENSMUSG00000022861.18	-0.918744	0.00115007	0.00701213	-1.83922	3.08564e-08	5.24382e-07	Dgkg	diacylglycerol kinase, gamma [Source:MGI Symbol;Acc:MGI:105060]	protein_coding
ENSMUSG00000027068.7	-0.918583	0.000535727	0.0037741	-1.75529	7.66895e-09	1.56596e-07	Dhrs9	dehydrogenase/reductase (SDR family) member 9 [Source:MGI Symbol;Acc:MGI:2442798]	protein_coding
ENSMUSG00000042351.10	-0.91851	9.14008e-05	0.00090915	-1.62397	3.05609e-10	8.78189e-09	Grap2	GRB2-related adaptor protein 2 [Source:MGI Symbol;Acc:MGI:1333842]	protein_coding
ENSMUSG00000047730.18	-0.916347	0.00987431	0.0390338	-1.05232	0.00948256	0.0273749	Fcgbp	Fc fragment of IgG binding protein [Source:MGI Symbol;Acc:MGI:2444336]	protein_coding
ENSMUSG00000091144.3	-0.915859	6.59696e-05	0.000693745	-1.2078	6.0509e-07	7.17962e-06	Phf11c	PHD finger protein 11C [Source:MGI Symbol;Acc:MGI:3648476]	protein_coding
ENSMUSG00000046080.18	-0.914212	0.00181923	0.0101463	-2.06292	1.19416e-08	2.29789e-07	Clec9a	C-type lectin domain family 9, member a [Source:MGI Symbol;Acc:MGI:2444608]	protein_coding
ENSMUSG00000030930.15	-0.913899	7.91051e-07	1.80028e-05	-1.38857	7.74694e-13	4.25131e-11	Chst15	carbohydrate sulfotransferase 15 [Source:MGI Symbol;Acc:MGI:1924840]	protein_coding
ENSMUSG00000112478.2	-0.913651	0.00322673	0.0159732	-2.45655	8.72887e-10	2.23472e-08	Gm47761	predicted gene, 47761 [Source:MGI Symbol;Acc:MGI:6096912]	lncRNA
ENSMUSG00000022306.10	-0.912641	0.00108219	0.00668436	-2.31452	3.9678e-11	1.41238e-09	Zfpm2	zinc finger protein, multitype 2 [Source:MGI Symbol;Acc:MGI:1334444]	protein_coding
ENSMUSG00000021871.20	-0.908437	0.000199469	0.00172367	-3.17821	9.01126e-30	1.78025e-26	Gm49342	predicted gene, 49342 [Source:MGI Symbol;Acc:MGI:6121535]	protein_coding
ENSMUSG00000046743.7	-0.90798	1.58985e-05	0.000214371	-1.73927	2.52216e-14	2.01323e-12	Fat4	FAT atypical cadherin 4 [Source:MGI Symbol;Acc:MGI:3045256]	protein_coding
ENSMUSG00000045575.3	-0.907485	0.000480519	0.00347238	-1.60298	2.53464e-08	4.45101e-07	Vmn1r233	vomeronasal 1 receptor 233 [Source:MGI Symbol;Acc:MGI:2159639]	protein_coding
ENSMUSG00000029675.13	-0.907213	1.32928e-10	1.31703e-08	-1.2583	3.44043e-18	5.91031e-16	Eln	elastin [Source:MGI Symbol;Acc:MGI:95317]	protein_coding
ENSMUSG00000024521.9	-0.906427	0.000831167	0.00542271	-1.18675	5.8783e-05	0.00036869	Pmaip1	phorbol-12-myristate-13-acetate-induced protein 1 [Source:MGI Symbol;Acc:MGI:1930146]	protein_coding
ENSMUSG00000030064.17	-0.906028	1.25209e-05	0.000176246	-1.45322	2.86983e-11	1.06806e-09	Frmd4b	FERM domain containing 4B [Source:MGI Symbol;Acc:MGI:2141794]	protein_coding
ENSMUSG00000039501.15	-0.904694	7.94655e-09	4.14205e-07	-1.06226	2.56543e-11	9.66911e-10	Znfx1	zinc finger, NFX1-type containing 1 [Source:MGI Symbol;Acc:MGI:2138982]	protein_coding
ENSMUSG00000056144.15	-0.902245	1.33869e-06	2.82541e-05	-1.21498	3.20828e-10	9.19693e-09	Trim34a	tripartite motif-containing 34A [Source:MGI Symbol;Acc:MGI:2137359]	protein_coding
ENSMUSG00000022906.16	-0.900384	8.22144e-12	1.1982e-09	-1.29882	6.23856e-22	2.42455e-19	Parp9	poly (ADP-ribose) polymerase family, member 9 [Source:MGI Symbol;Acc:MGI:1933117]	protein_coding
ENSMUSG00000058571.12	-0.898486	0.00544714	0.024439	-1.83491	1.32032e-05	0.000102458	Gpc6	glypican 6 [Source:MGI Symbol;Acc:MGI:1346322]	protein_coding
ENSMUSG00000028669.16	0.73064	1.53077e-05	0.000208209	1.13814	1.69998e-10	5.20019e-09	Pithd1	PITH (C-terminal proteasome-interacting domain of thioredoxin-like) domain containing 1 [Source:MGI Symbol;Acc:MGI:1913443]	protein_coding
ENSMUSG00000051506.18	-0.893684	0.000837578	0.00545573	-2.70353	1.43105e-17	2.17473e-15	Wdfy4	WD repeat and FYVE domain containing 4 [Source:MGI Symbol;Acc:MGI:3584510]	protein_coding
ENSMUSG00000060550.17	-0.892814	0.00192032	0.0105932	-1.59503	2.07055e-06	2.07204e-05	H2-Q7	histocompatibility 2, Q region locus 7 [Source:MGI Symbol;Acc:MGI:95936]	protein_coding
ENSMUSG00000024300.18	-0.891964	1.76291e-05	0.000233346	-1.91909	1.04673e-17	1.63156e-15	Myo1f	myosin IF [Source:MGI Symbol;Acc:MGI:107711]	protein_coding
ENSMUSG00000017652.17	-0.889994	0.000243396	0.00203286	-2.11882	1.07083e-14	9.16468e-13	Cd40	CD40 antigen [Source:MGI Symbol;Acc:MGI:88336]	protein_coding
ENSMUSG00000019768.17	-0.882962	3.48435e-06	6.19945e-05	-1.04803	9.38168e-08	1.38661e-06	Esr1	estrogen receptor 1 (alpha) [Source:MGI Symbol;Acc:MGI:1352467]	protein_coding
ENSMUSG00000046275.3	-0.88294	0.000931533	0.00592841	-1.12181	0.000114753	0.000655055	Trarg1	trafficking regulator of GLUT4 (SLC2A4) 1 [Source:MGI Symbol;Acc:MGI:3029307]	protein_coding
ENSMUSG00000070427.5	-0.881987	0.000133412	0.00124185	-1.35086	5.63101e-08	8.97742e-07	Il18bp	interleukin 18 binding protein [Source:MGI Symbol;Acc:MGI:1333800]	protein_coding
ENSMUSG00000108348.3	-0.881096	0.0101681	0.039953	2.12761	4.09138e-07	5.09424e-06	Gm42372	predicted gene, 42372 [Source:MGI Symbol;Acc:MGI:5625257]	protein_coding
ENSMUSG00000073530.12	-0.880482	0.000865322	0.00559925	-1.81073	1.07957e-08	2.10299e-07	Pappa2	pappalysin 2 [Source:MGI Symbol;Acc:MGI:3051647]	protein_coding
ENSMUSG00000041741.11	-0.872222	5.63679e-08	2.03085e-06	-1.08016	5.0339e-11	1.76276e-09	Pde3a	phosphodiesterase 3A, cGMP inhibited [Source:MGI Symbol;Acc:MGI:1860764]	protein_coding
ENSMUSG00000027204.14	-0.869926	5.73717e-08	2.05602e-06	-1.27949	2.63838e-14	2.08494e-12	Fbn1	fibrillin 1 [Source:MGI Symbol;Acc:MGI:95489]	protein_coding
ENSMUSG00000017390.16	-0.868678	0.000342651	0.00266269	1.04966	3.49405e-05	0.000235523	Aldoc	aldolase C, fructose-bisphosphate [Source:MGI Symbol;Acc:MGI:101863]	protein_coding
ENSMUSG00000026479.14	-0.868058	5.99343e-06	9.6295e-05	-1.2055	1.76206e-09	4.2195e-08	Lamc2	laminin, gamma 2 [Source:MGI Symbol;Acc:MGI:99913]	protein_coding
ENSMUSG00000041986.17	-0.866208	0.00791089	0.032799	1.84361	6.89333e-06	5.81774e-05	Elmod1	ELMO/CED-12 domain containing 1 [Source:MGI Symbol;Acc:MGI:3583900]	protein_coding
ENSMUSG00000047735.15	-0.865841	1.35925e-06	2.85881e-05	-1.54034	3.28912e-16	3.84114e-14	Samd9l	sterile alpha motif domain containing 9-like [Source:MGI Symbol;Acc:MGI:1343184]	protein_coding
ENSMUSG00000046157.14	-0.864826	7.1126e-07	1.64956e-05	-1.83255	2.18666e-23	1.17817e-20	Tmem229b	transmembrane protein 229B [Source:MGI Symbol;Acc:MGI:2444389]	protein_coding
ENSMUSG00000070031.12	-0.862661	2.68393e-05	0.000327472	-1.38098	2.79703e-10	8.09927e-09	Sp140	Sp140 nuclear body protein [Source:MGI Symbol;Acc:MGI:3702467]	protein_coding
ENSMUSG00000024621.17	-0.861694	9.51816e-07	2.10252e-05	-1.60306	4.41026e-18	7.41518e-16	Csf1r	colony stimulating factor 1 receptor [Source:MGI Symbol;Acc:MGI:1339758]	protein_coding
ENSMUSG00000049037.9	-0.861552	1.31296e-05	0.000183271	-1.64398	7.95105e-15	6.98131e-13	Clec4a1	C-type lectin domain family 4, member a1 [Source:MGI Symbol;Acc:MGI:3036291]	protein_coding
ENSMUSG00000030249.16	-0.859118	0.000137559	0.00126897	-1.03769	1.13051e-05	8.92178e-05	Abcc9	ATP-binding cassette, sub-family C (CFTR/MRP), member 9 [Source:MGI Symbol;Acc:MGI:1352630]	protein_coding
ENSMUSG00000020182.17	-0.858842	0.000754483	0.00500973	-1.09922	8.31138e-05	0.000498073	Ddc	dopa decarboxylase [Source:MGI Symbol;Acc:MGI:94876]	protein_coding
ENSMUSG00000052373.15	-0.858651	0.00102819	0.00642009	-1.06374	0.000196638	0.00103387	Mpp3	membrane protein, palmitoylated 3 (MAGUK p55 subfamily member 3) [Source:MGI Symbol;Acc:MGI:1328354]	protein_coding
ENSMUSG00000042254.15	-0.858247	0.00134545	0.0079725	-1.30267	1.56761e-05	0.000118695	Cilp	cartilage intermediate layer protein, nucleotide pyrophosphohydrolase [Source:MGI Symbol;Acc:MGI:2444507]	protein_coding
ENSMUSG00000020185.17	-0.857055	0.000489609	0.00352295	-1.10527	2.87577e-05	0.000198995	E2f7	E2F transcription factor 7 [Source:MGI Symbol;Acc:MGI:1289147]	protein_coding
ENSMUSG00000109680.2	-0.856584	0.000465607	0.00338642	-1.05211	5.99647e-05	0.000374942	Gm32098	predicted gene, 32098 [Source:MGI Symbol;Acc:MGI:5591257]	lncRNA
ENSMUSG00000023206.17	-0.851874	9.11643e-05	0.000907691	-1.40421	2.40225e-09	5.56697e-08	Il15ra	interleukin 15 receptor, alpha chain [Source:MGI Symbol;Acc:MGI:104644]	protein_coding
ENSMUSG00000026463.18	-0.850051	0.000561023	0.00391689	-1.69515	1.48886e-09	3.62758e-08	Atp2b4	ATPase, Ca++ transporting, plasma membrane 4 [Source:MGI Symbol;Acc:MGI:88111]	protein_coding
ENSMUSG00000028159.15	-0.84966	5.397e-08	1.95939e-06	-1.17199	3.24051e-13	1.93508e-11	Dapp1	dual adaptor for phosphotyrosine and 3-phosphoinositides 1 [Source:MGI Symbol;Acc:MGI:1347063]	protein_coding
ENSMUSG00000046058.8	0.723725	0.000216517	0.00184574	1.12403	8.7817e-08	1.30896e-06	Eid2	EP300 interacting inhibitor of differentiation 2 [Source:MGI Symbol;Acc:MGI:2681174]	protein_coding
ENSMUSG00000054640.16	-0.848093	0.000341954	0.00265932	-2.42016	4.27947e-19	9.30766e-17	Slc8a1	solute carrier family 8 (sodium/calcium exchanger), member 1 [Source:MGI Symbol;Acc:MGI:107956]	protein_coding
ENSMUSG00000039706.12	-0.846161	1.66121e-07	4.95959e-06	-1.1691	2.62899e-12	1.27716e-10	Ldb2	LIM domain binding 2 [Source:MGI Symbol;Acc:MGI:894670]	protein_coding
ENSMUSG00000039737.12	0.71752	8.7405e-09	4.3946e-07	1.27305	2.17322e-23	1.17817e-20	Prkrip1	Prkr interacting protein 1 (IL11 inducible) [Source:MGI Symbol;Acc:MGI:1914051]	protein_coding
ENSMUSG00000024235.12	-0.845633	3.84771e-08	1.50717e-06	-1.17264	1.31044e-13	8.5819e-12	Map3k8	mitogen-activated protein kinase kinase kinase 8 [Source:MGI Symbol;Acc:MGI:1346878]	protein_coding
ENSMUSG00000022353.11	-0.844171	1.75555e-09	1.16761e-07	-1.1682	3.44878e-16	4.00786e-14	Mtss1	MTSS I-BAR domain containing 1 [Source:MGI Symbol;Acc:MGI:2384818]	protein_coding
ENSMUSG00000026648.19	-0.842409	0.000243065	0.00203093	-1.88672	2.38858e-13	1.4708e-11	Dclre1c	DNA cross-link repair 1C [Source:MGI Symbol;Acc:MGI:2441769]	protein_coding
ENSMUSG00000021624.10	-0.84139	0.000637272	0.00433752	-2.75724	2.1083e-21	7.35023e-19	Cd180	CD180 antigen [Source:MGI Symbol;Acc:MGI:1194924]	protein_coding
ENSMUSG00000026107.12	-0.839932	1.7687e-08	8.03346e-07	-1.39246	1.36729e-19	3.17787e-17	Nabp1	nucleic acid binding protein 1 [Source:MGI Symbol;Acc:MGI:1923258]	protein_coding
ENSMUSG00000035561.6	-0.839574	0.000248141	0.00206226	-1.78015	5.09278e-12	2.29098e-10	Aldh1b1	aldehyde dehydrogenase 1 family, member B1 [Source:MGI Symbol;Acc:MGI:1919785]	protein_coding
ENSMUSG00000027951.17	-0.83759	2.30466e-06	4.41952e-05	-1.23619	2.51187e-11	9.49928e-10	Adar	adenosine deaminase, RNA-specific [Source:MGI Symbol;Acc:MGI:1889575]	protein_coding
ENSMUSG00000001123.16	-0.833372	7.24127e-08	2.51479e-06	-1.21638	4.48086e-14	3.2288e-12	Lgals9	lectin, galactose binding, soluble 9 [Source:MGI Symbol;Acc:MGI:109496]	protein_coding
ENSMUSG00000002204.10	-0.830041	0.000136425	0.0012633	-1.7391	4.00243e-13	2.32563e-11	Napsa	napsin A aspartic peptidase [Source:MGI Symbol;Acc:MGI:109365]	protein_coding
ENSMUSG00000015354.9	-0.82649	0.000346349	0.00268421	-1.29647	3.02299e-07	3.89066e-06	Pcolce2	procollagen C-endopeptidase enhancer 2 [Source:MGI Symbol;Acc:MGI:1923727]	protein_coding
ENSMUSG00000026574.6	-0.826392	4.21626e-06	7.22196e-05	-1.01229	4.8564e-08	7.85875e-07	Dpt	dermatopontin [Source:MGI Symbol;Acc:MGI:1928392]	protein_coding
ENSMUSG00000031103.13	-0.824516	1.23954e-09	8.66908e-08	-1.57012	2.88696e-29	5.164e-26	Elf4	E74-like factor 4 (ets domain transcription factor) [Source:MGI Symbol;Acc:MGI:1928377]	protein_coding
ENSMUSG00000062157.7	-0.821329	0.00278666	0.0142773	-1.06901	0.000512584	0.00234546	Ifnlr1	interferon lambda receptor 1 [Source:MGI Symbol;Acc:MGI:2429859]	protein_coding
ENSMUSG00000110279.2	-0.819753	0.00701791	0.0298372	-1.63678	3.41614e-05	0.000231126	Gm45552	predicted gene 45552 [Source:MGI Symbol;Acc:MGI:5791388]	lncRNA
ENSMUSG00000039087.18	-0.814779	0.000301269	0.00240871	-1.56353	4.35045e-10	1.20768e-08	Rreb1	ras responsive element binding protein 1 [Source:MGI Symbol;Acc:MGI:2443664]	protein_coding
ENSMUSG00000048922.19	-0.814066	0.000354601	0.00272962	-1.49663	3.47556e-09	7.70048e-08	Cdca2	cell division cycle associated 2 [Source:MGI Symbol;Acc:MGI:1919787]	protein_coding
ENSMUSG00000045441.6	-0.812602	0.0035481	0.0172805	-1.05819	0.000719377	0.00313613	Gprin3	GPRIN family member 3 [Source:MGI Symbol;Acc:MGI:1924785]	protein_coding
ENSMUSG00000015090.14	-0.811956	0.0037489	0.0181039	1.95328	4.10196e-09	8.97095e-08	Ptgds	prostaglandin D2 synthase (brain) [Source:MGI Symbol;Acc:MGI:99261]	protein_coding
ENSMUSG00000025017.11	-0.808899	6.13934e-05	0.000655512	-1.82617	1.27138e-16	1.6118e-14	Pik3ap1	phosphoinositide-3-kinase adaptor protein 1 [Source:MGI Symbol;Acc:MGI:1933177]	protein_coding
ENSMUSG00000027009.19	-0.803853	3.00405e-05	0.000358217	-1.91677	5.52378e-20	1.36409e-17	Itga4	integrin alpha 4 [Source:MGI Symbol;Acc:MGI:96603]	protein_coding
ENSMUSG00000071489.2	-0.803274	0.0113844	0.043702	-3.08117	0.0022458	0.00818213	Ptgdr	prostaglandin D receptor [Source:MGI Symbol;Acc:MGI:102966]	protein_coding
ENSMUSG00000043832.14	-0.799793	0.000115111	0.00110214	-1.68529	1.02368e-13	6.81695e-12	Clec4a3	C-type lectin domain family 4, member a3 [Source:MGI Symbol;Acc:MGI:1920399]	protein_coding
ENSMUSG00000074342.5	-0.797362	0.000175482	0.00155223	-1.18271	2.18584e-07	2.92767e-06	I830077J02Rik	RIKEN cDNA I830077J02 gene [Source:MGI Symbol;Acc:MGI:3588284]	protein_coding
ENSMUSG00000092500.2	-0.793302	0.000690252	0.00463809	-1.84364	9.11612e-12	3.85233e-10	Gm20400	predicted gene 20400 [Source:MGI Symbol;Acc:MGI:5141865]	lncRNA
ENSMUSG00000030041.10	-0.791919	0.00183168	0.0101932	-1.51614	2.21567e-07	2.96595e-06	M1ap	meiosis 1 associated protein [Source:MGI Symbol;Acc:MGI:1315200]	protein_coding
ENSMUSG00000035000.9	-0.791569	1.9328e-05	0.00025155	-1.77977	7.9304e-19	1.57988e-16	Dpp4	dipeptidylpeptidase 4 [Source:MGI Symbol;Acc:MGI:94919]	protein_coding
ENSMUSG00000036986.17	-0.788004	2.82612e-11	3.48302e-09	-1.03527	2.2941e-17	3.42051e-15	Pml	promyelocytic leukemia [Source:MGI Symbol;Acc:MGI:104662]	protein_coding
ENSMUSG00000034330.11	-0.787785	3.56468e-06	6.30904e-05	-1.66951	2.31819e-20	6.31692e-18	Plcg2	phospholipase C, gamma 2 [Source:MGI Symbol;Acc:MGI:97616]	protein_coding
ENSMUSG00000026395.17	-0.785941	0.000124695	0.00117772	-2.08709	3.64049e-20	9.38099e-18	Ptprc	protein tyrosine phosphatase, receptor type, C [Source:MGI Symbol;Acc:MGI:97810]	protein_coding
ENSMUSG00000047747.11	-0.785419	2.78757e-09	1.72301e-07	-1.38889	3.62068e-24	2.34802e-21	Rnf150	ring finger protein 150 [Source:MGI Symbol;Acc:MGI:2443860]	protein_coding
ENSMUSG00000072109.12	-0.785292	0.0118127	0.0449384	-1.33936	0.00215569	0.00790854	A530040E14Rik	RIKEN cDNA A530040E14 gene [Source:MGI Symbol;Acc:MGI:3612703]	lncRNA
ENSMUSG00000037661.15	-0.784371	2.60446e-05	0.000318459	-1.13263	7.23411e-09	1.48613e-07	Gpr160	G protein-coupled receptor 160 [Source:MGI Symbol;Acc:MGI:1919112]	protein_coding
ENSMUSG00000039936.19	-0.781647	2.05411e-08	9.0256e-07	-1.18234	2.42418e-16	2.87351e-14	Pik3cd	phosphatidylinositol-4,5-bisphosphate 3-kinase catalytic subunit delta [Source:MGI Symbol;Acc:MGI:1098211]	protein_coding
ENSMUSG00000028883.20	-0.779878	0.0107966	0.0419061	-2.76168	1.19274e-08	2.29702e-07	Sema3a	sema domain, immunoglobulin domain (Ig), short basic domain, secreted, (semaphorin) 3A [Source:MGI Symbol;Acc:MGI:107558]	protein_coding
ENSMUSG00000062007.14	-0.778823	0.00571072	0.0252958	-1.30341	0.000145057	0.000799552	Hsh2d	hematopoietic SH2 domain containing [Source:MGI Symbol;Acc:MGI:2676364]	protein_coding
ENSMUSG00000030966.14	-0.778699	8.50381e-07	1.91189e-05	-1.20393	3.40214e-13	2.01133e-11	Trim21	tripartite motif-containing 21 [Source:MGI Symbol;Acc:MGI:106657]	protein_coding
ENSMUSG00000041642.19	-0.775547	0.000250688	0.00208086	-1.69858	6.3248e-13	3.51977e-11	Kif21b	kinesin family member 21B [Source:MGI Symbol;Acc:MGI:109234]	protein_coding
ENSMUSG00000089942.10	-0.772772	0.000329994	0.00258521	-1.71915	9.94873e-13	5.34818e-11	Pira2	paired-Ig-like receptor A2 [Source:MGI Symbol;Acc:MGI:1195970]	protein_coding
ENSMUSG00000008496.20	-0.772203	0.000136987	0.00126516	-1.41162	1.2509e-10	3.95928e-09	Pou2f2	POU domain, class 2, transcription factor 2 [Source:MGI Symbol;Acc:MGI:101897]	protein_coding
ENSMUSG00000018654.18	-0.770688	1.13195e-05	0.000161918	-1.61083	1.05298e-17	1.63156e-15	Ikzf1	IKAROS family zinc finger 1 [Source:MGI Symbol;Acc:MGI:1342540]	protein_coding
ENSMUSG00000019889.11	-0.766351	7.65871e-06	0.000117943	-1.30831	5.70845e-13	3.1993e-11	Ptprk	protein tyrosine phosphatase, receptor type, K [Source:MGI Symbol;Acc:MGI:103310]	protein_coding
ENSMUSG00000056529.8	-0.765228	0.000150417	0.00136578	-1.68331	4.01092e-14	2.95301e-12	Ptafr	platelet-activating factor receptor [Source:MGI Symbol;Acc:MGI:106066]	protein_coding
ENSMUSG00000110864.2	-0.764623	0.00666432	0.0286716	-2.52326	8.94513e-11	2.92097e-09	Gm31374	predicted gene, 31374 [Source:MGI Symbol;Acc:MGI:5590533]	lncRNA
ENSMUSG00000091945.3	-0.764108	0.000734817	0.00490169	-1.3097	3.32729e-07	4.23176e-06	Vmn2r114	vomeronasal 2, receptor 114 [Source:MGI Symbol;Acc:MGI:3648252]	protein_coding
ENSMUSG00000029231.16	-0.763652	5.28984e-09	2.94541e-07	-1.0234	2.25652e-14	1.81555e-12	Pdgfra	platelet derived growth factor receptor, alpha polypeptide [Source:MGI Symbol;Acc:MGI:97530]	protein_coding
ENSMUSG00000027035.11	-0.762698	2.73691e-10	2.45859e-08	-1.25856	3.6646e-24	2.34802e-21	Cers6	ceramide synthase 6 [Source:MGI Symbol;Acc:MGI:2442564]	protein_coding
ENSMUSG00000079481.12	-0.761613	9.30712e-05	0.000923493	-1.51979	7.74688e-13	4.25131e-11	Nhsl2	NHS-like 2 [Source:MGI Symbol;Acc:MGI:3645090]	protein_coding
ENSMUSG00000078942.11	-0.759403	0.000188932	0.00164955	-2.07524	1.2691e-19	2.97886e-17	Naip6	NLR family, apoptosis inhibitory protein 6 [Source:MGI Symbol;Acc:MGI:1298222]	protein_coding
ENSMUSG00000005142.11	-0.759139	2.72003e-06	5.0645e-05	-1.43402	2.93701e-17	4.3247e-15	Man2b1	mannosidase 2, alpha B1 [Source:MGI Symbol;Acc:MGI:107286]	protein_coding
ENSMUSG00000049538.15	-0.758341	0.0154481	0.0558064	-1.42763	0.000994277	0.00411798	Adamts16	a disintegrin-like and metallopeptidase (reprolysin type) with thrombospondin type 1 motif, 16 [Source:MGI Symbol;Acc:MGI:2429637]	protein_coding
ENSMUSG00000040613.15	-0.755636	0.000206678	0.00177912	-1.8007	1.5338e-15	1.58095e-13	Apobec1	apolipoprotein B mRNA editing enzyme, catalytic polypeptide 1 [Source:MGI Symbol;Acc:MGI:103298]	protein_coding
ENSMUSG00000073008.12	-0.755542	0.00890546	0.0360427	-1.54129	8.04485e-05	0.000484059	Gpr174	G protein-coupled receptor 174 [Source:MGI Symbol;Acc:MGI:2685222]	protein_coding
ENSMUSG00000005686.18	-0.753903	4.34692e-05	0.000489744	-1.25689	1.78319e-10	5.44068e-09	Ampd3	adenosine monophosphate deaminase 3 [Source:MGI Symbol;Acc:MGI:1096344]	protein_coding
ENSMUSG00000024013.16	-0.752406	0.00156697	0.00900015	-1.41463	2.23255e-07	2.98517e-06	Fgd2	FYVE, RhoGEF and PH domain containing 2 [Source:MGI Symbol;Acc:MGI:1347084]	protein_coding
ENSMUSG00000002831.15	-0.752	0.0130646	0.048765	-1.35722	0.00228399	0.00830215	Plin4	perilipin 4 [Source:MGI Symbol;Acc:MGI:1929709]	protein_coding
ENSMUSG00000032344.18	-0.750981	7.97446e-06	0.000121777	-1.22868	4.17509e-12	1.92941e-10	Cgas	cyclic GMP-AMP synthase [Source:MGI Symbol;Acc:MGI:2442261]	protein_coding
ENSMUSG00000057098.15	-0.749407	1.2464e-05	0.000175678	-1.17763	9.38781e-11	3.04039e-09	Ebf1	early B cell factor 1 [Source:MGI Symbol;Acc:MGI:95275]	protein_coding
ENSMUSG00000064065.16	-0.74825	0.00806256	0.0332776	-2.05361	8.5353e-08	1.27825e-06	Ipcef1	interaction protein for cytohesin exchange factors 1 [Source:MGI Symbol;Acc:MGI:2444159]	protein_coding
ENSMUSG00000053318.8	-0.74753	0.00376474	0.0181519	-1.40035	5.10639e-06	4.47201e-05	Slamf8	SLAM family member 8 [Source:MGI Symbol;Acc:MGI:1921998]	protein_coding
ENSMUSG00000022575.6	-0.747092	2.66413e-05	0.000325362	-1.15573	7.97484e-10	2.0753e-08	Gsdmd	gasdermin D [Source:MGI Symbol;Acc:MGI:1916396]	protein_coding
ENSMUSG00000071203.7	-0.746279	0.00027176	0.00222021	-1.41674	3.44144e-10	9.79427e-09	Naip5	NLR family, apoptosis inhibitory protein 5 [Source:MGI Symbol;Acc:MGI:1298220]	protein_coding
ENSMUSG00000093938.3	-0.745875	5.40543e-05	0.000585502	-1.69352	3.86892e-17	5.42724e-15	Evi2b	ecotropic viral integration site 2b [Source:MGI Symbol;Acc:MGI:1890682]	protein_coding
ENSMUSG00000028031.7	-0.745596	0.00191828	0.0105877	-1.76292	8.31679e-10	2.15012e-08	Dkk2	dickkopf WNT signaling pathway inhibitor 2 [Source:MGI Symbol;Acc:MGI:1890663]	protein_coding
ENSMUSG00000000275.17	-0.744508	5.24686e-07	1.26702e-05	-1.14874	7.90731e-14	5.38674e-12	Trim25	tripartite motif-containing 25 [Source:MGI Symbol;Acc:MGI:102749]	protein_coding
ENSMUSG00000033149.18	-0.743241	3.99411e-05	0.000455838	-1.16452	1.40968e-09	3.45956e-08	Phldb2	pleckstrin homology like domain, family B, member 2 [Source:MGI Symbol;Acc:MGI:2444981]	protein_coding
ENSMUSG00000051906.16	-0.741798	0.00683219	0.0292135	-1.30812	0.000105976	0.000611879	Cd209f	CD209f antigen [Source:MGI Symbol;Acc:MGI:1916392]	protein_coding
ENSMUSG00000019989.9	-0.741063	0.00201487	0.0110126	-2.25646	3.03399e-14	2.32022e-12	Enpp3	ectonucleotide pyrophosphatase/phosphodiesterase 3 [Source:MGI Symbol;Acc:MGI:2143702]	protein_coding
ENSMUSG00000022385.12	-0.738178	0.000294182	0.00236516	-1.29138	8.59274e-09	1.7278e-07	Gtse1	G two S phase expressed protein 1 [Source:MGI Symbol;Acc:MGI:1352755]	protein_coding
ENSMUSG00000102805.6	-0.738139	0.0126944	0.0476205	-1.48241	0.000519967	0.00237603	Gm37240	predicted gene, 37240 [Source:MGI Symbol;Acc:MGI:5610468]	protein_coding
ENSMUSG00000004661.16	-0.737217	0.000117247	0.00111695	-1.11292	6.55678e-08	1.02466e-06	Arid3b	AT rich interactive domain 3B (BRIGHT-like) [Source:MGI Symbol;Acc:MGI:1930768]	protein_coding
ENSMUSG00000069830.11	-0.736731	0.000746713	0.00496303	-2.02632	9.59196e-15	8.29914e-13	Nlrp1a	NLR family, pyrin domain containing 1A [Source:MGI Symbol;Acc:MGI:2684861]	protein_coding
ENSMUSG00000049676.15	-0.736642	0.00293414	0.0148447	-1.07545	0.000135436	0.000755126	Catsperg1	cation channel sperm associated auxiliary subunit gamma 1 [Source:MGI Symbol;Acc:MGI:2443617]	protein_coding
ENSMUSG00000052477.16	-0.735981	0.00360367	0.0175048	-1.9539	1.0152e-09	2.57956e-08	C130026I21Rik	RIKEN cDNA C130026I21 gene [Source:MGI Symbol;Acc:MGI:3612702]	protein_coding
ENSMUSG00000030162.15	-0.734409	0.00252559	0.0131837	-1.30149	4.53851e-06	4.03731e-05	Olr1	oxidized low density lipoprotein (lectin-like) receptor 1 [Source:MGI Symbol;Acc:MGI:1261434]	protein_coding
ENSMUSG00000050395.10	-0.734047	0.00757471	0.0316388	-1.35231	0.000103532	0.000600254	Tnfsf15	tumor necrosis factor (ligand) superfamily, member 15 [Source:MGI Symbol;Acc:MGI:2180140]	protein_coding
ENSMUSG00000034652.13	-0.733527	0.00148313	0.0086265	-1.65451	6.89204e-10	1.82151e-08	Cd300a	CD300A molecule [Source:MGI Symbol;Acc:MGI:2443411]	protein_coding
ENSMUSG00000036469.17	-0.732845	7.93134e-05	0.000812099	-1.84139	1.8242e-19	4.19867e-17	Marchf1	membrane associated ring-CH-type finger 1 [Source:MGI Symbol;Acc:MGI:1920175]	protein_coding
ENSMUSG00000005800.4	-0.732075	0.00397741	0.0189394	-1.81543	6.89697e-09	1.4218e-07	Mmp8	matrix metallopeptidase 8 [Source:MGI Symbol;Acc:MGI:1202395]	protein_coding
ENSMUSG00000004609.12	-0.732055	0.00407474	0.0193285	-1.47414	2.14471e-06	2.13993e-05	Cd33	CD33 antigen [Source:MGI Symbol;Acc:MGI:99440]	protein_coding
ENSMUSG00000098488.8	-0.730819	0.00523822	0.0236857	-1.6549	5.71881e-07	6.83001e-06	Pla2g4b	phospholipase A2, group IVB (cytosolic) [Source:MGI Symbol;Acc:MGI:2384819]	protein_coding
ENSMUSG00000059108.5	-0.728634	0.00049138	0.00353103	-1.21998	1.09567e-07	1.58854e-06	Ifitm6	interferon induced transmembrane protein 6 [Source:MGI Symbol;Acc:MGI:2686976]	protein_coding
ENSMUSG00000022034.11	-0.728412	0.00395874	0.0188691	-1.94262	7.41722e-10	1.94945e-08	Esco2	establishment of sister chromatid cohesion N-acetyltransferase 2 [Source:MGI Symbol;Acc:MGI:1919238]	protein_coding
ENSMUSG00000027750.17	-0.724576	0.00467602	0.0216076	-1.15807	0.000131418	0.000736921	Postn	periostin, osteoblast specific factor [Source:MGI Symbol;Acc:MGI:1926321]	protein_coding
ENSMUSG00000110631.2	-0.724475	0.00589911	0.0259412	-1.7495	1.64841e-07	2.28398e-06	Gm42047	predicted gene, 42047 [Source:MGI Symbol;Acc:MGI:5624932]	lncRNA
ENSMUSG00000026866.17	-0.72412	0.0110516	0.0427102	-1.99875	1.69454e-06	1.74663e-05	Kynu	kynureninase [Source:MGI Symbol;Acc:MGI:1918039]	protein_coding
ENSMUSG00000091542.2	-0.719716	0.00162222	0.00925439	-1.05178	3.31134e-05	0.000225063	Gm17167	predicted gene 17167 [Source:MGI Symbol;Acc:MGI:4937994]	lncRNA
ENSMUSG00000027678.18	-0.719647	2.94812e-07	7.91332e-06	-1.0598	2.11566e-13	1.31298e-11	Ncoa3	nuclear receptor coactivator 3 [Source:MGI Symbol;Acc:MGI:1276535]	protein_coding
ENSMUSG00000026430.17	-0.71878	0.000187891	0.00164259	-1.23575	3.25962e-09	7.27644e-08	Rassf5	Ras association (RalGDS/AF-6) domain family member 5 [Source:MGI Symbol;Acc:MGI:1926375]	protein_coding
ENSMUSG00000058818.14	-0.717477	0.000786362	0.0051755	-1.4679	1.1023e-09	2.77118e-08	Pirb	paired Ig-like receptor B [Source:MGI Symbol;Acc:MGI:894311]	protein_coding
ENSMUSG00000036362.3	-0.716724	6.26042e-06	9.99491e-05	-1.13874	7.53058e-12	3.25187e-10	P2ry13	purinergic receptor P2Y, G-protein coupled 13 [Source:MGI Symbol;Acc:MGI:1921441]	protein_coding
ENSMUSG00000034825.15	0.612844	0.0184642	0.0638381	1.56018	6.65421e-05	0.000409744	Nrip3	nuclear receptor interacting protein 3 [Source:MGI Symbol;Acc:MGI:1925843]	protein_coding
ENSMUSG00000031298.16	-0.713382	0.000463857	0.00337612	-1.14865	2.78248e-07	3.62043e-06	Adgrg2	adhesion G protein-coupled receptor G2 [Source:MGI Symbol;Acc:MGI:2446854]	protein_coding
ENSMUSG00000031402.13	-0.711756	7.1346e-05	0.000740269	-1.4966	1.36705e-14	1.14925e-12	Mpp1	membrane protein, palmitoylated [Source:MGI Symbol;Acc:MGI:105941]	protein_coding
ENSMUSG00000060961.17	-0.71083	0.000767033	0.00506974	-1.1005	1.91292e-06	1.93142e-05	Slc4a4	solute carrier family 4 (anion exchanger), member 4 [Source:MGI Symbol;Acc:MGI:1927555]	protein_coding
ENSMUSG00000033386.11	-0.709665	8.42543e-06	0.000127562	-1.66163	1.45846e-22	6.5237e-20	Frrs1	ferric-chelate reductase 1 [Source:MGI Symbol;Acc:MGI:108076]	protein_coding
ENSMUSG00000039783.16	-0.709207	0.00164155	0.00934355	-1.17862	3.16181e-06	2.97921e-05	Kmo	kynurenine 3-monooxygenase (kynurenine 3-hydroxylase) [Source:MGI Symbol;Acc:MGI:2138151]	protein_coding
ENSMUSG00000026177.12	-0.705923	0.000192383	0.0016764	-1.63443	5.14234e-15	4.67086e-13	Slc11a1	solute carrier family 11 (proton-coupled divalent metal ion transporters), member 1 [Source:MGI Symbol;Acc:MGI:1345275]	protein_coding
ENSMUSG00000055024.13	-0.705337	0.00175174	0.0098405	-1.24001	8.13417e-07	9.32479e-06	Ep300	E1A binding protein p300 [Source:MGI Symbol;Acc:MGI:1276116]	protein_coding
ENSMUSG00000009585.19	-0.703321	1.63555e-05	0.000218925	-1.21363	2.47484e-12	1.20801e-10	Apobec3	apolipoprotein B mRNA editing enzyme, catalytic polypeptide 3 [Source:MGI Symbol;Acc:MGI:1933111]	protein_coding
ENSMUSG00000055994.16	-0.701809	0.0021262	0.0114844	-1.15172	8.58253e-06	7.02091e-05	Nod2	nucleotide-binding oligomerization domain containing 2 [Source:MGI Symbol;Acc:MGI:2429397]	protein_coding
ENSMUSG00000118206.2	-0.701313	0.00945019	0.0377933	-1.72841	3.54402e-06	3.28324e-05	Gm50358	predicted gene, 50358 [Source:MGI Symbol;Acc:MGI:6303244]	lncRNA
ENSMUSG00000022504.11	-0.700212	0.00152378	0.00880215	-1.56728	7.71849e-10	2.01522e-08	Ciita	class II transactivator [Source:MGI Symbol;Acc:MGI:108445]	protein_coding
ENSMUSG00000028497.13	-0.697048	1.12195e-07	3.56554e-06	-1.49298	1.1613e-27	1.25141e-24	Hacd4	3-hydroxyacyl-CoA dehydratase 4 [Source:MGI Symbol;Acc:MGI:1914025]	protein_coding
ENSMUSG00000023830.15	-0.696128	7.33849e-11	7.68527e-09	-1.34146	1.71017e-34	6.75716e-31	Igf2r	insulin-like growth factor 2 receptor [Source:MGI Symbol;Acc:MGI:96435]	protein_coding
ENSMUSG00000058099.17	-0.695837	0.000109062	0.00105522	-1.47868	4.83935e-14	3.46605e-12	Nfam1	Nfat activating molecule with ITAM motif 1 [Source:MGI Symbol;Acc:MGI:1921289]	protein_coding
ENSMUSG00000021451.17	-0.692024	0.000999407	0.00626551	-1.54331	1.14509e-10	3.65858e-09	Sema4d	sema domain, immunoglobulin domain (Ig), transmembrane domain (TM) and short cytoplasmic domain, (semaphorin) 4D [Source:MGI Symbol;Acc:MGI:109244]	protein_coding
ENSMUSG00000097471.9	-0.691835	0.000264802	0.0021748	-1.28883	1.70061e-09	4.0806e-08	5830432E09Rik	RIKEN cDNA 5830432E09 gene [Source:MGI Symbol;Acc:MGI:1915015]	lncRNA
ENSMUSG00000012519.15	-0.690534	0.000133295	0.00124155	-1.06528	3.69573e-08	6.20062e-07	Mlkl	mixed lineage kinase domain-like [Source:MGI Symbol;Acc:MGI:1921818]	protein_coding
ENSMUSG00000034987.5	-0.689689	0.00285938	0.0145466	-1.44353	9.73064e-08	1.4346e-06	Hrh2	histamine receptor H2 [Source:MGI Symbol;Acc:MGI:108482]	protein_coding
ENSMUSG00000059013.13	-0.688084	0.000771843	0.0050982	-1.22316	7.42308e-08	1.14198e-06	Sh2d3c	SH2 domain containing 3C [Source:MGI Symbol;Acc:MGI:1351631]	protein_coding
ENSMUSG00000036862.16	-0.688039	0.00417025	0.0196937	-1.2893	6.62009e-06	5.61311e-05	Dchs1	dachsous cadherin related 1 [Source:MGI Symbol;Acc:MGI:2685011]	protein_coding
ENSMUSG00000068417.9	-0.686529	0.000315773	0.00249703	-1.11835	8.30495e-08	1.25245e-06	Pnp2	purine-nucleoside phosphorylase 2 [Source:MGI Symbol;Acc:MGI:3712328]	protein_coding
ENSMUSG00000040061.18	-0.686067	0.00171647	0.00968432	-1.74236	9.86443e-12	4.13173e-10	Plcb2	phospholipase C, beta 2 [Source:MGI Symbol;Acc:MGI:107465]	protein_coding
ENSMUSG00000020143.16	-0.683991	0.00123892	0.00745271	-1.98	9.26951e-16	9.98873e-14	Dock2	dedicator of cyto-kinesis 2 [Source:MGI Symbol;Acc:MGI:2149010]	protein_coding
ENSMUSG00000000440.13	-0.683674	0.00987229	0.0390334	-1.97362	8.49128e-08	1.27407e-06	Pparg	peroxisome proliferator activated receptor gamma [Source:MGI Symbol;Acc:MGI:97747]	protein_coding
ENSMUSG00000044456.17	-0.683065	0.00142025	0.00833541	-1.50443	8.2369e-10	2.13412e-08	Rin3	Ras and Rab interactor 3 [Source:MGI Symbol;Acc:MGI:2385708]	protein_coding
ENSMUSG00000068566.14	-0.674244	2.31295e-09	1.48411e-07	-1.00203	2.4848e-18	4.49672e-16	Myadm	myeloid-associated differentiation marker [Source:MGI Symbol;Acc:MGI:1355332]	protein_coding
ENSMUSG00000002699.14	-0.674042	0.00361142	0.0175281	-1.38057	4.82519e-07	5.89036e-06	Lcp2	lymphocyte cytosolic protein 2 [Source:MGI Symbol;Acc:MGI:1321402]	protein_coding
ENSMUSG00000038583.14	-0.672564	0.0166914	0.059073	-1.60638	0.000341957	0.00165987	Pln	phospholamban [Source:MGI Symbol;Acc:MGI:97622]	protein_coding
ENSMUSG00000042759.13	-0.670677	1.32555e-06	2.80544e-05	-1.42095	2.59222e-22	1.05955e-19	Apobr	apolipoprotein B receptor [Source:MGI Symbol;Acc:MGI:2176230]	protein_coding
ENSMUSG00000072568.5	-0.669985	0.000232454	0.00195602	-1.64125	1.03853e-15	1.10903e-13	Lratd2	LRAT domain containing 1 [Source:MGI Symbol;Acc:MGI:3026924]	protein_coding
ENSMUSG00000045932.13	-0.66874	0.00569082	0.0252354	-1.45399	8.94955e-07	1.01225e-05	Ifit2	interferon-induced protein with tetratricopeptide repeats 2 [Source:MGI Symbol;Acc:MGI:99449]	protein_coding
ENSMUSG00000021069.18	-0.666424	4.81813e-05	0.000533027	-1.13092	9.26469e-11	3.00866e-09	Pygl	liver glycogen phosphorylase [Source:MGI Symbol;Acc:MGI:97829]	protein_coding
ENSMUSG00000097134.3	-0.665206	0.0101233	0.0398234	-1.89957	1.04163e-07	1.51869e-06	1110002J07Rik	RIKEN cDNA 1110002J07 gene [Source:MGI Symbol;Acc:MGI:1915738]	lncRNA
ENSMUSG00000009292.19	-0.663041	0.00470147	0.0217153	-1.62045	2.76785e-08	4.7896e-07	Trpm2	transient receptor potential cation channel, subfamily M, member 2 [Source:MGI Symbol;Acc:MGI:1351901]	protein_coding
ENSMUSG00000073557.13	-0.662741	0.000937637	0.00595883	-1.03175	2.71373e-06	2.60992e-05	Ppp1r12b	protein phosphatase 1, regulatory subunit 12B [Source:MGI Symbol;Acc:MGI:1916417]	protein_coding
ENSMUSG00000046179.18	-0.662519	0.0011577	0.00705015	-1.48295	2.07867e-10	6.23785e-09	E2f8	E2F transcription factor 8 [Source:MGI Symbol;Acc:MGI:1922038]	protein_coding
ENSMUSG00000017146.13	-0.662228	0.00142409	0.00835522	-1.81552	7.23885e-14	4.97424e-12	Brca1	breast cancer 1, early onset [Source:MGI Symbol;Acc:MGI:104537]	protein_coding
ENSMUSG00000002668.9	-0.661862	0.005831	0.0257047	-1.24979	1.64725e-05	0.000123658	Dennd1c	DENN/MADD domain containing 1C [Source:MGI Symbol;Acc:MGI:1918035]	protein_coding
ENSMUSG00000022667.19	-0.661067	0.00070604	0.00473159	-1.58124	1.07156e-12	5.70864e-11	Cd200r1	CD200 receptor 1 [Source:MGI Symbol;Acc:MGI:1889024]	protein_coding
ENSMUSG00000035683.14	-0.660405	0.00113072	0.00691291	-1.60578	6.83713e-12	2.97336e-10	Melk	maternal embryonic leucine zipper kinase [Source:MGI Symbol;Acc:MGI:106924]	protein_coding
ENSMUSG00000051314.12	-0.660197	0.0148663	0.054107	-1.24271	0.000860327	0.00365188	Ffar2	free fatty acid receptor 2 [Source:MGI Symbol;Acc:MGI:2441731]	protein_coding
ENSMUSG00000031304.19	-0.65948	0.000831542	0.0054234	-1.50361	1.79784e-11	7.03323e-10	Il2rg	interleukin 2 receptor, gamma chain [Source:MGI Symbol;Acc:MGI:96551]	protein_coding
ENSMUSG00000026483.14	-0.657633	4.85307e-08	1.80645e-06	-1.25414	7.16475e-24	4.35525e-21	Niban1	niban apoptosis regulator 1 [Source:MGI Symbol;Acc:MGI:2137237]	protein_coding
ENSMUSG00000059326.8	-0.657624	0.00127635	0.00762565	-1.16964	3.03919e-07	3.90855e-06	Csf2ra	colony stimulating factor 2 receptor, alpha, low-affinity (granulocyte-macrophage) [Source:MGI Symbol;Acc:MGI:1339754]	protein_coding
ENSMUSG00000060441.16	-0.656009	4.90513e-05	0.000540287	-1.01305	2.62693e-09	5.99968e-08	Trim5	tripartite motif-containing 5 [Source:MGI Symbol;Acc:MGI:3646853]	protein_coding
ENSMUSG00000037474.14	-0.655732	6.30066e-05	0.000667502	-1.3094	1.6161e-13	1.03548e-11	Dtl	denticleless E3 ubiquitin protein ligase [Source:MGI Symbol;Acc:MGI:1924093]	protein_coding
ENSMUSG00000028587.19	-0.654622	0.0153518	0.0555179	-1.41153	0.000271432	0.00135957	Orc1	origin recognition complex, subunit 1 [Source:MGI Symbol;Acc:MGI:1328337]	protein_coding
ENSMUSG00000042190.13	-0.654422	1.58418e-05	0.000213752	-1.43556	4.01522e-19	8.81377e-17	Cmklr1	chemokine-like receptor 1 [Source:MGI Symbol;Acc:MGI:109603]	protein_coding
ENSMUSG00000028874.15	-0.654304	0.00130674	0.00777964	-1.65272	1.65342e-12	8.33993e-11	Fgr	FGR proto-oncogene, Src family tyrosine kinase [Source:MGI Symbol;Acc:MGI:95527]	protein_coding
ENSMUSG00000100937.2	-0.654272	0.0150077	0.0544882	-1.30137	0.000497285	0.00228827	Nscme3l	NSE3 homolog, SMC5-SMC6 complex component like [Source:MGI Symbol;Acc:MGI:1922805]	protein_coding
ENSMUSG00000042349.14	-0.6535	0.000497088	0.00356408	-1.32118	8.47254e-11	2.78583e-09	Ikbke	inhibitor of kappaB kinase epsilon [Source:MGI Symbol;Acc:MGI:1929612]	protein_coding
ENSMUSG00000020122.17	-0.651095	2.95742e-08	1.20031e-06	-1.03885	9.27633e-18	1.47593e-15	Egfr	epidermal growth factor receptor [Source:MGI Symbol;Acc:MGI:95294]	protein_coding
ENSMUSG00000052160.8	-0.649717	0.000979376	0.00617148	-1.59603	8.65653e-13	4.72858e-11	Pld4	phospholipase D family, member 4 [Source:MGI Symbol;Acc:MGI:2144765]	protein_coding
ENSMUSG00000021298.9	-0.648709	0.00160332	0.00918109	-1.13702	8.91973e-07	1.00936e-05	Gpr132	G protein-coupled receptor 132 [Source:MGI Symbol;Acc:MGI:1890220]	protein_coding
ENSMUSG00000075081.7	-0.648503	0.0014203	0.00833541	-1.14096	7.73132e-07	8.91037e-06	Olfr1247	olfactory receptor 1247 [Source:MGI Symbol;Acc:MGI:3031081]	protein_coding
ENSMUSG00000048706.4	-0.647369	0.000144167	0.0013203	-1.09057	3.76263e-09	8.26697e-08	Lurap1l	leucine rich adaptor protein 1-like [Source:MGI Symbol;Acc:MGI:106510]	protein_coding
ENSMUSG00000022206.8	-0.643938	0.00172852	0.00974259	-1.14338	7.99876e-07	9.19179e-06	Npr3	natriuretic peptide receptor 3 [Source:MGI Symbol;Acc:MGI:97373]	protein_coding
ENSMUSG00000032202.12	-0.641573	0.000608639	0.00418571	-1.11859	5.01512e-08	8.07152e-07	Rab27a	RAB27A, member RAS oncogene family [Source:MGI Symbol;Acc:MGI:1861441]	protein_coding
ENSMUSG00000031209.15	-0.639841	0.00566479	0.0251365	-1.59419	3.13428e-08	5.32266e-07	Heph	hephaestin [Source:MGI Symbol;Acc:MGI:1332240]	protein_coding
ENSMUSG00000031355.17	-0.639243	1.46234e-07	4.42467e-06	-1.18684	1.99611e-20	5.56725e-18	Arhgap6	Rho GTPase activating protein 6 [Source:MGI Symbol;Acc:MGI:1196332]	protein_coding
ENSMUSG00000025885.19	-0.638742	0.0169	0.0597236	-1.18689	0.00137256	0.00542591	Myo5b	myosin VB [Source:MGI Symbol;Acc:MGI:106598]	protein_coding
ENSMUSG00000078783.2	-0.63764	0.00149244	0.00865823	-1.41367	8.10251e-10	2.1048e-08	Gm9733	predicted gene 9733 [Source:MGI Symbol;Acc:MGI:3780136]	protein_coding
ENSMUSG00000050721.10	-0.637338	2.30737e-07	6.5044e-06	-1.35638	3.32875e-25	2.39135e-22	Plekho2	pleckstrin homology domain containing, family O member 2 [Source:MGI Symbol;Acc:MGI:2143132]	protein_coding
ENSMUSG00000052760.17	-0.636886	0.000452739	0.00330352	-1.1885	2.32342e-09	5.42139e-08	A630001G21Rik	RIKEN cDNA A630001G21 gene [Source:MGI Symbol;Acc:MGI:2443131]	protein_coding
ENSMUSG00000041737.9	-0.634059	0.0184441	0.0637797	-1.40295	0.00135389	0.00536284	Tmem45b	transmembrane protein 45b [Source:MGI Symbol;Acc:MGI:2384574]	protein_coding
ENSMUSG00000032000.18	-0.633893	1.04449e-07	3.38323e-06	-1.38348	6.51635e-29	1.02989e-25	Birc3	baculoviral IAP repeat-containing 3 [Source:MGI Symbol;Acc:MGI:1197007]	protein_coding
ENSMUSG00000097124.3	-0.632094	0.0186489	0.0643447	-2.54461	6.16669e-07	7.29509e-06	A530020G20Rik	RIKEN cDNA A530020G20 gene [Source:MGI Symbol;Acc:MGI:2442825]	lncRNA
ENSMUSG00000048096.8	-0.63158	0.0014586	0.00851072	-1.0085	5.20188e-06	4.54054e-05	Lmod1	leiomodin 1 (smooth muscle) [Source:MGI Symbol;Acc:MGI:2135671]	protein_coding
ENSMUSG00000051235.11	-0.631163	0.0102395	0.0401555	-1.43377	6.41252e-06	5.45859e-05	Gen1	GEN1, Holliday junction 5' flap endonuclease [Source:MGI Symbol;Acc:MGI:2443149]	protein_coding
ENSMUSG00000045392.9	-0.630698	0.00797891	0.0330168	-1.10677	0.000110683	0.000635302	Olfr1033	olfactory receptor 1033 [Source:MGI Symbol;Acc:MGI:3030867]	protein_coding
ENSMUSG00000004952.14	-0.629826	0.000342916	0.00266372	-1.18886	6.13666e-10	1.64572e-08	Rasa4	RAS p21 protein activator 4 [Source:MGI Symbol;Acc:MGI:1858600]	protein_coding
ENSMUSG00000094027.3	-0.628931	0.0194535	0.0664739	-1.01003	0.00611545	0.0189515	Gm21762	predicted gene, 21762 [Source:MGI Symbol;Acc:MGI:5433926]	protein_coding
ENSMUSG00000030789.10	-0.626997	0.00660326	0.0284513	-1.64991	8.80455e-09	1.7659e-07	Itgax	integrin alpha X [Source:MGI Symbol;Acc:MGI:96609]	protein_coding
ENSMUSG00000095348.2	-0.626124	0.0150957	0.0547488	-1.76367	1.81667e-06	1.85317e-05	Gm3892	predicted gene 3892 [Source:MGI Symbol;Acc:MGI:3782065]	lncRNA
ENSMUSG00000024066.10	-0.625534	1.4158e-05	0.0001956	-1.06445	3.3366e-12	1.56635e-10	Xdh	xanthine dehydrogenase [Source:MGI Symbol;Acc:MGI:98973]	protein_coding
ENSMUSG00000024677.14	-0.623871	0.00447862	0.0208865	-1.57739	5.83398e-09	1.21963e-07	Ms4a6b	membrane-spanning 4-domains, subfamily A, member 6B [Source:MGI Symbol;Acc:MGI:1917024]	protein_coding
ENSMUSG00000029516.20	-0.622558	0.00931986	0.0373608	-1.85551	3.45023e-09	7.6515e-08	Cit	citron [Source:MGI Symbol;Acc:MGI:105313]	protein_coding
ENSMUSG00000027995.11	-0.621845	0.0036981	0.0178904	-1.12978	5.16737e-06	4.5204e-05	Tlr2	toll-like receptor 2 [Source:MGI Symbol;Acc:MGI:1346060]	protein_coding
ENSMUSG00000018507.17	-0.621659	0.000329801	0.00258498	-1.23868	6.86652e-11	2.31557e-09	Trpv2	transient receptor potential cation channel, subfamily V, member 2 [Source:MGI Symbol;Acc:MGI:1341836]	protein_coding
ENSMUSG00000034438.17	-0.620918	0.0170917	0.0601633	-1.78225	4.66913e-06	4.14263e-05	Gbp8	guanylate-binding protein 8 [Source:MGI Symbol;Acc:MGI:1923324]	protein_coding
ENSMUSG00000066406.17	-0.620746	0.000647632	0.00439702	-1.46942	5.00183e-13	2.83004e-11	Akap13	A kinase (PRKA) anchor protein 13 [Source:MGI Symbol;Acc:MGI:2676556]	protein_coding
ENSMUSG00000016526.9	-0.620161	0.0106925	0.0415931	-1.16934	0.000225502	0.00115939	Dyrk3	dual-specificity tyrosine-(Y)-phosphorylation regulated kinase 3 [Source:MGI Symbol;Acc:MGI:1330300]	protein_coding
ENSMUSG00000020589.18	-0.618807	0.000794902	0.00521472	-1.36204	3.4243e-11	1.24892e-09	Cyria	CYFIP related Rac1 interactor A [Source:MGI Symbol;Acc:MGI:1261783]	protein_coding
ENSMUSG00000030096.9	-0.617884	8.47106e-05	0.000856942	-1.43541	3.01872e-17	4.41757e-15	Slc6a6	solute carrier family 6 (neurotransmitter transporter, taurine), member 6 [Source:MGI Symbol;Acc:MGI:98488]	protein_coding
ENSMUSG00000040522.6	-0.617769	0.013617	0.050482	-2.9265	1.69256e-15	1.70747e-13	Tlr8	toll-like receptor 8 [Source:MGI Symbol;Acc:MGI:2176887]	protein_coding
ENSMUSG00000026880.12	-0.617411	4.1012e-07	1.04269e-05	-1.17888	1.59059e-20	4.58927e-18	Stom	stomatin [Source:MGI Symbol;Acc:MGI:95403]	protein_coding
ENSMUSG00000064043.16	-0.617033	1.22221e-06	2.60858e-05	-1.01083	1.94731e-14	1.58099e-12	Trerf1	transcriptional regulating factor 1 [Source:MGI Symbol;Acc:MGI:2442086]	protein_coding
ENSMUSG00000020901.14	-0.616869	0.000738193	0.00492096	-1.21264	2.13018e-09	5.00993e-08	Pik3r5	phosphoinositide-3-kinase regulatory subunit 5 [Source:MGI Symbol;Acc:MGI:2443588]	protein_coding
ENSMUSG00000028599.11	-0.614715	0.000481278	0.00347662	-1.48638	2.93492e-14	2.25903e-12	Tnfrsf1b	tumor necrosis factor receptor superfamily, member 1b [Source:MGI Symbol;Acc:MGI:1314883]	protein_coding
ENSMUSG00000022973.19	-0.614584	1.19604e-06	2.56356e-05	-1.24715	2.46032e-21	8.33241e-19	Synj1	synaptojanin 1 [Source:MGI Symbol;Acc:MGI:1354961]	protein_coding
ENSMUSG00000044827.11	-0.61397	0.00265416	0.0137201	-1.58998	2.99279e-11	1.11033e-09	Tlr1	toll-like receptor 1 [Source:MGI Symbol;Acc:MGI:1341295]	protein_coding
ENSMUSG00000041261.10	-0.613701	0.0109539	0.0423976	-1.3615	1.23344e-05	9.62827e-05	Car8	carbonic anhydrase 8 [Source:MGI Symbol;Acc:MGI:88253]	protein_coding
ENSMUSG00000027959.15	-0.613652	0.000125373	0.00118138	-1.31865	2.83796e-14	2.22045e-12	Sass6	SAS-6 centriolar assembly protein [Source:MGI Symbol;Acc:MGI:1920026]	protein_coding
ENSMUSG00000035273.15	-0.612865	8.99535e-05	0.000897404	-1.51522	4.67518e-19	9.89594e-17	Hpse	heparanase [Source:MGI Symbol;Acc:MGI:1343124]	protein_coding
ENSMUSG00000001517.15	-0.611511	0.0031895	0.0158243	-1.38711	1.18688e-08	2.28946e-07	Foxm1	forkhead box M1 [Source:MGI Symbol;Acc:MGI:1347487]	protein_coding
ENSMUSG00000030365.12	-0.611022	0.0106418	0.0414597	-1.94548	1.15519e-09	2.88463e-08	Clec2i	C-type lectin domain family 2, member i [Source:MGI Symbol;Acc:MGI:2136650]	protein_coding
ENSMUSG00000021322.9	-0.610242	0.0041565	0.0196471	-1.57706	6.96051e-10	1.83551e-08	Aoah	acyloxyacyl hydrolase [Source:MGI Symbol;Acc:MGI:1350928]	protein_coding
ENSMUSG00000110440.2	-0.609326	0.0198773	0.0675615	-3.29205	1.11488e-07	1.61456e-06	Gm45894	predicted gene 45894 [Source:MGI Symbol;Acc:MGI:5805009]	lncRNA
ENSMUSG00000071042.13	-0.609313	0.00722275	0.0304748	-1.24079	6.25768e-06	5.34075e-05	Rasgrp3	RAS, guanyl releasing protein 3 [Source:MGI Symbol;Acc:MGI:3028579]	protein_coding
ENSMUSG00000071068.8	-0.608442	0.00375763	0.0181263	-1.32734	5.67009e-08	9.02759e-07	Treml2	triggering receptor expressed on myeloid cells-like 2 [Source:MGI Symbol;Acc:MGI:2147038]	protein_coding
ENSMUSG00000089694.3	-0.608106	0.0189048	0.0649285	-1.35312	0.00528018	0.0167372	Nat8f7	N-acetyltransferase 8 (GCN5-related) family member 7 [Source:MGI Symbol;Acc:MGI:3782661]	protein_coding
ENSMUSG00000004730.16	-0.606995	0.0041985	0.0197994	-2.05364	2.01799e-15	1.98509e-13	Adgre1	adhesion G protein-coupled receptor E1 [Source:MGI Symbol;Acc:MGI:106912]	protein_coding
ENSMUSG00000037410.14	-0.605227	9.91347e-05	0.000971731	-1.21	1.30545e-13	8.57297e-12	Tbc1d2b	TBC1 domain family, member 2B [Source:MGI Symbol;Acc:MGI:1914266]	protein_coding
ENSMUSG00000036661.15	-0.603346	0.00444819	0.0207733	-1.26074	4.55313e-07	5.60151e-06	Dennd3	DENN/MADD domain containing 3 [Source:MGI Symbol;Acc:MGI:2146009]	protein_coding
ENSMUSG00000085558.8	-0.598584	0.0196609	0.0670243	-1.01691	0.00366164	0.0123533	4930412C18Rik	RIKEN cDNA 4930412C18 gene [Source:MGI Symbol;Acc:MGI:2443490]	lncRNA
ENSMUSG00000048520.17	-0.597682	0.0198656	0.067542	-1.71545	1.41652e-05	0.000108784	Fbxl13	F-box and leucine-rich repeat protein 13 [Source:MGI Symbol;Acc:MGI:2443416]	protein_coding
ENSMUSG00000115368.2	-0.597289	0.0180066	0.0627068	-1.04764	0.00260716	0.00928187	Gm48942	predicted gene, 48942 [Source:MGI Symbol;Acc:MGI:6118263]	lncRNA
ENSMUSG00000046410.11	-0.595887	3.81546e-07	9.78656e-06	-1.00066	2.6798e-16	3.1607e-14	Kcnk6	potassium inwardly-rectifying channel, subfamily K, member 6 [Source:MGI Symbol;Acc:MGI:1891291]	protein_coding
ENSMUSG00000045625.6	-0.593902	0.00972612	0.0385877	-1.32067	3.863e-06	3.53183e-05	Pigz	phosphatidylinositol glycan anchor biosynthesis, class Z [Source:MGI Symbol;Acc:MGI:2443822]	protein_coding
ENSMUSG00000040809.11	-0.593512	0.009976	0.0393434	-1.79064	2.3475e-09	5.47219e-08	Chil3	chitinase-like 3 [Source:MGI Symbol;Acc:MGI:1330860]	protein_coding
ENSMUSG00000086432.2	-0.59217	0.0138445	0.0511189	-4.43367	5.09416e-06	4.46294e-05	B430119L08Rik	RIKEN cDNA B430119L08 gene [Source:MGI Symbol;Acc:MGI:2441857]	lncRNA
ENSMUSG00000056481.8	-0.590616	8.72894e-05	0.00087907	-1.05539	4.22886e-11	1.49856e-09	Cd248	CD248 antigen, endosialin [Source:MGI Symbol;Acc:MGI:1917695]	protein_coding
ENSMUSG00000021943.8	-0.590144	0.0136809	0.050663	-1.57653	5.07425e-07	6.16731e-06	Gdf10	growth differentiation factor 10 [Source:MGI Symbol;Acc:MGI:95684]	protein_coding
ENSMUSG00000023274.15	-0.590059	0.0198816	0.0675615	-1.58931	3.43043e-05	0.00023196	Cd4	CD4 antigen [Source:MGI Symbol;Acc:MGI:88335]	protein_coding
ENSMUSG00000053687.16	-0.589866	0.00305063	0.0152887	-1.61667	4.53552e-12	2.05984e-10	Dpep2	dipeptidase 2 [Source:MGI Symbol;Acc:MGI:2442042]	protein_coding
ENSMUSG00000033105.13	-0.589628	0.000243516	0.00203302	-1.03096	2.51382e-09	5.78594e-08	Lss	lanosterol synthase [Source:MGI Symbol;Acc:MGI:1336155]	protein_coding
ENSMUSG00000097705.2	-0.589594	0.00904413	0.0364434	-1.39529	1.25988e-06	1.36445e-05	Gm26740	predicted gene, 26740 [Source:MGI Symbol;Acc:MGI:5477234]	lncRNA
ENSMUSG00000093942.4	-0.589133	0.00491956	0.0225262	-1.10543	6.47721e-06	5.50575e-05	Olfr46	olfactory receptor 46 [Source:MGI Symbol;Acc:MGI:1333824]	protein_coding
ENSMUSG00000089719.2	-0.588462	0.0155836	0.0561475	-1.95494	6.95477e-08	1.08045e-06	Gm15758	predicted gene 15758 [Source:MGI Symbol;Acc:MGI:3783201]	lncRNA
ENSMUSG00000062329.5	-0.587312	0.021506	0.0718097	-2.15449	1.27646e-05	9.92488e-05	Cytl1	cytokine-like 1 [Source:MGI Symbol;Acc:MGI:2684993]	protein_coding
ENSMUSG00000041498.14	-0.586346	0.013451	0.0500223	-2.27344	1.39219e-11	5.63218e-10	Kif14	kinesin family member 14 [Source:MGI Symbol;Acc:MGI:1098226]	protein_coding
ENSMUSG00000048865.17	-0.585717	0.00311828	0.0155544	-1.64157	1.30081e-12	6.73328e-11	Arhgap30	Rho GTPase activating protein 30 [Source:MGI Symbol;Acc:MGI:2684948]	protein_coding
ENSMUSG00000024174.10	-0.585006	0.000594041	0.00409927	-1.20536	1.1646e-10	3.71092e-09	Pot1b	protection of telomeres 1B [Source:MGI Symbol;Acc:MGI:1920086]	protein_coding
ENSMUSG00000036304.15	-0.58353	0.00263027	0.0136141	-1.02963	2.02679e-06	2.03426e-05	Zdhhc23	zinc finger, DHHC domain containing 23 [Source:MGI Symbol;Acc:MGI:2685625]	protein_coding
ENSMUSG00000033060.17	-0.578895	0.0138027	0.0510206	-1.51932	1.21799e-06	1.32553e-05	Lmo7	LIM domain only 7 [Source:MGI Symbol;Acc:MGI:1353586]	protein_coding
ENSMUSG00000027962.15	-0.577567	0.000930549	0.00592759	-1.11169	7.97854e-09	1.62498e-07	Vcam1	vascular cell adhesion molecule 1 [Source:MGI Symbol;Acc:MGI:98926]	protein_coding
ENSMUSG00000069607.5	-0.574829	0.0079766	0.0330168	-2.26167	4.15931e-16	4.71793e-14	Cd300ld3	CD300 molecule like family member D3 [Source:MGI Symbol;Acc:MGI:2687214]	protein_coding
ENSMUSG00000018339.13	-0.573291	0.000548861	0.00384526	-1.12927	4.40185e-10	1.21767e-08	Gpx3	glutathione peroxidase 3 [Source:MGI Symbol;Acc:MGI:105102]	protein_coding
ENSMUSG00000090582.2	-0.569999	0.0204883	0.0691683	-1.51569	5.2522e-05	0.000335255	Gm17024	predicted gene 17024 [Source:MGI Symbol;Acc:MGI:4937851]	lncRNA
ENSMUSG00000020709.16	-0.569448	0.0056678	0.0251444	-1.94055	2.69242e-14	2.12057e-12	Adap2	ArfGAP with dual PH domains 2 [Source:MGI Symbol;Acc:MGI:2663075]	protein_coding
ENSMUSG00000098112.9	-0.568841	0.00565922	0.0251191	-1.37286	2.33799e-08	4.15493e-07	Bin2	bridging integrator 2 [Source:MGI Symbol;Acc:MGI:3611448]	protein_coding
ENSMUSG00000096002.3	-0.568757	0.003062	0.0153305	-1.29779	6.53818e-09	1.35254e-07	Vmn2r53	vomeronasal 2, receptor 53 [Source:MGI Symbol;Acc:MGI:3644480]	protein_coding
ENSMUSG00000041849.8	-0.565507	0.00310231	0.0155016	-1.18384	6.90668e-08	1.07439e-06	Card6	caspase recruitment domain family, member 6 [Source:MGI Symbol;Acc:MGI:3032959]	protein_coding
ENSMUSG00000115988.2	-0.564478	0.0173535	0.0608834	-1.02109	0.000829115	0.00353396	Gm49441	predicted gene, 49441 [Source:MGI Symbol;Acc:MGI:6155086]	lncRNA
ENSMUSG00000053063.12	-0.564157	0.00481127	0.0221314	-1.73811	4.9681e-13	2.81767e-11	Clec12a	C-type lectin domain family 12, member a [Source:MGI Symbol;Acc:MGI:3040968]	protein_coding
ENSMUSG00000002944.16	-0.561269	0.0026049	0.0135073	-1.88999	2.76455e-18	4.89098e-16	Cd36	CD36 molecule [Source:MGI Symbol;Acc:MGI:107899]	protein_coding
ENSMUSG00000097534.4	-0.559	0.00300595	0.0151135	-1.31061	3.34379e-09	7.43693e-08	Gm16675	predicted gene, 16675 [Source:MGI Symbol;Acc:MGI:4439599]	lncRNA
ENSMUSG00000036553.17	-0.558944	0.00153198	0.00884193	-1.30745	5.8251e-11	2.01599e-09	Sh3tc1	SH3 domain and tetratricopeptide repeats 1 [Source:MGI Symbol;Acc:MGI:2678949]	protein_coding
ENSMUSG00000066800.12	-0.55894	0.000381243	0.00288387	-1.15951	1.48117e-11	5.96166e-10	Rnasel	ribonuclease L (2', 5'-oligoisoadenylate synthetase-dependent) [Source:MGI Symbol;Acc:MGI:1098272]	protein_coding
ENSMUSG00000025993.11	-0.5585	0.00752204	0.0314904	-1.45641	1.32117e-08	2.5097e-07	Slc40a1	solute carrier family 40 (iron-regulated transporter), member 1 [Source:MGI Symbol;Acc:MGI:1315204]	protein_coding
ENSMUSG00000023169.16	-0.558076	0.00217502	0.011695	-1.27386	5.37425e-10	1.46109e-08	Slc38a1	solute carrier family 38, member 1 [Source:MGI Symbol;Acc:MGI:2145895]	protein_coding
ENSMUSG00000052407.18	-0.557677	0.00830917	0.0341074	-1.04757	3.14598e-05	0.000215593	Ccdc171	coiled-coil domain containing 171 [Source:MGI Symbol;Acc:MGI:1922152]	protein_coding
ENSMUSG00000030117.6	-0.557598	0.00279923	0.0143224	-1.43602	4.17991e-10	1.16443e-08	Gdf3	growth differentiation factor 3 [Source:MGI Symbol;Acc:MGI:95686]	protein_coding
ENSMUSG00000079071.3	-0.556184	0.0110073	0.0425635	-3.09524	0.000176899	0.000945813	Slc28a2b	solute carrier family 28 member 2b [Source:MGI Symbol;Acc:MGI:3702173]	protein_coding
ENSMUSG00000042724.9	-0.555402	0.00675936	0.0289855	-1.59835	1.36472e-09	3.36313e-08	Map3k9	mitogen-activated protein kinase kinase kinase 9 [Source:MGI Symbol;Acc:MGI:2449952]	protein_coding
ENSMUSG00000026726.11	-0.55387	0.00529359	0.0238879	-1.1809	4.47858e-07	5.52125e-06	Cubn	cubilin (intrinsic factor-cobalamin receptor) [Source:MGI Symbol;Acc:MGI:1931256]	protein_coding
ENSMUSG00000114722.2	-0.553863	0.0240565	0.0781971	-1.51254	9.92673e-05	0.00058021	Gm31392	predicted gene, 31392 [Source:MGI Symbol;Acc:MGI:5590551]	lncRNA
ENSMUSG00000049848.8	-0.55364	0.0246146	0.0795763	-2.34299	2.90831e-08	4.98174e-07	Ceacam19	carcinoembryonic antigen-related cell adhesion molecule 19 [Source:MGI Symbol;Acc:MGI:2443001]	protein_coding
ENSMUSG00000039158.12	-0.553601	0.000285481	0.00230991	-1.19335	5.96102e-13	3.32513e-11	Akna	AT-hook transcription factor [Source:MGI Symbol;Acc:MGI:2140340]	protein_coding
ENSMUSG00000000290.14	-0.552437	0.00421327	0.0198551	-1.53838	1.47671e-11	5.95381e-10	Itgb2	integrin beta 2 [Source:MGI Symbol;Acc:MGI:96611]	protein_coding
ENSMUSG00000049985.16	-0.551986	0.0109692	0.0424287	-1.07066	6.42879e-05	0.000397827	Ankrd55	ankyrin repeat domain 55 [Source:MGI Symbol;Acc:MGI:1924568]	protein_coding
ENSMUSG00000020101.15	-0.547655	0.00107473	0.00665105	-1.30518	2.78488e-12	1.34737e-10	Vsir	V-set immunoregulatory receptor [Source:MGI Symbol;Acc:MGI:1921298]	protein_coding
ENSMUSG00000025815.14	-0.547488	0.0031387	0.0156447	-1.38229	1.31765e-10	4.13881e-09	Dhtkd1	dehydrogenase E1 and transketolase domain containing 1 [Source:MGI Symbol;Acc:MGI:2445096]	protein_coding
ENSMUSG00000059994.11	-0.545052	0.015945	0.0571433	-2.24268	2.36997e-12	1.16085e-10	Fcrl1	Fc receptor-like 1 [Source:MGI Symbol;Acc:MGI:2442862]	protein_coding
ENSMUSG00000003134.11	-0.544698	0.00049143	0.00353103	-1.24486	4.24025e-13	2.43989e-11	Tbc1d8	TBC1 domain family, member 8 [Source:MGI Symbol;Acc:MGI:1927225]	protein_coding
ENSMUSG00000033767.15	-0.542335	0.000508136	0.00362207	-1.13246	3.51099e-11	1.27076e-09	Tmem131l	transmembrane 131 like [Source:MGI Symbol;Acc:MGI:2443399]	protein_coding
ENSMUSG00000052942.14	-0.541664	0.0122224	0.0462188	-1.23421	5.35227e-06	4.65904e-05	Glis3	GLIS family zinc finger 3 [Source:MGI Symbol;Acc:MGI:2444289]	protein_coding
ENSMUSG00000016529.6	-0.541517	0.0237416	0.0773725	-1.30719	0.00019183	0.00101173	Il10	interleukin 10 [Source:MGI Symbol;Acc:MGI:96537]	protein_coding
ENSMUSG00000114407.2	-0.540866	0.00868494	0.035327	-1.3041	2.2418e-07	2.99585e-06	Gm48765	predicted gene, 48765 [Source:MGI Symbol;Acc:MGI:6098451]	lncRNA
ENSMUSG00000032712.17	-0.540797	4.87206e-06	8.17212e-05	-1.22246	1.01869e-22	4.64425e-20	Resf1	retroelement silencing factor 1 [Source:MGI Symbol;Acc:MGI:1914496]	protein_coding
ENSMUSG00000033450.9	-0.539329	0.0102392	0.0401555	-1.23489	2.14703e-06	2.14134e-05	Tagap	T cell activation Rho GTPase activating protein [Source:MGI Symbol;Acc:MGI:3615484]	protein_coding
ENSMUSG00000032725.11	-0.538482	0.00850597	0.0347248	-1.35246	6.29099e-08	9.88995e-07	Folr2	folate receptor 2 (fetal) [Source:MGI Symbol;Acc:MGI:95569]	protein_coding
ENSMUSG00000004709.15	-0.53797	0.01273	0.0477364	-1.15403	1.81103e-05	0.000133876	Cd244a	CD244 molecule A [Source:MGI Symbol;Acc:MGI:109294]	protein_coding
ENSMUSG00000022122.16	-0.536437	0.0025347	0.0132244	-1.5297	9.00741e-14	6.08372e-12	Ednrb	endothelin receptor type B [Source:MGI Symbol;Acc:MGI:102720]	protein_coding
ENSMUSG00000049336.17	-0.535966	0.0143505	0.0525933	-1.10107	6.03255e-05	0.000376947	Tenm2	teneurin transmembrane protein 2 [Source:MGI Symbol;Acc:MGI:1345184]	protein_coding
ENSMUSG00000034457.11	-0.534125	0.0158883	0.0569812	-1.20234	2.58624e-05	0.000181345	Eda2r	ectodysplasin A2 receptor [Source:MGI Symbol;Acc:MGI:2442860]	protein_coding
ENSMUSG00000008307.12	-0.531797	0.00588672	0.0258995	-1.01527	1.12856e-05	8.90935e-05	1700109H08Rik	RIKEN cDNA 1700109H08 gene [Source:MGI Symbol;Acc:MGI:1924286]	protein_coding
ENSMUSG00000051378.11	-0.531147	0.0183102	0.0634359	-2.02349	2.98178e-10	8.58919e-09	Kif18b	kinesin family member 18B [Source:MGI Symbol;Acc:MGI:2446979]	protein_coding
ENSMUSG00000032688.10	-0.530327	0.00212733	0.0114844	-1.09118	1.66269e-08	3.0699e-07	Malt1	MALT1 paracaspase [Source:MGI Symbol;Acc:MGI:2445027]	protein_coding
ENSMUSG00000063193.10	-0.528452	0.00230512	0.0122802	-1.60175	1.47587e-15	1.53458e-13	Cd300lb	CD300 molecule like family member B [Source:MGI Symbol;Acc:MGI:2685099]	protein_coding
ENSMUSG00000074771.11	-0.528194	0.0213705	0.0714187	-1.92349	0.000267714	0.00134378	Ankef1	ankyrin repeat and EF-hand domain containing 1 [Source:MGI Symbol;Acc:MGI:2441685]	protein_coding
ENSMUSG00000114815.2	-0.527584	0.00915808	0.0368071	-2.2038	0.00475677	0.0153448	Gm41118	predicted gene, 41118 [Source:MGI Symbol;Acc:MGI:5624003]	lncRNA
ENSMUSG00000098557.2	-0.527413	4.7747e-05	0.000528801	-1.37502	3.39133e-23	1.78663e-20	Kctd12	potassium channel tetramerisation domain containing 12 [Source:MGI Symbol;Acc:MGI:2145823]	protein_coding
ENSMUSG00000044583.14	-0.526199	0.00945237	0.0377945	-1.92793	3.15106e-14	2.37149e-12	Tlr7	toll-like receptor 7 [Source:MGI Symbol;Acc:MGI:2176882]	protein_coding
ENSMUSG00000019872.14	-0.525153	0.000230778	0.0019476	-1.31047	3.60948e-17	5.18606e-15	Smpdl3a	sphingomyelin phosphodiesterase, acid-like 3A [Source:MGI Symbol;Acc:MGI:1931437]	protein_coding
ENSMUSG00000026829.10	-0.52483	0.00426305	0.0200476	-1.1024	2.36776e-07	3.14468e-06	Gbgt1	globoside alpha-1,3-N-acetylgalactosaminyltransferase 1 [Source:MGI Symbol;Acc:MGI:2449143]	protein_coding
ENSMUSG00000004626.15	-0.524694	0.00271228	0.0139742	-1.01733	2.2232e-07	2.97435e-06	Stxbp2	syntaxin binding protein 2 [Source:MGI Symbol;Acc:MGI:107370]	protein_coding
ENSMUSG00000027366.13	-0.524156	3.58068e-06	6.33182e-05	-1.06716	1.12463e-19	2.66615e-17	Sppl2a	signal peptide peptidase like 2A [Source:MGI Symbol;Acc:MGI:1913802]	protein_coding
ENSMUSG00000032750.14	-0.523486	0.0101021	0.0397552	-1.17862	2.0798e-06	2.07954e-05	Gab3	growth factor receptor bound protein 2-associated protein 3 [Source:MGI Symbol;Acc:MGI:2387324]	protein_coding
ENSMUSG00000034023.17	-0.522783	0.0178811	0.0623449	-2.20968	1.19337e-12	6.25913e-11	Fancd2	Fanconi anemia, complementation group D2 [Source:MGI Symbol;Acc:MGI:2448480]	protein_coding
ENSMUSG00000028488.16	-0.522354	0.019579	0.0668125	1.07081	8.53698e-05	0.000509918	Sh3gl2	SH3-domain GRB2-like 2 [Source:MGI Symbol;Acc:MGI:700009]	protein_coding
ENSMUSG00000097418.8	-0.521092	0.0296423	0.0918067	-1.38832	0.00025998	0.00131024	Mir155hg	Mir155 host gene (non-protein coding) [Source:MGI Symbol;Acc:MGI:5477161]	lncRNA
ENSMUSG00000031659.14	-0.52107	0.000733678	0.00489733	-1.51709	8.76603e-19	1.71749e-16	Adcy7	adenylate cyclase 7 [Source:MGI Symbol;Acc:MGI:102891]	protein_coding
ENSMUSG00000034390.17	-0.520507	0.000888967	0.00571677	-1.1197	3.19169e-11	1.18043e-09	Cmip	c-Maf inducing protein [Source:MGI Symbol;Acc:MGI:1921690]	protein_coding
ENSMUSG00000022996.16	-0.518908	0.00855842	0.0349037	-1.58612	2.71637e-10	7.93065e-09	Wnt10b	wingless-type MMTV integration site family, member 10B [Source:MGI Symbol;Acc:MGI:108061]	protein_coding
ENSMUSG00000053199.14	-0.518662	0.0037311	0.0180328	-1.12495	4.34186e-08	7.14313e-07	Arhgap20	Rho GTPase activating protein 20 [Source:MGI Symbol;Acc:MGI:2445175]	protein_coding
ENSMUSG00000031295.14	-0.518351	0.00101815	0.00636325	-1.13664	6.33499e-11	2.17343e-09	Phka2	phosphorylase kinase alpha 2 [Source:MGI Symbol;Acc:MGI:97577]	protein_coding
ENSMUSG00000031189.13	-0.517803	0.0201985	0.0683953	-1.4822	2.477e-06	2.41854e-05	Aff2	AF4/FMR2 family, member 2 [Source:MGI Symbol;Acc:MGI:1202294]	protein_coding
ENSMUSG00000022309.10	-0.517121	0.00239153	0.0126423	-1.30222	2.08313e-11	8.01632e-10	Angpt1	angiopoietin 1 [Source:MGI Symbol;Acc:MGI:108448]	protein_coding
ENSMUSG00000043219.10	-0.514221	0.0279615	0.0878393	-1.26253	0.000725165	0.00315614	Hoxa6	homeobox A6 [Source:MGI Symbol;Acc:MGI:96178]	protein_coding
ENSMUSG00000000861.16	-0.513671	0.0281091	0.0882069	-1.33711	0.000135633	0.000755687	Bcl11a	B cell CLL/lymphoma 11A (zinc finger protein) [Source:MGI Symbol;Acc:MGI:106190]	protein_coding
ENSMUSG00000039981.7	-0.513386	0.0120808	0.0457948	-1.51715	6.01619e-09	1.25518e-07	Zc3h12d	zinc finger CCCH type containing 12D [Source:MGI Symbol;Acc:MGI:3045313]	protein_coding
ENSMUSG00000029082.18	-0.51319	0.00842775	0.0344961	-1.09071	1.75229e-06	1.79445e-05	Bst1	bone marrow stromal cell antigen 1 [Source:MGI Symbol;Acc:MGI:105370]	protein_coding
ENSMUSG00000048924.15	-0.512324	0.0090562	0.0364847	-1.71034	4.44185e-12	2.03681e-10	Ccdc125	coiled-coil domain containing 125 [Source:MGI Symbol;Acc:MGI:1923291]	protein_coding
ENSMUSG00000032204.14	-0.512187	0.0263631	0.0837947	-1.04461	0.00107469	0.00440483	Aqp9	aquaporin 9 [Source:MGI Symbol;Acc:MGI:1891066]	protein_coding
ENSMUSG00000041695.3	-0.511479	0.0115491	0.0442007	-1.03502	2.32366e-05	0.000165576	Kcnj2	potassium inwardly-rectifying channel, subfamily J, member 2 [Source:MGI Symbol;Acc:MGI:104744]	protein_coding
ENSMUSG00000038527.10	-0.508855	0.000114777	0.00109946	-1.32076	5.21481e-20	1.30134e-17	C1rl	complement component 1, r subcomponent-like [Source:MGI Symbol;Acc:MGI:2660692]	protein_coding
ENSMUSG00000042029.8	-0.508341	0.000531453	0.00375323	-1.20536	1.07229e-13	7.10078e-12	Ncapg2	non-SMC condensin II complex, subunit G2 [Source:MGI Symbol;Acc:MGI:1923294]	protein_coding
ENSMUSG00000061414.9	-0.507178	0.00392812	0.0187788	-1.11007	4.93615e-08	7.96063e-07	Cracr2a	calcium release activated channel regulator 2A [Source:MGI Symbol;Acc:MGI:2685919]	protein_coding
ENSMUSG00000040272.15	-0.506803	0.00442055	0.0206585	-1.14632	1.80002e-08	3.308e-07	Accs	1-aminocyclopropane-1-carboxylate synthase (non-functional) [Source:MGI Symbol;Acc:MGI:1919717]	protein_coding
ENSMUSG00000048988.9	-0.502039	0.0277664	0.087335	-1.51226	1.09365e-05	8.68291e-05	Elfn1	leucine rich repeat and fibronectin type III, extracellular 1 [Source:MGI Symbol;Acc:MGI:2442479]	protein_coding
ENSMUSG00000038347.16	-0.500899	0.0297174	0.0919829	-1.24806	0.00364083	0.0122901	Tcte2	t-complex-associated testis expressed 2 [Source:MGI Symbol;Acc:MGI:98641]	protein_coding
ENSMUSG00000085337.2	-0.49973	0.0235045	0.0768851	-1.55241	9.93118e-07	1.10742e-05	Gm15964	predicted gene 15964 [Source:MGI Symbol;Acc:MGI:3802003]	lncRNA
ENSMUSG00000008318.11	-0.499376	0.0158691	0.056961	-1.34183	4.38733e-07	5.42569e-06	Relt	RELT tumor necrosis factor receptor [Source:MGI Symbol;Acc:MGI:2443373]	protein_coding
ENSMUSG00000056130.11	-0.498945	0.00182087	0.0101527	-1.32716	1.58166e-13	1.01616e-11	Ticam2	toll-like receptor adaptor molecule 2 [Source:MGI Symbol;Acc:MGI:3040056]	protein_coding
ENSMUSG00000039531.9	-0.498509	0.00168695	0.00955875	-1.26744	7.92006e-13	4.33628e-11	Zup1	zinc finger containing ubiquitin peptidase 1 [Source:MGI Symbol;Acc:MGI:1919830]	protein_coding
ENSMUSG00000099931.2	-0.497352	0.0320527	0.0975972	-1.00329	0.00549575	0.017291	Gm29358	predicted gene 29358 [Source:MGI Symbol;Acc:MGI:5580064]	lncRNA
ENSMUSG00000041219.15	-0.496524	0.00105008	0.00652651	-1.56237	3.03177e-20	8.07574e-18	Arhgap11a	Rho GTPase activating protein 11A [Source:MGI Symbol;Acc:MGI:2444300]	protein_coding
ENSMUSG00000039187.17	-0.495688	0.0205185	0.0692474	-1.37584	1.76357e-06	1.80444e-05	Fanci	Fanconi anemia, complementation group I [Source:MGI Symbol;Acc:MGI:2384790]	protein_coding
ENSMUSG00000030200.14	-0.494986	0.0337459	0.101439	-1.42411	0.000187032	0.000991051	Bcl2l14	BCL2-like 14 (apoptosis facilitator) [Source:MGI Symbol;Acc:MGI:1914063]	protein_coding
ENSMUSG00000024730.8	-0.493669	0.0159993	0.057259	-1.23784	1.56844e-06	1.63658e-05	Ms4a8a	membrane-spanning 4-domains, subfamily A, member 8A [Source:MGI Symbol;Acc:MGI:1927657]	protein_coding
ENSMUSG00000062546.6	-0.493557	0.0331634	0.100089	-1.19154	0.00121731	0.0049013	V1ra8	vomeronasal 1 receptor, A8 [Source:MGI Symbol;Acc:MGI:2148513]	protein_coding
ENSMUSG00000022148.17	-0.492738	0.0100014	0.039422	-1.41234	1.0893e-09	2.74432e-08	Fyb	FYN binding protein [Source:MGI Symbol;Acc:MGI:1346327]	protein_coding
ENSMUSG00000030091.18	-0.492523	0.0221597	0.0735695	-1.36603	2.74763e-06	2.63611e-05	Nup210	nucleoporin 210 [Source:MGI Symbol;Acc:MGI:1859555]	protein_coding
ENSMUSG00000043740.16	-0.492411	0.0131568	0.0490771	-1.1781	1.39086e-06	1.48061e-05	B430306N03Rik	RIKEN cDNA B430306N03 gene [Source:MGI Symbol;Acc:MGI:2443478]	protein_coding
ENSMUSG00000052384.15	-0.492031	0.00553213	0.0247056	-1.08985	8.78455e-08	1.30896e-06	Nrros	negative regulator of reactive oxygen species [Source:MGI Symbol;Acc:MGI:2445095]	protein_coding
ENSMUSG00000033427.15	-0.491606	0.0327528	0.0991462	-2.1148	2.66916e-07	3.49408e-06	Upb1	ureidopropionase, beta [Source:MGI Symbol;Acc:MGI:2143535]	protein_coding
ENSMUSG00000039497.9	-0.490204	7.21484e-06	0.00011252	-1.06943	7.13656e-21	2.16906e-18	Dse	dermatan sulfate epimerase [Source:MGI Symbol;Acc:MGI:2443455]	protein_coding
ENSMUSG00000031165.7	-0.489473	0.0048474	0.0222671	-1.24336	8.67566e-10	2.22832e-08	Was	Wiskott-Aldrich syndrome [Source:MGI Symbol;Acc:MGI:105059]	protein_coding
ENSMUSG00000109350.2	-0.488184	0.0126421	0.0474781	-1.7283	0.00265481	0.00942604	Gm44805	predicted gene 44805 [Source:MGI Symbol;Acc:MGI:5753381]	protein_coding
ENSMUSG00000078922.10	-0.485609	0.027757	0.0873201	-1.0334	0.000543925	0.00247122	Tgtp1	T cell specific GTPase 1 [Source:MGI Symbol;Acc:MGI:98734]	protein_coding
ENSMUSG00000026365.16	-0.485495	0.018118	0.0630025	-1.54896	8.53236e-09	1.71829e-07	Cfh	complement component factor h [Source:MGI Symbol;Acc:MGI:88385]	protein_coding
ENSMUSG00000042489.16	-0.484927	0.021692	0.0723019	-1.64122	1.33262e-08	2.52776e-07	Clspn	claspin [Source:MGI Symbol;Acc:MGI:2445153]	protein_coding
ENSMUSG00000079553.12	-0.483463	0.0079808	0.0330168	-1.39974	1.43888e-10	4.47073e-09	Kifc1	kinesin family member C1 [Source:MGI Symbol;Acc:MGI:109596]	protein_coding
ENSMUSG00000025574.14	-0.482898	0.00803895	0.0332005	-1.42311	7.38675e-11	2.46645e-09	Tk1	thymidine kinase 1 [Source:MGI Symbol;Acc:MGI:98763]	protein_coding
ENSMUSG00000034947.14	-0.481843	0.00870119	0.0353718	-1.10267	3.48534e-07	4.41619e-06	Tmem106a	transmembrane protein 106A [Source:MGI Symbol;Acc:MGI:1922056]	protein_coding
ENSMUSG00000026012.3	-0.481003	0.0253549	0.0814225	-1.41115	1.83217e-06	1.86497e-05	Cd28	CD28 antigen [Source:MGI Symbol;Acc:MGI:88327]	protein_coding
ENSMUSG00000040612.14	-0.480473	0.0148784	0.0541355	-1.00063	3.48844e-05	0.000235279	Ildr2	immunoglobulin-like domain containing receptor 2 [Source:MGI Symbol;Acc:MGI:1196370]	protein_coding
ENSMUSG00000034422.15	-0.477639	0.000433846	0.00319217	-1.11607	3.24713e-14	2.42838e-12	Parp14	poly (ADP-ribose) polymerase family, member 14 [Source:MGI Symbol;Acc:MGI:1919489]	protein_coding
ENSMUSG00000072780.4	-0.476936	0.0284146	0.0888759	-1.0103	0.000530839	0.00241918	Vmn2r24	vomeronasal 2, receptor 24 [Source:MGI Symbol;Acc:MGI:3647530]	protein_coding
ENSMUSG00000052087.15	-0.476536	0.0071081	0.0301589	-1.08661	1.52076e-07	2.12074e-06	Rgs14	regulator of G-protein signaling 14 [Source:MGI Symbol;Acc:MGI:1859709]	protein_coding
ENSMUSG00000024299.18	-0.475216	0.00394432	0.0188158	-1.06542	8.72724e-09	1.75188e-07	Adamts10	a disintegrin-like and metallopeptidase (reprolysin type) with thrombospondin type 1 motif, 10 [Source:MGI Symbol;Acc:MGI:2449112]	protein_coding
ENSMUSG00000032561.16	-0.473988	0.0314344	0.0962072	-1.33974	4.52903e-05	0.000294972	Acpp	acid phosphatase, prostate [Source:MGI Symbol;Acc:MGI:1928480]	protein_coding
ENSMUSG00000044042.20	-0.472541	0.0187161	0.0645215	-1.36037	1.81325e-07	2.48191e-06	Fmn1	formin 1 [Source:MGI Symbol;Acc:MGI:101815]	protein_coding
ENSMUSG00000021457.15	-0.472145	0.0100406	0.039552	-1.37142	1.82024e-10	5.53235e-09	Syk	spleen tyrosine kinase [Source:MGI Symbol;Acc:MGI:99515]	protein_coding
ENSMUSG00000087267.2	-0.469716	0.0198663	0.067542	-1.76714	1.82694e-09	4.34852e-08	4933427J07Rik	RIKEN cDNA 4933427J07 gene [Source:MGI Symbol;Acc:MGI:1918470]	lncRNA
ENSMUSG00000050954.16	-0.469583	0.0317167	0.0968659	-1.81729	5.25249e-08	8.41926e-07	Zfp169	zinc finger protein 169 [Source:MGI Symbol;Acc:MGI:1915161]	protein_coding
ENSMUSG00000024085.14	-0.468945	0.000367678	0.00280434	-1.24913	1.64941e-18	3.05489e-16	Man2a1	mannosidase 2, alpha 1 [Source:MGI Symbol;Acc:MGI:104669]	protein_coding
ENSMUSG00000064267.14	-0.468437	0.0114293	0.0438513	-1.59369	4.27818e-12	1.9732e-10	Hvcn1	hydrogen voltage-gated channel 1 [Source:MGI Symbol;Acc:MGI:1921346]	protein_coding
ENSMUSG00000029270.11	-0.467988	0.01031	0.0403693	-1.64682	1.74783e-13	1.10496e-11	Dipk1a	divergent protein kinase domain 1A [Source:MGI Symbol;Acc:MGI:1914516]	protein_coding
ENSMUSG00000018983.10	-0.46779	0.00883216	0.0358034	-1.22047	8.47187e-09	1.70785e-07	E2f2	E2F transcription factor 2 [Source:MGI Symbol;Acc:MGI:1096341]	protein_coding
ENSMUSG00000031389.18	-0.466406	0.0051881	0.0235064	-1.16061	1.35908e-09	3.35272e-08	Arhgap4	Rho GTPase activating protein 4 [Source:MGI Symbol;Acc:MGI:2159577]	protein_coding
ENSMUSG00000050505.8	-0.465818	0.0374307	0.109884	-2.77823	2.7777e-09	6.30154e-08	Pcdh20	protocadherin 20 [Source:MGI Symbol;Acc:MGI:2443376]	protein_coding
ENSMUSG00000000817.11	-0.465411	0.0343582	0.103003	-1.13147	0.00650783	0.0199562	Fasl	Fas ligand (TNF superfamily, member 6) [Source:MGI Symbol;Acc:MGI:99255]	protein_coding
ENSMUSG00000036067.13	-0.465329	0.0106771	0.0415652	-1.07627	6.19808e-07	7.31569e-06	Slc2a6	solute carrier family 2 (facilitated glucose transporter), member 6 [Source:MGI Symbol;Acc:MGI:2443286]	protein_coding
ENSMUSG00000070868.12	-0.463619	0.0251265	0.0808561	-1.21163	1.22526e-05	9.58509e-05	Skint3	selection and upkeep of intraepithelial T cells 3 [Source:MGI Symbol;Acc:MGI:3045331]	protein_coding
ENSMUSG00000036875.16	-0.462435	0.00371078	0.0179474	-1.2129	3.28797e-11	1.20476e-09	Dna2	DNA replication helicase/nuclease 2 [Source:MGI Symbol;Acc:MGI:2443732]	protein_coding
ENSMUSG00000025163.7	-0.462226	0.032174	0.0978633	-1.06225	0.000344728	0.0016699	Cd7	CD7 antigen [Source:MGI Symbol;Acc:MGI:88344]	protein_coding
ENSMUSG00000043629.13	-0.461227	0.0357135	0.106122	-2.02833	1.98687e-08	3.60941e-07	1700019D03Rik	RIKEN cDNA 1700019D03 gene [Source:MGI Symbol;Acc:MGI:1914330]	protein_coding
ENSMUSG00000015947.11	-0.459978	0.023154	0.0760878	-1.0124	8.06397e-05	0.000484963	Fcgr1	Fc receptor, IgG, high affinity I [Source:MGI Symbol;Acc:MGI:95498]	protein_coding
ENSMUSG00000078122.5	-0.459442	0.0232606	0.0763396	-1.23842	2.59833e-06	2.51837e-05	F630028O10Rik	RIKEN cDNA F630028O10 gene [Source:MGI Symbol;Acc:MGI:3641813]	lncRNA
ENSMUSG00000043279.10	-0.458634	0.00753933	0.0315217	-1.04982	4.82571e-08	7.81976e-07	Trim56	tripartite motif-containing 56 [Source:MGI Symbol;Acc:MGI:2685298]	protein_coding
ENSMUSG00000026435.16	-0.458442	0.0284094	0.0888735	-1.09279	0.000101929	0.000592117	Slc45a3	solute carrier family 45, member 3 [Source:MGI Symbol;Acc:MGI:1922082]	protein_coding
ENSMUSG00000046186.9	-0.458053	0.0225912	0.0746833	-1.14258	9.82788e-06	7.93291e-05	Cd109	CD109 antigen [Source:MGI Symbol;Acc:MGI:2445221]	protein_coding
ENSMUSG00000030346.17	-0.456465	0.0179318	0.0625001	-1.53872	4.6902e-10	1.28992e-08	Rad51ap1	RAD51 associated protein 1 [Source:MGI Symbol;Acc:MGI:1098224]	protein_coding
ENSMUSG00000071856.11	-0.456011	0.00247438	0.012961	-1.01215	1.34991e-09	3.33358e-08	Mcc	mutated in colorectal cancers [Source:MGI Symbol;Acc:MGI:96930]	protein_coding
ENSMUSG00000031101.7	-0.453455	0.0145536	0.053191	-1.10341	8.97085e-07	1.01299e-05	Sash3	SAM and SH3 domain containing 3 [Source:MGI Symbol;Acc:MGI:1921381]	protein_coding
ENSMUSG00000031133.13	-0.452705	0.00345031	0.0168979	-1.00444	6.58821e-09	1.36051e-07	Arhgef6	Rac/Cdc42 guanine nucleotide exchange factor (GEF) 6 [Source:MGI Symbol;Acc:MGI:1920591]	protein_coding
ENSMUSG00000052821.4	-0.451964	0.00910265	0.0366427	-1.84851	1.06367e-18	2.05012e-16	Cysltr1	cysteinyl leukotriene receptor 1 [Source:MGI Symbol;Acc:MGI:1926218]	protein_coding
ENSMUSG00000091227.2	-0.451685	0.037305	0.109626	-1.54385	0.0016501	0.00632583	Gm3755	predicted gene 3755 [Source:MGI Symbol;Acc:MGI:3781930]	protein_coding
ENSMUSG00000003283.16	-0.450045	0.0152669	0.0552803	-1.07881	1.23689e-06	1.34263e-05	Hck	hemopoietic cell kinase [Source:MGI Symbol;Acc:MGI:96052]	protein_coding
ENSMUSG00000049103.15	-0.448886	0.00961132	0.0382786	-1.36773	1.0393e-11	4.33019e-10	Ccr2	chemokine (C-C motif) receptor 2 [Source:MGI Symbol;Acc:MGI:106185]	protein_coding
ENSMUSG00000040710.11	-0.448714	0.00643184	0.0278493	-1.47621	1.52963e-14	1.27238e-12	St8sia4	ST8 alpha-N-acetyl-neuraminide alpha-2,8-sialyltransferase 4 [Source:MGI Symbol;Acc:MGI:106018]	protein_coding
ENSMUSG00000030536.11	-0.448201	0.000441579	0.00323611	-1.14152	1.02153e-16	1.34541e-14	Iqgap1	IQ motif containing GTPase activating protein 1 [Source:MGI Symbol;Acc:MGI:1352757]	protein_coding
ENSMUSG00000032489.18	-0.447886	0.0227743	0.0750969	-1.01763	4.24288e-05	0.000279095	Kif9	kinesin family member 9 [Source:MGI Symbol;Acc:MGI:1098237]	protein_coding
ENSMUSG00000073407.2	-0.442878	0.0205911	0.0694225	-1.23143	0.0102714	0.0293061	Gm6034	predicted gene 6034 [Source:MGI Symbol;Acc:MGI:3646212]	protein_coding
ENSMUSG00000078502.11	-0.441085	0.0207045	0.0696536	-1.55894	2.48228e-10	7.31025e-09	Zfp268	zinc finger protein 268 [Source:MGI Symbol;Acc:MGI:3651014]	protein_coding
ENSMUSG00000089809.10	-0.44014	0.0297093	0.0919719	-1.06592	6.11041e-05	0.000381008	Rasgef1b	RasGEF domain family, member 1B [Source:MGI Symbol;Acc:MGI:2443755]	protein_coding
ENSMUSG00000031264.14	-0.439858	0.0160551	0.0573737	-1.20707	6.98581e-08	1.08433e-06	Btk	Bruton agammaglobulinemia tyrosine kinase [Source:MGI Symbol;Acc:MGI:88216]	protein_coding
ENSMUSG00000032089.17	-0.438835	0.0113597	0.0436257	-1.16347	1.52259e-08	2.83998e-07	Il10ra	interleukin 10 receptor, alpha [Source:MGI Symbol;Acc:MGI:96538]	protein_coding
ENSMUSG00000039456.11	-0.437603	0.000241058	0.00202001	-1.02375	8.52641e-16	9.27227e-14	Morc3	microrchidia 3 [Source:MGI Symbol;Acc:MGI:2136841]	protein_coding
ENSMUSG00000044701.6	-0.437595	0.0442218	0.124712	-1.58362	7.18949e-05	0.000439282	Il27	interleukin 27 [Source:MGI Symbol;Acc:MGI:2384409]	protein_coding
ENSMUSG00000032786.17	-0.43694	0.00190732	0.0105464	-1.11257	7.57561e-13	4.17663e-11	Alas1	aminolevulinic acid synthase 1 [Source:MGI Symbol;Acc:MGI:87989]	protein_coding
ENSMUSG00000050592.9	-0.436905	0.00616614	0.0268962	-1.08464	2.77277e-09	6.29636e-08	Fam78a	family with sequence similarity 78, member A [Source:MGI Symbol;Acc:MGI:2443569]	protein_coding
ENSMUSG00000051344.14	-0.43632	7.37503e-05	0.000762086	-1.05451	1.06978e-19	2.56175e-17	Plekhm3	pleckstrin homology domain containing, family M, member 3 [Source:MGI Symbol;Acc:MGI:2443627]	protein_coding
ENSMUSG00000078945.11	-0.435468	0.0154065	0.0556761	-1.70596	3.16541e-14	2.37476e-12	Naip2	NLR family, apoptosis inhibitory protein 2 [Source:MGI Symbol;Acc:MGI:1298226]	protein_coding
ENSMUSG00000028076.13	-0.434614	0.0269499	0.0852978	-1.4517	5.22342e-08	8.38968e-07	Cd1d1	CD1d1 antigen [Source:MGI Symbol;Acc:MGI:107674]	protein_coding
ENSMUSG00000050931.8	-0.433454	0.00883082	0.0358034	-1.4694	5.59893e-14	3.97407e-12	Sgms2	sphingomyelin synthase 2 [Source:MGI Symbol;Acc:MGI:1921692]	protein_coding
ENSMUSG00000021384.15	-0.432947	0.00841315	0.0344503	-1.38484	7.45283e-13	4.12263e-11	Susd3	sushi domain containing 3 [Source:MGI Symbol;Acc:MGI:1913579]	protein_coding
ENSMUSG00000044229.10	-0.432923	0.00809814	0.0333904	-1.3601	1.56504e-12	7.94483e-11	Nxpe4	neurexophilin and PC-esterase domain family, member 4 [Source:MGI Symbol;Acc:MGI:1924792]	protein_coding
ENSMUSG00000044433.17	-0.432434	0.0263542	0.0837798	-1.36556	1.78484e-07	2.45152e-06	Camsap3	calmodulin regulated spectrin-associated protein family, member 3 [Source:MGI Symbol;Acc:MGI:1916947]	protein_coding
ENSMUSG00000033871.15	-0.432076	0.040864	0.117492	-1.53561	3.88827e-06	3.55082e-05	Ppargc1b	peroxisome proliferative activated receptor, gamma, coactivator 1 beta [Source:MGI Symbol;Acc:MGI:2444934]	protein_coding
ENSMUSG00000058624.14	-0.429811	0.0132189	0.0492863	-1.3384	1.51062e-10	4.66305e-09	Gda	guanine deaminase [Source:MGI Symbol;Acc:MGI:95678]	protein_coding
ENSMUSG00000048118.18	-0.422311	0.00497191	0.0227204	-1.07234	2.45975e-10	7.25289e-09	Arid4a	AT rich interactive domain 4A (RBP1-like) [Source:MGI Symbol;Acc:MGI:2444354]	protein_coding
ENSMUSG00000079419.5	-0.421979	0.0220276	0.0732633	-1.24693	6.75774e-08	1.0526e-06	Ms4a6c	membrane-spanning 4-domains, subfamily A, member 6C [Source:MGI Symbol;Acc:MGI:2385644]	protein_coding
ENSMUSG00000041538.17	-0.42185	0.0374553	0.109918	-1.24335	1.00686e-05	8.08869e-05	H2-Ob	histocompatibility 2, O region beta locus [Source:MGI Symbol;Acc:MGI:95925]	protein_coding
ENSMUSG00000030798.16	-0.421592	0.0201377	0.0682352	-1.27251	2.02374e-08	3.67076e-07	Cd37	CD37 antigen [Source:MGI Symbol;Acc:MGI:88330]	protein_coding
ENSMUSG00000028173.11	-0.421095	0.00181506	0.010137	-1.1411	1.21834e-14	1.03524e-12	Wls	wntless WNT ligand secretion mediator [Source:MGI Symbol;Acc:MGI:1915401]	protein_coding
ENSMUSG00000037548.16	-0.420661	0.0177734	0.0620634	-1.16567	9.33629e-08	1.38162e-06	H2-DMb2	histocompatibility 2, class II, locus Mb2 [Source:MGI Symbol;Acc:MGI:95923]	protein_coding
ENSMUSG00000034845.7	-0.420177	0.025408	0.0815082	-1.54402	2.57433e-10	7.54025e-09	Plvap	plasmalemma vesicle associated protein [Source:MGI Symbol;Acc:MGI:1890497]	protein_coding
ENSMUSG00000024887.11	-0.417043	0.0241803	0.0784861	-1.08306	2.58175e-06	2.50842e-05	Asah2	N-acylsphingosine amidohydrolase 2 [Source:MGI Symbol;Acc:MGI:1859310]	protein_coding
ENSMUSG00000086907.2	-0.413304	0.038199	0.111556	-1.3989	6.73967e-07	7.87081e-06	Gm15298	predicted gene 15298 [Source:MGI Symbol;Acc:MGI:3705276]	lncRNA
ENSMUSG00000112148.2	-0.412153	0.0489566	0.13429	-1.13509	0.00156545	0.00605022	Lilrb4a	leukocyte immunoglobulin-like receptor, subfamily B, member 4A [Source:MGI Symbol;Acc:MGI:102701]	protein_coding
ENSMUSG00000028702.16	-0.411249	0.0131469	0.0490538	-1.20123	1.18236e-09	2.94744e-08	Rad54l	RAD54 like (S. cerevisiae) [Source:MGI Symbol;Acc:MGI:894697]	protein_coding
ENSMUSG00000049241.6	-0.410283	0.0440468	0.124322	-2.12182	1.52465e-05	0.000115774	Hcar1	hydrocarboxylic acid receptor 1 [Source:MGI Symbol;Acc:MGI:2441671]	protein_coding
ENSMUSG00000075225.16	-0.409897	0.0512227	0.139155	-1.57888	3.195e-05	0.000218394	Ccdc162	coiled-coil domain containing 162 [Source:MGI Symbol;Acc:MGI:1923223]	protein_coding
ENSMUSG00000025194.6	-0.409433	0.0220525	0.0733168	-3.48253	1.63013e-06	1.68832e-05	Abcc2	ATP-binding cassette, sub-family C (CFTR/MRP), member 2 [Source:MGI Symbol;Acc:MGI:1352447]	protein_coding
ENSMUSG00000021575.17	-0.409254	0.0509304	0.138566	-1.5889	7.47252e-06	6.22237e-05	Ahrr	aryl-hydrocarbon receptor repressor [Source:MGI Symbol;Acc:MGI:1333776]	protein_coding
ENSMUSG00000085433.3	-0.407325	0.0467103	0.129739	-1.1733	0.000126844	0.000714442	Gm16001	predicted gene 16001 [Source:MGI Symbol;Acc:MGI:3802119]	lncRNA
ENSMUSG00000021880.8	-0.406659	0.0420242	0.120039	-1.0546	0.000110924	0.000636416	Rnase6	ribonuclease, RNase A family, 6 [Source:MGI Symbol;Acc:MGI:1925666]	protein_coding
ENSMUSG00000028175.16	-0.403301	0.0480055	0.132372	-2.11057	1.89611e-10	5.73063e-09	Depdc1a	DEP domain containing 1a [Source:MGI Symbol;Acc:MGI:1923381]	protein_coding
ENSMUSG00000038352.16	-0.401673	0.0286274	0.0894722	-1.17782	3.53756e-07	4.47518e-06	Arl5c	ADP-ribosylation factor-like 5C [Source:MGI Symbol;Acc:MGI:3028577]	protein_coding
ENSMUSG00000028212.17	-0.400985	0.0405956	0.116966	-1.10272	2.59111e-05	0.000181577	Ccne2	cyclin E2 [Source:MGI Symbol;Acc:MGI:1329034]	protein_coding
ENSMUSG00000022372.15	-0.399947	0.025883	0.0826456	-1.07394	1.36419e-06	1.46074e-05	Sla	src-like adaptor [Source:MGI Symbol;Acc:MGI:104295]	protein_coding
ENSMUSG00000024781.17	-0.399421	9.18894e-06	0.000136516	-1.0971	5.68797e-32	1.68556e-28	Lipa	lysosomal acid lipase A [Source:MGI Symbol;Acc:MGI:96789]	protein_coding
ENSMUSG00000004552.17	-0.399405	0.0544168	0.145717	-2.27539	1.02817e-08	2.01611e-07	Ctse	cathepsin E [Source:MGI Symbol;Acc:MGI:107361]	protein_coding
ENSMUSG00000010142.13	-0.398644	0.0144701	0.0529643	-1.21257	3.26409e-10	9.34562e-09	Tnfrsf13b	tumor necrosis factor receptor superfamily, member 13b [Source:MGI Symbol;Acc:MGI:1889411]	protein_coding
ENSMUSG00000000673.10	-0.396095	0.0553781	0.147723	-1.59291	2.12208e-05	0.000153566	Haao	3-hydroxyanthranilate 3,4-dioxygenase [Source:MGI Symbol;Acc:MGI:1349444]	protein_coding
ENSMUSG00000032246.15	-0.39608	0.0206	0.0694274	-1.11957	6.59836e-08	1.03048e-06	Calml4	calmodulin-like 4 [Source:MGI Symbol;Acc:MGI:1922850]	protein_coding
ENSMUSG00000106296.2	-0.395935	0.0273389	0.0862588	-1.84565	0.00270336	0.00957689	4632404M16Rik	RIKEN cDNA 4632404M16 gene [Source:MGI Symbol;Acc:MGI:1921598]	lncRNA
ENSMUSG00000111044.2	-0.395679	0.0536414	0.144184	-1.55387	4.88437e-06	4.303e-05	Gm47106	predicted gene, 47106 [Source:MGI Symbol;Acc:MGI:6095842]	lncRNA
ENSMUSG00000028859.15	-0.393348	0.045095	0.126359	-1.53101	5.4754e-08	8.74699e-07	Csf3r	colony stimulating factor 3 receptor (granulocyte) [Source:MGI Symbol;Acc:MGI:1339755]	protein_coding
ENSMUSG00000026779.7	-0.392788	0.0329839	0.0997116	-2.22828	9.06165e-19	1.76086e-16	Mastl	microtubule associated serine/threonine kinase-like [Source:MGI Symbol;Acc:MGI:1914371]	protein_coding
ENSMUSG00000076441.10	-0.392394	0.0256097	0.0820062	-1.4427	1.89756e-10	5.73063e-09	Ass1	argininosuccinate synthetase 1 [Source:MGI Symbol;Acc:MGI:88090]	protein_coding
ENSMUSG00000031722.11	-0.391602	0.0511101	0.138943	-1.20243	0.0023034	0.00836114	Hp	haptoglobin [Source:MGI Symbol;Acc:MGI:96211]	protein_coding
ENSMUSG00000039193.10	-0.389939	0.0291952	0.0907696	-1.37401	2.23868e-09	5.22881e-08	Nlrc4	NLR family, CARD domain containing 4 [Source:MGI Symbol;Acc:MGI:3036243]	protein_coding
ENSMUSG00000059456.14	-0.389923	0.0199976	0.0678741	-1.08031	7.19761e-08	1.11235e-06	Ptk2b	PTK2 protein tyrosine kinase 2 beta [Source:MGI Symbol;Acc:MGI:104908]	protein_coding
ENSMUSG00000033487.15	-0.389279	0.0078254	0.0325179	-1.05303	2.37615e-10	7.03263e-09	Fndc3a	fibronectin type III domain containing 3A [Source:MGI Symbol;Acc:MGI:1196463]	protein_coding
ENSMUSG00000023940.15	-0.388998	0.0433672	0.122781	-1.35395	3.17126e-07	4.05508e-06	Sgo1	shugoshin 1 [Source:MGI Symbol;Acc:MGI:1919665]	protein_coding
ENSMUSG00000031628.10	-0.388391	0.00393727	0.0187999	-1.50019	6.35571e-23	3.075e-20	Casp3	caspase 3 [Source:MGI Symbol;Acc:MGI:107739]	protein_coding
ENSMUSG00000029189.11	-0.388373	0.0426748	0.121421	-1.55775	1.165e-08	2.24907e-07	Sel1l3	sel-1 suppressor of lin-12-like 3 (C. elegans) [Source:MGI Symbol;Acc:MGI:1916941]	protein_coding
ENSMUSG00000054999.3	-0.3883	0.0394761	0.11445	-1.13842	0.0122101	0.0339348	Naaladl1	N-acetylated alpha-linked acidic dipeptidase-like 1 [Source:MGI Symbol;Acc:MGI:2685810]	protein_coding
ENSMUSG00000105096.2	-0.385221	0.0181249	0.0630102	-3.03457	1.33143e-05	0.000103185	Gbp10	guanylate-binding protein 10 [Source:MGI Symbol;Acc:MGI:4359647]	protein_coding
ENSMUSG00000025877.15	-0.384011	0.0348187	0.104106	-1.12799	1.09617e-06	1.20589e-05	Hk3	hexokinase 3 [Source:MGI Symbol;Acc:MGI:2670962]	protein_coding
ENSMUSG00000070780.12	-0.383811	0.0356931	0.106077	-1.17782	6.19768e-07	7.31569e-06	Rbm47	RNA binding motif protein 47 [Source:MGI Symbol;Acc:MGI:2384294]	protein_coding
ENSMUSG00000027901.13	-0.383384	0.0579232	0.152719	-1.27563	7.26518e-05	0.000443107	Dennd2d	DENN/MADD domain containing 2D [Source:MGI Symbol;Acc:MGI:2181193]	protein_coding
ENSMUSG00000069792.6	-0.382266	0.0224224	0.0742103	-1.26975	5.21528e-10	1.42113e-08	Wfdc17	WAP four-disulfide core domain 17 [Source:MGI Symbol;Acc:MGI:3649773]	protein_coding
ENSMUSG00000062585.12	-0.379762	0.0473563	0.130957	-1.26716	2.06425e-06	2.06748e-05	Cnr2	cannabinoid receptor 2 (macrophage) [Source:MGI Symbol;Acc:MGI:104650]	protein_coding
ENSMUSG00000050232.7	-0.378864	0.0622705	0.161609	-1.05369	0.00186711	0.00699607	Cxcr3	chemokine (C-X-C motif) receptor 3 [Source:MGI Symbol;Acc:MGI:1277207]	protein_coding
ENSMUSG00000114608.2	-0.378075	0.0332286	0.100172	-1.00546	6.50808e-06	5.52802e-05	Gm36161	predicted gene, 36161 [Source:MGI Symbol;Acc:MGI:5595320]	lncRNA
ENSMUSG00000051220.3	-0.376076	0.0321102	0.0977131	-1.27472	1.34104e-08	2.53728e-07	Ercc6l	excision repair cross-complementing rodent repair deficiency complementation group 6 like [Source:MGI Symbol;Acc:MGI:2654144]	protein_coding
ENSMUSG00000011171.12	-0.374096	0.0639924	0.164776	-1.20321	0.000516943	0.00236313	Vipr2	vasoactive intestinal peptide receptor 2 [Source:MGI Symbol;Acc:MGI:107166]	protein_coding
ENSMUSG00000079012.12	-0.373866	0.030777	0.0945819	-1.07927	0.0113141	0.0318441	Serpina3m	serine (or cysteine) peptidase inhibitor, clade A, member 3M [Source:MGI Symbol;Acc:MGI:98378]	protein_coding
ENSMUSG00000069609.8	-0.373253	0.0653576	0.167047	-2.88408	1.67121e-13	1.06218e-11	Cd300ld4	CD300 molecule like family member D4 [Source:MGI Symbol;Acc:MGI:3702658]	protein_coding
ENSMUSG00000045064.6	-0.373064	0.058451	0.15381	-1.30953	1.26209e-05	9.82285e-05	Zc2hc1c	zinc finger, C2HC-type containing 1C [Source:MGI Symbol;Acc:MGI:1919600]	protein_coding
ENSMUSG00000026980.16	-0.372527	0.0535027	0.143937	-1.53417	1.73775e-07	2.39516e-06	Ly75	lymphocyte antigen 75 [Source:MGI Symbol;Acc:MGI:106662]	protein_coding
ENSMUSG00000021886.8	-0.371506	0.03015	0.0930654	-1.0305	9.30415e-07	1.0429e-05	Gpr65	G-protein coupled receptor 65 [Source:MGI Symbol;Acc:MGI:108031]	protein_coding
ENSMUSG00000015619.11	-0.371407	0.0554609	0.147827	-1.41294	0.00117417	0.00474693	Gata3	GATA binding protein 3 [Source:MGI Symbol;Acc:MGI:95663]	protein_coding
ENSMUSG00000032776.10	-0.369583	0.0470254	0.130417	-1.05198	2.79573e-05	0.000193967	Mctp2	multiple C2 domains, transmembrane 2 [Source:MGI Symbol;Acc:MGI:2685335]	protein_coding
ENSMUSG00000055782.10	-0.368763	0.0592383	0.155436	-1.09553	0.000151445	0.000829748	Abcd2	ATP-binding cassette, sub-family D (ALD), member 2 [Source:MGI Symbol;Acc:MGI:1349467]	protein_coding
ENSMUSG00000079457.12	-0.366745	0.06159	0.160234	-2.10705	8.82227e-05	0.000524127	Gm7609	predicted pseudogene 7609 [Source:MGI Symbol;Acc:MGI:3644536]	protein_coding
ENSMUSG00000037994.15	-0.36609	0.0646471	0.165837	-1.20952	8.82352e-05	0.000524127	Slc9b2	solute carrier family 9, subfamily B (NHA2, cation proton antiporter 2), member 2 [Source:MGI Symbol;Acc:MGI:2140077]	protein_coding
ENSMUSG00000051682.16	-0.365886	0.0637386	0.164322	-1.64114	3.04018e-07	3.90855e-06	Treml4	triggering receptor expressed on myeloid cells-like 4 [Source:MGI Symbol;Acc:MGI:1923239]	protein_coding
ENSMUSG00000039145.17	-0.365017	0.0172007	0.060468	-1.21596	2.63975e-11	9.90199e-10	Camk1d	calcium/calmodulin-dependent protein kinase ID [Source:MGI Symbol;Acc:MGI:2442190]	protein_coding
ENSMUSG00000014543.15	-0.363235	0.067788	0.171567	-1.27241	0.000152472	0.000834025	Klra17	killer cell lectin-like receptor, subfamily A, member 17 [Source:MGI Symbol;Acc:MGI:2180674]	protein_coding
ENSMUSG00000115727.2	-0.362616	0.0188635	0.0648196	-2.34467	0.000966615	0.00402804	4930432J09Rik	RIKEN cDNA 4930432J09 gene [Source:MGI Symbol;Acc:MGI:1921127]	lncRNA
ENSMUSG00000034906.16	-0.359678	0.0236018	0.0770903	-1.18996	5.7331e-10	1.55331e-08	Ncaph	non-SMC condensin I complex, subunit H [Source:MGI Symbol;Acc:MGI:2444777]	protein_coding
ENSMUSG00000063767.5	-0.358103	0.0701249	0.176003	1.29963	0.000141816	0.00078466	S100a7a	S100 calcium binding protein A7A [Source:MGI Symbol;Acc:MGI:2687194]	protein_coding
ENSMUSG00000026835.16	-0.355584	0.0536282	0.144178	-1.70269	0.00143444	0.00562926	Fcnb	ficolin B [Source:MGI Symbol;Acc:MGI:1341158]	protein_coding
ENSMUSG00000046908.6	-0.35539	0.04142	0.118884	-1.03367	3.18876e-06	3.00103e-05	Ltb4r1	leukotriene B4 receptor 1 [Source:MGI Symbol;Acc:MGI:1309472]	protein_coding
ENSMUSG00000040254.12	-0.355003	0.0643781	0.165311	-1.20934	2.29344e-05	0.000163668	Sema3d	sema domain, immunoglobulin domain (Ig), short basic domain, secreted, (semaphorin) 3D [Source:MGI Symbol;Acc:MGI:1860118]	protein_coding
ENSMUSG00000015950.14	-0.353903	0.0458449	0.128004	-1.08257	2.5864e-06	2.51089e-05	Ncf1	neutrophil cytosolic factor 1 [Source:MGI Symbol;Acc:MGI:97283]	protein_coding
ENSMUSG00000048327.7	-0.353522	0.0338369	0.101636	-1.67906	2.76131e-15	2.68288e-13	Ckap2l	cytoskeleton associated protein 2-like [Source:MGI Symbol;Acc:MGI:1917716]	protein_coding
ENSMUSG00000040552.9	-0.351901	0.0505438	0.137829	-1.58706	9.53393e-11	3.0793e-09	C3ar1	complement component 3a receptor 1 [Source:MGI Symbol;Acc:MGI:1097680]	protein_coding
ENSMUSG00000039699.15	-0.351051	0.0609632	0.159015	-1.04946	5.42799e-05	0.00034499	Batf2	basic leucine zipper transcription factor, ATF-like 2 [Source:MGI Symbol;Acc:MGI:1921731]	protein_coding
ENSMUSG00000021485.15	-0.350203	0.061869	0.160773	-1.78475	2.79581e-10	8.09927e-09	Mxd3	Max dimerization protein 3 [Source:MGI Symbol;Acc:MGI:104987]	protein_coding
ENSMUSG00000067889.8	-0.349512	0.0183988	0.0636666	1.69895	0.00257882	0.00919201	Sptbn2	spectrin beta, non-erythrocytic 2 [Source:MGI Symbol;Acc:MGI:1313261]	protein_coding
ENSMUSG00000073529.10	-0.349128	0.075854	0.186704	-2.02989	8.11705e-07	9.30967e-06	F830208F22Rik	RIKEN cDNA F830208F22 gene [Source:MGI Symbol;Acc:MGI:3588261]	lncRNA
ENSMUSG00000048621.4	-0.348989	0.0687496	0.173652	-1.79136	1.7063e-09	4.09012e-08	Gm6377	predicted gene 6377 [Source:MGI Symbol;Acc:MGI:3647255]	protein_coding
ENSMUSG00000062545.5	-0.348576	0.0697161	0.175327	-1.06556	0.00220996	0.0080652	Tlr12	toll-like receptor 12 [Source:MGI Symbol;Acc:MGI:3045221]	protein_coding
ENSMUSG00000113032.2	-0.348456	0.055818	0.148564	-1.29141	3.00685e-07	3.8762e-06	Gm47578	predicted gene, 47578 [Source:MGI Symbol;Acc:MGI:6096613]	lncRNA
ENSMUSG00000026068.12	-0.34838	0.0704757	0.176644	-1.64109	6.27927e-08	9.88464e-07	Il18rap	interleukin 18 receptor accessory protein [Source:MGI Symbol;Acc:MGI:1338888]	protein_coding
ENSMUSG00000022584.15	-0.348156	0.0448077	0.125803	-1.55855	0.00141415	0.00555556	Ly6c2	lymphocyte antigen 6 complex, locus C2 [Source:MGI Symbol;Acc:MGI:3712069]	protein_coding
ENSMUSG00000038963.16	-0.347872	0.0737829	0.182782	-1.07292	0.00247403	0.00887319	Slco4a1	solute carrier organic anion transporter family, member 4a1 [Source:MGI Symbol;Acc:MGI:1351866]	protein_coding
ENSMUSG00000021965.4	-0.347293	0.0575018	0.151786	-1.09713	1.32011e-05	0.000102458	Ska3	spindle and kinetochore associated complex subunit 3 [Source:MGI Symbol;Acc:MGI:3041235]	protein_coding
ENSMUSG00000052957.9	-0.347153	0.0504661	0.137673	-1.06391	2.1013e-06	2.10015e-05	Gas1	growth arrest specific 1 [Source:MGI Symbol;Acc:MGI:95655]	protein_coding
ENSMUSG00000029098.18	-0.345623	0.00518766	0.0235064	-1.00521	4.93362e-13	2.80483e-11	Acox3	acyl-Coenzyme A oxidase 3, pristanoyl [Source:MGI Symbol;Acc:MGI:1933156]	protein_coding
ENSMUSG00000092592.2	-0.344259	0.0775243	0.189792	-1.09129	0.00143795	0.00564024	Gm20449	predicted gene 20449 [Source:MGI Symbol;Acc:MGI:5141914]	protein_coding
ENSMUSG00000112023.2	-0.343673	0.0677602	0.171539	-1.16506	1.7827e-05	0.000132194	Lilr4b	leukocyte immunoglobulin-like receptor, subfamily B, member 4B [Source:MGI Symbol;Acc:MGI:102702]	protein_coding
ENSMUSG00000025810.10	-0.341738	0.0186414	0.0643299	-1.3312	4.71342e-15	4.3479e-13	Nrp1	neuropilin 1 [Source:MGI Symbol;Acc:MGI:106206]	protein_coding
ENSMUSG00000021998.17	-0.341602	0.0332176	0.100172	-1.01979	1.45373e-07	2.03885e-06	Lcp1	lymphocyte cytosolic protein 1 [Source:MGI Symbol;Acc:MGI:104808]	protein_coding
ENSMUSG00000030263.14	-0.341353	0.0415917	0.119224	-1.13276	8.26805e-08	1.25018e-06	Lrmp	lymphoid-restricted membrane protein [Source:MGI Symbol;Acc:MGI:108424]	protein_coding
ENSMUSG00000034303.9	-0.340384	0.0406579	0.117046	-1.2193	2.40439e-08	4.25117e-07	Ccdc15	coiled-coil domain containing 15 [Source:MGI Symbol;Acc:MGI:2444488]	protein_coding
ENSMUSG00000032936.14	-0.340142	0.0242747	0.0786902	3.979	1.09713e-09	2.7611e-08	Camkv	CaM kinase-like vesicle-associated [Source:MGI Symbol;Acc:MGI:2384296]	protein_coding
ENSMUSG00000086070.2	-0.33837	0.0222499	0.0737963	-1.76076	0.007307	0.0219859	8430436N08Rik	RIKEN cDNA 8430436N08 gene [Source:MGI Symbol;Acc:MGI:1918760]	lncRNA
ENSMUSG00000023015.15	-0.33787	0.0260676	0.0830973	-1.01113	1.51594e-08	2.83202e-07	Racgap1	Rac GTPase-activating protein 1 [Source:MGI Symbol;Acc:MGI:1349423]	protein_coding
ENSMUSG00000020897.13	-0.337223	0.0691029	0.174348	-1.27175	1.28275e-06	1.38733e-05	Aurkb	aurora kinase B [Source:MGI Symbol;Acc:MGI:107168]	protein_coding
ENSMUSG00000109770.2	-0.337046	0.020845	0.0700047	-1.57922	0.00433855	0.014226	Gm30085	predicted gene, 30085 [Source:MGI Symbol;Acc:MGI:5589244]	lncRNA
ENSMUSG00000113800.2	-0.337038	0.0806881	0.195126	-1.07623	0.00305092	0.0106053	2210039B01Rik	RIKEN cDNA 2210039B01 gene [Source:MGI Symbol;Acc:MGI:1920894]	lncRNA
ENSMUSG00000029254.17	-0.336469	0.0798278	0.193695	-1.53982	1.28762e-06	1.39196e-05	Stap1	signal transducing adaptor family member 1 [Source:MGI Symbol;Acc:MGI:1926193]	protein_coding
ENSMUSG00000036565.8	-0.336196	0.00297866	0.0150249	-1.09935	4.91753e-19	1.03168e-16	Ttyh3	tweety family member 3 [Source:MGI Symbol;Acc:MGI:1925589]	protein_coding
ENSMUSG00000111240.2	-0.336058	0.0810952	0.195713	-1.21157	0.000884292	0.00373422	Gm39312	predicted gene, 39312 [Source:MGI Symbol;Acc:MGI:5622197]	lncRNA
ENSMUSG00000101389.2	-0.335766	0.0502099	0.137104	-1.27125	1.1033e-08	2.14394e-07	Ms4a4a	membrane-spanning 4-domains, subfamily A, member 4A [Source:MGI Symbol;Acc:MGI:3643932]	protein_coding
ENSMUSG00000030786.19	-0.335737	0.0654471	0.167255	-1.34874	1.42523e-07	2.00284e-06	Itgam	integrin alpha M [Source:MGI Symbol;Acc:MGI:96607]	protein_coding
ENSMUSG00000090103.2	-0.335396	0.0535275	0.143965	-1.58582	0.00226302	0.00823727	Gm16094	predicted gene 16094 [Source:MGI Symbol;Acc:MGI:3801967]	lncRNA
ENSMUSG00000058153.16	-0.33533	0.0527588	0.142409	1.26839	0.00319793	0.011021	Sez6l	seizure related 6 homolog like [Source:MGI Symbol;Acc:MGI:1935121]	protein_coding
ENSMUSG00000020154.11	-0.335234	0.0529298	0.142757	-1.12142	6.21635e-07	7.33189e-06	Ptprb	protein tyrosine phosphatase, receptor type, B [Source:MGI Symbol;Acc:MGI:97809]	protein_coding
ENSMUSG00000071036.3	-0.334927	0.0169866	0.0599394	-1.48403	0.00767542	0.0229141	Gm10309	predicted gene 10309 [Source:MGI Symbol;Acc:MGI:3641941]	protein_coding
ENSMUSG00000038179.14	-0.33475	0.0547813	0.14646	-2.2518	1.82696e-05	0.000135012	Slamf7	SLAM family member 7 [Source:MGI Symbol;Acc:MGI:1922595]	protein_coding
ENSMUSG00000095609.3	-0.334104	0.0644379	0.165428	-1.15164	3.40103e-06	3.16811e-05	Gm21188	predicted gene, 21188 [Source:MGI Symbol;Acc:MGI:5434543]	protein_coding
ENSMUSG00000055134.6	-0.33398	0.0823002	0.197889	-1.47985	0.000270197	0.00135453	9130017K11Rik	RIKEN cDNA 9130017K11 gene [Source:MGI Symbol;Acc:MGI:1926030]	lncRNA
ENSMUSG00000058934.9	-0.333395	0.0167806	0.0593679	-3.18372	0.00184298	0.00692966	Igf1os	insulin-like growth factor 1, opposite strand [Source:MGI Symbol;Acc:MGI:3841250]	lncRNA
ENSMUSG00000018986.11	-0.332125	0.0727509	0.180911	-1.9611	5.32108e-12	2.37564e-10	Slfn3	schlafen 3 [Source:MGI Symbol;Acc:MGI:1329005]	protein_coding
ENSMUSG00000020275.10	-0.330483	0.000242991	0.00203093	-1.04152	3.98202e-28	4.72009e-25	Rel	reticuloendotheliosis oncogene [Source:MGI Symbol;Acc:MGI:97897]	protein_coding
ENSMUSG00000050921.13	-0.329087	0.0840221	0.201061	-1.46085	3.20682e-06	3.01204e-05	P2ry10	purinergic receptor P2Y, G-protein coupled 10 [Source:MGI Symbol;Acc:MGI:1926076]	protein_coding
ENSMUSG00000056220.15	-0.328971	0.0350976	0.104792	-1.2888	1.55517e-11	6.23831e-10	Pla2g4a	phospholipase A2, group IVA (cytosolic, calcium-dependent) [Source:MGI Symbol;Acc:MGI:1195256]	protein_coding
ENSMUSG00000074519.12	-0.32857	0.0712475	0.178136	-1.21672	2.27037e-06	2.24172e-05	Zfp971	zinc finger protein 971 [Source:MGI Symbol;Acc:MGI:1261426]	protein_coding
ENSMUSG00000022534.15	-0.328323	0.071087	0.177915	-1.41959	5.57391e-08	8.89237e-07	Mefv	Mediterranean fever [Source:MGI Symbol;Acc:MGI:1859396]	protein_coding
ENSMUSG00000026582.7	-0.328088	0.0849278	0.202759	-1.26192	0.000492308	0.00226844	Sele	selectin, endothelial cell [Source:MGI Symbol;Acc:MGI:98278]	protein_coding
ENSMUSG00000026452.16	-0.327375	0.0885893	0.20891	1.08293	0.000746843	0.00323682	Syt2	synaptotagmin II [Source:MGI Symbol;Acc:MGI:99666]	protein_coding
ENSMUSG00000090124.8	-0.326338	0.0420441	0.120074	-2.22929	2.88558e-27	2.6311e-24	Ugt1a7c	UDP glucuronosyltransferase 1 family, polypeptide A7C [Source:MGI Symbol;Acc:MGI:3032636]	protein_coding
ENSMUSG00000047108.5	-0.326012	0.0494368	0.135359	-1.61809	0.00378073	0.012685	Dnajb7	DnaJ heat shock protein family (Hsp40) member B7 [Source:MGI Symbol;Acc:MGI:1914012]	protein_coding
ENSMUSG00000037795.15	-0.325901	0.0750284	0.185049	-1.36819	2.4941e-07	3.29219e-06	N4bp2	NEDD4 binding protein 2 [Source:MGI Symbol;Acc:MGI:2684414]	protein_coding
ENSMUSG00000085840.2	-0.325821	0.089001	0.209583	-1.74518	3.29261e-06	3.08164e-05	Gm11261	predicted gene 11261 [Source:MGI Symbol;Acc:MGI:3650239]	lncRNA
ENSMUSG00000005583.17	-0.325701	0.052466	0.141789	-1.05733	6.68375e-07	7.82091e-06	Mef2c	myocyte enhancer factor 2C [Source:MGI Symbol;Acc:MGI:99458]	protein_coding
ENSMUSG00000062593.18	-0.325466	0.055145	0.147277	-2.26318	3.7945e-23	1.87409e-20	Gm49339	predicted gene, 49339 [Source:MGI Symbol;Acc:MGI:6121530]	protein_coding
ENSMUSG00000022831.15	-0.325104	0.0481487	0.132676	-1.09975	1.16252e-07	1.67581e-06	Hcls1	hematopoietic cell specific Lyn substrate 1 [Source:MGI Symbol;Acc:MGI:104568]	protein_coding
ENSMUSG00000040829.15	-0.324969	0.0806022	0.194942	-1.21065	1.10762e-05	8.76448e-05	Zmynd15	zinc finger, MYND-type containing 15 [Source:MGI Symbol;Acc:MGI:3603821]	protein_coding
ENSMUSG00000026979.17	-0.324624	0.0584943	0.153897	-1.48559	8.05689e-11	2.67139e-09	Psd4	pleckstrin and Sec7 domain containing 4 [Source:MGI Symbol;Acc:MGI:2674093]	protein_coding
ENSMUSG00000049643.16	-0.324188	0.0432682	0.122604	-1.1103	1.95686e-08	3.56307e-07	2310022A10Rik	RIKEN cDNA 2310022A10 gene [Source:MGI Symbol;Acc:MGI:1913617]	protein_coding
ENSMUSG00000047757.18	-0.324062	0.0452724	0.12672	-1.0811	7.73476e-08	1.18455e-06	Fancb	Fanconi anemia, complementation group B [Source:MGI Symbol;Acc:MGI:2448558]	protein_coding
ENSMUSG00000015880.14	-0.323645	0.0838176	0.200773	-1.42199	9.60525e-07	1.07411e-05	Ncapg	non-SMC condensin I complex, subunit G [Source:MGI Symbol;Acc:MGI:1930197]	protein_coding
ENSMUSG00000026288.15	-0.321974	0.0746506	0.184315	-1.15609	4.70848e-06	4.16975e-05	Inpp5d	inositol polyphosphate-5-phosphatase D [Source:MGI Symbol;Acc:MGI:107357]	protein_coding
ENSMUSG00000002885.15	-0.320785	0.0538261	0.144576	-1.15075	4.06217e-08	6.72968e-07	Adgre5	adhesion G protein-coupled receptor E5 [Source:MGI Symbol;Acc:MGI:1347095]	protein_coding
ENSMUSG00000031200.17	-0.320433	0.0548832	0.146713	-1.02613	1.61242e-06	1.67216e-05	Mtcp1	mature T cell proliferation 1 [Source:MGI Symbol;Acc:MGI:102699]	protein_coding
ENSMUSG00000028459.12	-0.320015	0.0893235	0.210151	-1.32058	1.22735e-05	9.59339e-05	Cd72	CD72 antigen [Source:MGI Symbol;Acc:MGI:88345]	protein_coding
ENSMUSG00000029925.14	-0.319803	0.0655044	0.167359	-1.42405	1.57614e-09	3.82453e-08	Tbxas1	thromboxane A synthase 1, platelet [Source:MGI Symbol;Acc:MGI:98497]	protein_coding
ENSMUSG00000006154.14	-0.31976	0.0915886	0.214184	1.20688	0.000289091	0.00143559	Eps8l1	EPS8-like 1 [Source:MGI Symbol;Acc:MGI:1914675]	protein_coding
ENSMUSG00000055110.9	-0.319156	0.042886	0.121829	-3.93904	4.23559e-06	3.8122e-05	A630012P03Rik	RIKEN cDNA A630012P03 gene [Source:MGI Symbol;Acc:MGI:2442968]	lncRNA
ENSMUSG00000010651.5	-0.318543	0.0426527	0.121388	-1.23102	0.00963129	0.0277368	Acaa1b	acetyl-Coenzyme A acyltransferase 1B [Source:MGI Symbol;Acc:MGI:3605455]	protein_coding
ENSMUSG00000042817.16	-0.317595	0.0893424	0.210171	-1.00475	0.000343104	0.00166509	Flt3	FMS-like tyrosine kinase 3 [Source:MGI Symbol;Acc:MGI:95559]	protein_coding
ENSMUSG00000079227.11	-0.315505	0.0836794	0.200489	-1.26599	2.13705e-06	2.13408e-05	Ccr5	chemokine (C-C motif) receptor 5 [Source:MGI Symbol;Acc:MGI:107182]	protein_coding
ENSMUSG00000031309.16	-0.315303	0.0220996	0.0734064	-1.19917	6.74628e-14	4.67643e-12	Rps6ka3	ribosomal protein S6 kinase polypeptide 3 [Source:MGI Symbol;Acc:MGI:104557]	protein_coding
ENSMUSG00000027641.14	-0.314544	0.0247584	0.0799387	-1.19378	3.15634e-13	1.89917e-11	Rbl1	RB transcriptional corepressor like 1 [Source:MGI Symbol;Acc:MGI:103300]	protein_coding
ENSMUSG00000085604.2	-0.313976	0.0855362	0.203875	-1.06808	0.0045957	0.0149239	Dhx58os	DEAH (Asp-Glu-Ala-His) box polypeptide 58, opposite strand [Source:MGI Symbol;Acc:MGI:3705104]	lncRNA
ENSMUSG00000005836.11	-0.313928	0.0947911	0.219112	-1.77781	9.91328e-06	7.99186e-05	Gata6	GATA binding protein 6 [Source:MGI Symbol;Acc:MGI:107516]	protein_coding
ENSMUSG00000022488.10	-0.31353	0.0406676	0.117057	-1.02627	2.72267e-08	4.72867e-07	Nckap1l	NCK associated protein 1 like [Source:MGI Symbol;Acc:MGI:1926063]	protein_coding
ENSMUSG00000085139.2	-0.313465	0.0936834	0.217322	-1.64466	4.17565e-05	0.000275131	A730046J19Rik	RIKEN cDNA A730046J19 gene [Source:MGI Symbol;Acc:MGI:2442684]	protein_coding
ENSMUSG00000020357.4	-0.313302	0.0968766	0.222609	-1.92557	2.92884e-07	3.78387e-06	Flt4	FMS-like tyrosine kinase 4 [Source:MGI Symbol;Acc:MGI:95561]	protein_coding
ENSMUSG00000024965.10	-0.311864	0.0625241	0.162038	-1.3257	1.76714e-09	4.22314e-08	Fermt3	fermitin family member 3 [Source:MGI Symbol;Acc:MGI:2147790]	protein_coding
ENSMUSG00000085591.2	-0.311085	0.0883685	0.208547	-1.70166	5.19907e-05	0.00033267	Gm13479	predicted gene 13479 [Source:MGI Symbol;Acc:MGI:3651869]	lncRNA
ENSMUSG00000020021.5	-0.310577	0.0542352	0.145327	-1.05094	1.79156e-07	2.45932e-06	Fgd6	FYVE, RhoGEF and PH domain containing 6 [Source:MGI Symbol;Acc:MGI:1261419]	protein_coding
ENSMUSG00000004707.15	-0.310501	0.0636284	0.164101	-1.00131	2.93888e-06	2.79583e-05	Ly9	lymphocyte antigen 9 [Source:MGI Symbol;Acc:MGI:96885]	protein_coding
ENSMUSG00000045871.6	-0.310276	0.077895	0.190281	-1.07327	0.00736229	0.0221102	Slitrk6	SLIT and NTRK-like family, member 6 [Source:MGI Symbol;Acc:MGI:2443198]	protein_coding
ENSMUSG00000038147.15	-0.309887	0.0712232	0.178136	-1.47489	2.898e-10	8.36819e-09	Cd84	CD84 antigen [Source:MGI Symbol;Acc:MGI:1336885]	protein_coding
ENSMUSG00000028873.17	-0.309744	0.0679888	0.172032	-1.02294	3.76533e-06	3.45853e-05	Cdca8	cell division cycle associated 8 [Source:MGI Symbol;Acc:MGI:1196274]	protein_coding
ENSMUSG00000037254.19	-0.309716	0.0782833	0.191002	-1.2836	0.00185206	0.00695388	Itih2	inter-alpha trypsin inhibitor, heavy chain 2 [Source:MGI Symbol;Acc:MGI:96619]	protein_coding
ENSMUSG00000044534.9	-0.308547	0.0698997	0.175599	-2.76853	2.92342e-07	3.78305e-06	Ackr2	atypical chemokine receptor 2 [Source:MGI Symbol;Acc:MGI:1891697]	protein_coding
ENSMUSG00000020120.16	-0.308218	0.0564504	0.149852	-1.31459	9.11018e-11	2.96669e-09	Plek	pleckstrin [Source:MGI Symbol;Acc:MGI:1860485]	protein_coding
ENSMUSG00000078247.6	-0.307298	0.0863675	0.205086	-1.19986	4.64268e-06	4.12224e-05	Airn	antisense Igf2r RNA [Source:MGI Symbol;Acc:MGI:1353471]	lncRNA
ENSMUSG00000002111.9	-0.306364	0.0618435	0.160728	-1.20202	1.49149e-08	2.79296e-07	Spi1	spleen focus forming virus (SFFV) proviral integration oncogene [Source:MGI Symbol;Acc:MGI:98282]	protein_coding
ENSMUSG00000036395.16	-0.305425	0.101273	0.230045	-1.31001	0.000228869	0.00117385	Glb1l2	galactosidase, beta 1-like 2 [Source:MGI Symbol;Acc:MGI:2388283]	protein_coding
ENSMUSG00000022489.7	-0.305339	0.0720334	0.17948	-1.19925	2.92727e-08	5.00698e-07	Pde1b	phosphodiesterase 1B, Ca2+-calmodulin dependent [Source:MGI Symbol;Acc:MGI:97523]	protein_coding
ENSMUSG00000019838.12	-0.305175	0.0738312	0.182832	-1.28535	3.15644e-08	5.35646e-07	Slc16a10	solute carrier family 16 (monocarboxylic acid transporters), member 10 [Source:MGI Symbol;Acc:MGI:1919722]	protein_coding
ENSMUSG00000034764.16	-0.304095	0.0566908	0.150245	-1.77959	0.000677409	0.00297685	1700006J14Rik	RIKEN cDNA 1700006J14 gene [Source:MGI Symbol;Acc:MGI:2447818]	lncRNA
ENSMUSG00000041515.11	-0.302675	0.0591983	0.155372	-1.00178	5.62981e-07	6.74411e-06	Irf8	interferon regulatory factor 8 [Source:MGI Symbol;Acc:MGI:96395]	protein_coding
ENSMUSG00000066319.7	-0.302146	0.0990319	0.226122	-1.34813	5.46668e-06	4.74373e-05	Rtp3	receptor transporter protein 3 [Source:MGI Symbol;Acc:MGI:2446841]	protein_coding
ENSMUSG00000023931.6	-0.301479	0.0928031	0.216146	-1.0069	7.86493e-05	0.000475041	Efhb	EF hand domain family, member B [Source:MGI Symbol;Acc:MGI:3045296]	protein_coding
ENSMUSG00000118590.2	-0.30142	0.0512516	0.139215	-1.49011	0.00628537	0.0193868	Gm15433	predicted pseudogene 15433 [Source:MGI Symbol;Acc:MGI:3705860]	protein_coding
ENSMUSG00000037660.6	-0.300957	0.0581685	0.153214	-3.24664	0.000150711	0.000826299	Gdf7	growth differentiation factor 7 [Source:MGI Symbol;Acc:MGI:95690]	protein_coding
ENSMUSG00000087175.8	-0.299598	0.0779028	0.190281	-1.1517	0.00788826	0.0234492	Gm15133	predicted gene 15133 [Source:MGI Symbol;Acc:MGI:3705170]	lncRNA
ENSMUSG00000024696.10	-0.298427	0.0780285	0.190496	-1.16568	2.60419e-07	3.41658e-06	Lpxn	leupaxin [Source:MGI Symbol;Acc:MGI:2147677]	protein_coding
ENSMUSG00000039005.14	-0.297058	0.0457398	0.127781	-1.44567	4.12226e-15	3.87804e-13	Tlr4	toll-like receptor 4 [Source:MGI Symbol;Acc:MGI:96824]	protein_coding
ENSMUSG00000027469.17	-0.296521	0.0933323	0.216707	-1.63676	2.72931e-10	7.94886e-09	Tpx2	TPX2, microtubule-associated [Source:MGI Symbol;Acc:MGI:1919369]	protein_coding
ENSMUSG00000100733.3	-0.294977	0.0353031	0.105168	-2.08844	0.000942796	0.00394056	4932411K12Rik	RIKEN cDNA 4932411K12 gene [Source:MGI Symbol;Acc:MGI:3512682]	lncRNA
ENSMUSG00000024353.6	-0.294911	0.033491	0.100852	-1.8084	0.00458887	0.0149086	Mzb1	marginal zone B and B1 cell-specific protein 1 [Source:MGI Symbol;Acc:MGI:1917066]	protein_coding
ENSMUSG00000016239.12	-0.294565	0.0775617	0.189814	-1.22483	8.42583e-08	1.26585e-06	Lonrf3	LON peptidase N-terminal domain and ring finger 3 [Source:MGI Symbol;Acc:MGI:1921615]	protein_coding
ENSMUSG00000040345.11	-0.293577	0.0674707	0.17102	-1.0129	6.69985e-07	7.83202e-06	Arhgap9	Rho GTPase activating protein 9 [Source:MGI Symbol;Acc:MGI:2143764]	protein_coding
ENSMUSG00000087095.3	-0.293503	0.100299	0.22832	-1.68709	0.000227496	0.00116813	Emx2os	Emx2 opposite strand/antisense transcript (non-protein coding) [Source:MGI Symbol;Acc:MGI:3052329]	lncRNA
ENSMUSG00000070354.14	-0.292416	0.0831319	0.199508	-1.51204	7.71648e-11	2.5657e-09	Evi2	ecotropic viral integration site 2 [Source:MGI Symbol;Acc:MGI:5439444]	protein_coding
ENSMUSG00000060131.12	-0.291716	0.0998265	0.227551	-1.55349	4.51805e-09	9.76385e-08	Atp8b4	ATPase, class I, type 8B, member 4 [Source:MGI Symbol;Acc:MGI:1859664]	protein_coding
ENSMUSG00000033220.8	-0.29046	0.0965344	0.221942	-1.05521	1.74853e-05	0.000130131	Rac2	Rac family small GTPase 2 [Source:MGI Symbol;Acc:MGI:97846]	protein_coding
ENSMUSG00000033576.13	-0.290301	0.04252	0.121135	-2.25144	0.000223923	0.00115234	Apol6	apolipoprotein L 6 [Source:MGI Symbol;Acc:MGI:1919189]	protein_coding
ENSMUSG00000033792.13	-0.289829	0.109696	0.243352	-1.93229	1.17964e-10	3.74877e-09	Atp7a	ATPase, Cu++ transporting, alpha polypeptide [Source:MGI Symbol;Acc:MGI:99400]	protein_coding
ENSMUSG00000061080.12	-0.289137	0.0792987	0.192712	1.68577	0.000314076	0.00154272	Lsamp	limbic system-associated membrane protein [Source:MGI Symbol;Acc:MGI:1261760]	protein_coding
ENSMUSG00000038024.18	-0.287899	0.0648983	0.16623	-1.12721	2.06739e-08	3.7385e-07	Dennd4c	DENN/MADD domain containing 4C [Source:MGI Symbol;Acc:MGI:1914769]	protein_coding
ENSMUSG00000031303.9	-0.287822	0.102915	0.232493	-1.34671	2.53086e-07	3.33514e-06	Map3k15	mitogen-activated protein kinase kinase kinase 15 [Source:MGI Symbol;Acc:MGI:2448588]	protein_coding
ENSMUSG00000078817.5	-0.287392	0.08513	0.203048	-1.41565	0.00132054	0.00524654	Nlrp12	NLR family, pyrin domain containing 12 [Source:MGI Symbol;Acc:MGI:2676630]	protein_coding
ENSMUSG00000099375.2	-0.285504	0.111224	0.245743	-1.51135	0.000173322	0.000930259	Gm28187	predicted gene 28187 [Source:MGI Symbol;Acc:MGI:5578893]	lncRNA
ENSMUSG00000038379.16	-0.285065	0.0996056	0.227175	-1.63327	1.67501e-10	5.13707e-09	Ttk	Ttk protein kinase [Source:MGI Symbol;Acc:MGI:1194921]	protein_coding
ENSMUSG00000036960.11	-0.283417	0.084947	0.202781	-1.67429	0.000446672	0.00208573	Clca2	chloride channel accessory 2 [Source:MGI Symbol;Acc:MGI:2139758]	protein_coding
ENSMUSG00000026315.14	-0.283368	0.101602	0.230583	-1.49761	2.1396e-09	5.02213e-08	Serpinb8	serine (or cysteine) peptidase inhibitor, clade B, member 8 [Source:MGI Symbol;Acc:MGI:894657]	protein_coding
ENSMUSG00000106173.2	-0.283205	0.112374	0.247743	-2.94307	1.33141e-06	1.43472e-05	Gm42764	predicted gene 42764 [Source:MGI Symbol;Acc:MGI:5662901]	lncRNA
ENSMUSG00000113184.2	-0.283059	0.12016	0.259751	-1.06633	0.00153673	0.00595475	Gm49654	predicted gene, 49654 [Source:MGI Symbol;Acc:MGI:6215088]	lncRNA
ENSMUSG00000114253.3	-0.28225	0.118635	0.257363	-1.35109	1.05463e-05	8.40692e-05	Gm47798	predicted gene, 47798 [Source:MGI Symbol;Acc:MGI:6096974]	lncRNA
ENSMUSG00000033777.5	-0.281291	0.0920876	0.214928	-1.54114	1.90498e-11	7.41565e-10	Tlr13	toll-like receptor 13 [Source:MGI Symbol;Acc:MGI:3045213]	protein_coding
ENSMUSG00000060509.6	-0.281076	0.107164	0.239099	-1.08786	1.73251e-05	0.000129078	Xcr1	chemokine (C motif) receptor 1 [Source:MGI Symbol;Acc:MGI:1346338]	protein_coding
ENSMUSG00000022945.13	-0.280643	0.0439	0.124012	-1.01138	9.16068e-10	2.3377e-08	Chaf1b	chromatin assembly factor 1, subunit B (p60) [Source:MGI Symbol;Acc:MGI:1314881]	protein_coding
ENSMUSG00000067768.13	-0.279674	0.118011	0.256531	-1.48759	1.81793e-07	2.48688e-06	Xlr4b	X-linked lymphocyte-regulated 4B [Source:MGI Symbol;Acc:MGI:1350975]	protein_coding
ENSMUSG00000015314.11	-0.279314	0.12164	0.262109	-1.51528	2.38696e-07	3.16663e-06	Slamf6	SLAM family member 6 [Source:MGI Symbol;Acc:MGI:1353620]	protein_coding
ENSMUSG00000045350.16	-0.27907	0.10869	0.241624	-1.01383	0.00634763	0.0195458	Fam186a	family with sequence similarity 186, member A [Source:MGI Symbol;Acc:MGI:2685766]	protein_coding
ENSMUSG00000039396.12	-0.278732	0.112394	0.24776	-1.05823	2.82777e-05	0.000196015	Neil3	nei like 3 (E. coli) [Source:MGI Symbol;Acc:MGI:2384588]	protein_coding
ENSMUSG00000037466.14	-0.278044	0.0709531	0.177686	-1.14511	2.64617e-09	6.03184e-08	Tedc1	tubulin epsilon and delta complex 1 [Source:MGI Symbol;Acc:MGI:2144738]	protein_coding
ENSMUSG00000097876.2	-0.277123	0.127684	0.27163	-1.08666	0.000347681	0.00168042	Gm16892	predicted gene, 16892 [Source:MGI Symbol;Acc:MGI:4439816]	lncRNA
ENSMUSG00000037613.17	-0.276993	0.104169	0.234357	-1.22888	2.46221e-07	3.25734e-06	Tnfrsf23	tumor necrosis factor receptor superfamily, member 23 [Source:MGI Symbol;Acc:MGI:1930269]	protein_coding
ENSMUSG00000020493.9	-0.276896	0.0891055	0.209687	-1.02598	1.11238e-06	1.22138e-05	Prr11	proline rich 11 [Source:MGI Symbol;Acc:MGI:2444496]	protein_coding
ENSMUSG00000034117.4	-0.274598	0.0360579	0.106941	-1.20993	0.0132612	0.0364123	Ptgdr2	prostaglandin D2 receptor 2 [Source:MGI Symbol;Acc:MGI:1330275]	protein_coding
ENSMUSG00000089945.14	-0.273752	0.120625	0.260394	-2.19387	4.81645e-07	5.88288e-06	Pakap	paralemmin A kinase anchor protein [Source:MGI Symbol;Acc:MGI:5141924]	protein_coding
ENSMUSG00000024052.18	-0.273631	0.0643009	0.165287	-1.18573	9.09807e-11	2.96669e-09	Lpin2	lipin 2 [Source:MGI Symbol;Acc:MGI:1891341]	protein_coding
ENSMUSG00000049588.14	-0.271617	0.125975	0.268757	-1.04531	0.000129502	0.000727856	Ccdc69	coiled-coil domain containing 69 [Source:MGI Symbol;Acc:MGI:1196234]	protein_coding
ENSMUSG00000038473.15	-0.269728	0.130522	0.275866	-1.18939	5.10073e-05	0.00032735	Nos1ap	nitric oxide synthase 1 (neuronal) adaptor protein [Source:MGI Symbol;Acc:MGI:1917979]	protein_coding
ENSMUSG00000020102.16	-0.269413	0.0959331	0.220969	-1.17161	4.27583e-08	7.04917e-07	Slc16a7	solute carrier family 16 (monocarboxylic acid transporters), member 7 [Source:MGI Symbol;Acc:MGI:1330284]	protein_coding
ENSMUSG00000106251.2	-0.269037	0.125595	0.268032	-1.72019	4.73861e-05	0.000307103	Gm42658	predicted gene 42658 [Source:MGI Symbol;Acc:MGI:5662795]	lncRNA
ENSMUSG00000028613.16	-0.268726	0.104059	0.234245	-1.14265	4.81658e-07	5.88288e-06	Lrp8	low density lipoprotein receptor-related protein 8, apolipoprotein e receptor [Source:MGI Symbol;Acc:MGI:1340044]	protein_coding
ENSMUSG00000051498.8	-0.268056	0.115603	0.252931	-1.87088	9.14494e-14	6.14707e-12	Tlr6	toll-like receptor 6 [Source:MGI Symbol;Acc:MGI:1341296]	protein_coding
ENSMUSG00000101776.2	-0.268021	0.125447	0.267858	-1.61236	7.3779e-09	1.51378e-07	Gm28268	predicted gene 28268 [Source:MGI Symbol;Acc:MGI:5578974]	lncRNA
ENSMUSG00000049744.16	-0.267827	0.0795647	0.193196	-1.43544	1.84973e-13	1.16317e-11	Arhgap15	Rho GTPase activating protein 15 [Source:MGI Symbol;Acc:MGI:1923367]	protein_coding
ENSMUSG00000087662.3	-0.267058	0.113116	0.248917	-1.01811	1.68318e-05	0.000125957	Gm11373	predicted gene 11373 [Source:MGI Symbol;Acc:MGI:3651828]	lncRNA
ENSMUSG00000086533.3	-0.264844	0.137837	0.286735	-1.15318	0.000142994	0.000790447	Mypopos	Myb-related transcription factor, partner of profilin, opposite strand [Source:MGI Symbol;Acc:MGI:3826523]	lncRNA
ENSMUSG00000003779.17	-0.262839	0.124762	0.266873	-1.73726	5.21773e-11	1.8164e-09	Kif20a	kinesin family member 20A [Source:MGI Symbol;Acc:MGI:1201682]	protein_coding
ENSMUSG00000102336.2	-0.261545	0.142827	0.294147	-2.09316	8.60275e-09	1.72835e-07	Gm37233	predicted gene, 37233 [Source:MGI Symbol;Acc:MGI:5610461]	lncRNA
ENSMUSG00000024440.14	-0.261371	0.132047	0.278117	-1.01368	0.00419576	0.013842	Pcdh12	protocadherin 12 [Source:MGI Symbol;Acc:MGI:1855700]	protein_coding
ENSMUSG00000085721.2	-0.259412	0.0263203	0.0836983	-2.48339	0.00250009	0.00895176	Gm12796	predicted gene 12796 [Source:MGI Symbol;Acc:MGI:3649207]	lncRNA
ENSMUSG00000097559.2	-0.258887	0.146219	0.299057	-1.43034	6.28548e-05	0.000390078	D430018E03Rik	RIKEN cDNA D430018E03 gene [Source:MGI Symbol;Acc:MGI:3045245]	lncRNA
ENSMUSG00000054988.10	-0.257712	0.134941	0.282519	-1.22607	0.00173748	0.00660373	Agtr1b	angiotensin II receptor, type 1b [Source:MGI Symbol;Acc:MGI:87965]	protein_coding
ENSMUSG00000038225.16	-0.257682	0.100365	0.228443	-1.04485	2.44406e-07	3.23694e-06	Primpol	primase and polymerase (DNA-directed) [Source:MGI Symbol;Acc:MGI:3603756]	protein_coding
ENSMUSG00000017740.18	-0.257529	0.140629	0.291139	1.24745	0.000378157	0.00180709	Slc12a5	solute carrier family 12, member 5 [Source:MGI Symbol;Acc:MGI:1862037]	protein_coding
ENSMUSG00000052812.6	-0.256571	0.06621	0.168707	-1.03216	5.02739e-10	1.37309e-08	Atad2b	ATPase family, AAA domain containing 2B [Source:MGI Symbol;Acc:MGI:2444798]	protein_coding
ENSMUSG00000056888.12	-0.256367	0.107102	0.239015	-1.16483	2.95561e-08	5.05181e-07	Glipr1	GLI pathogenesis-related 1 (glioma) [Source:MGI Symbol;Acc:MGI:1920940]	protein_coding
ENSMUSG00000095334.3	-0.254556	0.115683	0.253051	1.60857	0.000644653	0.0028577	Gm21984	predicted gene 21984 [Source:MGI Symbol;Acc:MGI:5439453]	lncRNA
ENSMUSG00000015355.14	-0.253887	0.131413	0.276996	-1.04211	8.16954e-06	6.72951e-05	Cd48	CD48 antigen [Source:MGI Symbol;Acc:MGI:88339]	protein_coding
ENSMUSG00000022636.14	-0.252441	0.0896982	0.210807	-1.21055	1.0776e-10	3.45693e-09	Alcam	activated leukocyte cell adhesion molecule [Source:MGI Symbol;Acc:MGI:1313266]	protein_coding
ENSMUSG00000020633.15	-0.252234	0.154173	0.31025	-1.11292	0.000541664	0.00246284	Dcdc2c	doublecortin domain containing 2C [Source:MGI Symbol;Acc:MGI:1915761]	protein_coding
ENSMUSG00000052013.16	-0.251727	0.152204	0.307091	-1.2412	1.22943e-05	9.6065e-05	Btla	B and T lymphocyte associated [Source:MGI Symbol;Acc:MGI:2658978]	protein_coding
ENSMUSG00000020914.18	-0.251688	0.0909642	0.21305	-1.0632	7.21573e-09	1.48364e-07	Top2a	topoisomerase (DNA) II alpha [Source:MGI Symbol;Acc:MGI:98790]	protein_coding
ENSMUSG00000030924.17	-0.251417	0.154979	0.311345	-1.22602	0.000105287	0.000608344	Rexo5	RNA exonuclease 5 [Source:MGI Symbol;Acc:MGI:1919402]	protein_coding
ENSMUSG00000031004.9	-0.251338	0.140151	0.290261	-1.72806	6.848e-12	2.97336e-10	Mki67	antigen identified by monoclonal antibody Ki 67 [Source:MGI Symbol;Acc:MGI:106035]	protein_coding
ENSMUSG00000035840.8	-0.250973	0.0913733	0.213779	-1.10826	2.39504e-09	5.55569e-08	Lysmd3	LysM, putative peptidoglycan-binding, domain containing 3 [Source:MGI Symbol;Acc:MGI:1915906]	protein_coding
ENSMUSG00000073409.13	-0.250576	0.115301	0.252407	-1.21006	0.00348184	0.0118207	H2-Q6	histocompatibility 2, Q region locus 6 [Source:MGI Symbol;Acc:MGI:95935]	protein_coding
ENSMUSG00000034641.3	-0.249491	0.104268	0.234399	-1.10018	1.98619e-08	3.60941e-07	Cd300ld	CD300 molecule like family member d [Source:MGI Symbol;Acc:MGI:2442358]	protein_coding
ENSMUSG00000067341.7	-0.248544	0.138885	0.288356	-1.63502	0.000149598	0.000821526	H2-Eb2	histocompatibility 2, class II antigen E beta2 [Source:MGI Symbol;Acc:MGI:95902]	protein_coding
ENSMUSG00000034593.17	-0.247691	0.0955271	0.220259	-1.31582	2.09151e-12	1.03299e-10	Myo5a	myosin VA [Source:MGI Symbol;Acc:MGI:105976]	protein_coding
ENSMUSG00000028238.7	-0.247148	0.158443	0.316447	-1.27289	1.09137e-05	8.6706e-05	Atp6v0d2	ATPase, H+ transporting, lysosomal V0 subunit D2 [Source:MGI Symbol;Acc:MGI:1924415]	protein_coding
ENSMUSG00000055069.4	-0.246004	0.144259	0.296318	-1.26967	4.46353e-07	5.50843e-06	Rab39	RAB39, member RAS oncogene family [Source:MGI Symbol;Acc:MGI:2442855]	protein_coding
ENSMUSG00000000385.9	-0.246002	0.150178	0.304332	-1.01852	0.00385928	0.0129025	Tmprss2	transmembrane protease, serine 2 [Source:MGI Symbol;Acc:MGI:1354381]	protein_coding
ENSMUSG00000061780.7	-0.245772	0.0833152	0.199806	-1.05875	0.0110434	0.0311786	Cfd	complement factor D (adipsin) [Source:MGI Symbol;Acc:MGI:87931]	protein_coding
ENSMUSG00000046805.11	-0.245678	0.140985	0.291578	-1.4791	1.02118e-09	2.59177e-08	Mpeg1	macrophage expressed gene 1 [Source:MGI Symbol;Acc:MGI:1333743]	protein_coding
ENSMUSG00000041920.15	-0.245383	0.142451	0.293498	-1.4209	4.44855e-09	9.62242e-08	Slc16a6	solute carrier family 16 (monocarboxylic acid transporters), member 6 [Source:MGI Symbol;Acc:MGI:2144585]	protein_coding
ENSMUSG00000030683.12	-0.244775	0.117188	0.255238	1.13778	4.76635e-09	1.02166e-07	Sez6l2	seizure related 6 homolog like 2 [Source:MGI Symbol;Acc:MGI:2385295]	protein_coding
ENSMUSG00000051648.14	-0.244557	0.0433459	0.122739	-2.19628	0.00212592	0.00781868	Kctd19	potassium channel tetramerisation domain containing 19 [Source:MGI Symbol;Acc:MGI:3045294]	protein_coding
ENSMUSG00000022026.8	-0.243681	0.109773	0.243469	-1.29471	0.0038649	0.0129177	Olfm4	olfactomedin 4 [Source:MGI Symbol;Acc:MGI:2685142]	protein_coding
ENSMUSG00000040084.10	-0.243144	0.122909	0.263865	-1.0159	7.42332e-07	8.59899e-06	Bub1b	BUB1B, mitotic checkpoint serine/threonine kinase [Source:MGI Symbol;Acc:MGI:1333889]	protein_coding
ENSMUSG00000004031.14	-0.243032	0.0272314	0.0860137	1.06158	0.0162437	0.0430989	Brinp2	bone morphogenic protein/retinoic acid inducible neural-specific 2 [Source:MGI Symbol;Acc:MGI:2443333]	protein_coding
ENSMUSG00000029759.10	-0.24298	0.151157	0.305702	-1.51773	3.69179e-09	8.13395e-08	Pon3	paraoxonase 3 [Source:MGI Symbol;Acc:MGI:106686]	protein_coding
ENSMUSG00000016756.18	-0.242854	0.169867	0.331984	-1.20007	0.000154203	0.000841742	Cmah	cytidine monophospho-N-acetylneuraminic acid hydroxylase [Source:MGI Symbol;Acc:MGI:103227]	protein_coding
ENSMUSG00000035095.12	-0.242763	0.16458	0.324725	-1.52916	1.37101e-06	1.46657e-05	Fam167a	family with sequence similarity 167, member A [Source:MGI Symbol;Acc:MGI:3606565]	protein_coding
ENSMUSG00000079339.8	-0.242695	0.0875788	0.207374	-1.96175	0.000343903	0.0016676	Ifit1bl1	interferon induced protein with tetratricpeptide repeats 1B like 1 [Source:MGI Symbol;Acc:MGI:3650685]	protein_coding
ENSMUSG00000089756.3	-0.241987	0.160246	0.318821	-1.16288	1.40202e-05	0.000107879	Zfp966	zinc finger protein 966 [Source:MGI Symbol;Acc:MGI:3709288]	protein_coding
ENSMUSG00000089722.3	-0.241871	0.16985	0.331984	-2.69639	1.70134e-14	1.40535e-12	Cd300ld5	CD300 molecule like family member D5 [Source:MGI Symbol;Acc:MGI:3702661]	protein_coding
ENSMUSG00000025001.12	-0.241676	0.163603	0.323667	-1.47381	1.92118e-07	2.6118e-06	Hells	helicase, lymphoid specific [Source:MGI Symbol;Acc:MGI:106209]	protein_coding
ENSMUSG00000075296.6	-0.240809	0.151045	0.305536	-2.40539	1.27452e-06	1.37968e-05	Aldh3b2	aldehyde dehydrogenase 3 family, member B2 [Source:MGI Symbol;Acc:MGI:2147613]	protein_coding
ENSMUSG00000027379.14	-0.2403	0.156218	0.313165	-2.03787	3.08085e-14	2.34468e-12	Bub1	BUB1, mitotic checkpoint serine/threonine kinase [Source:MGI Symbol;Acc:MGI:1100510]	protein_coding
ENSMUSG00000094921.3	-0.23832	0.170422	0.332809	-1.04416	0.000335399	0.00163338	Vmn2r112	vomeronasal 2, receptor 112 [Source:MGI Symbol;Acc:MGI:3644292]	protein_coding
ENSMUSG00000049313.9	-0.236799	0.184231	0.351842	-1.60155	1.16409e-07	1.67621e-06	Sorl1	sortilin-related receptor, LDLR class A repeats-containing [Source:MGI Symbol;Acc:MGI:1202296]	protein_coding
ENSMUSG00000070323.12	-0.235675	0.131177	0.276756	-1.06817	0.0073381	0.0220588	Mmp27	matrix metallopeptidase 27 [Source:MGI Symbol;Acc:MGI:3039232]	protein_coding
ENSMUSG00000030546.15	-0.235374	0.0338355	0.101636	-2.82645	0.000109045	0.000626393	Plin1	perilipin 1 [Source:MGI Symbol;Acc:MGI:1890505]	protein_coding
ENSMUSG00000053877.13	-0.23432	0.123951	0.265561	-1.06113	3.02322e-08	5.15251e-07	Srcap	Snf2-related CREBBP activator protein [Source:MGI Symbol;Acc:MGI:2444036]	protein_coding
ENSMUSG00000049565.17	-0.234176	0.109128	0.242384	-1.9976	0.00107739	0.00441364	Aknad1	AKNA domain containing 1 [Source:MGI Symbol;Acc:MGI:3584453]	protein_coding
ENSMUSG00000062510.13	-0.233937	0.0958401	0.22088	-1.1666	1.59926e-11	6.37206e-10	Nsl1	NSL1, MIS12 kinetochore complex component [Source:MGI Symbol;Acc:MGI:2685830]	protein_coding
ENSMUSG00000118167.2	-0.233843	0.109843	0.243597	-2.25381	8.49156e-05	0.000507588	Gm50216	predicted gene, 50216 [Source:MGI Symbol;Acc:MGI:6303008]	lncRNA
ENSMUSG00000058831.14	-0.231451	0.0313603	NA	-1.77352	0.00523761	0.0166264	Opn1sw	opsin 1 (cone pigments), short-wave-sensitive (color blindness, tritan) [Source:MGI Symbol;Acc:MGI:99438]	protein_coding
ENSMUSG00000116114.2	-0.230818	0.165856	0.326637	-1.09636	4.08781e-06	3.70167e-05	Gm35853	predicted gene, 35853 [Source:MGI Symbol;Acc:MGI:5595012]	lncRNA
ENSMUSG00000079323.10	-0.229553	0.064253	0.165206	-2.04256	0.0026052	0.00927628	Gm20661	predicted gene 20661 [Source:MGI Symbol;Acc:MGI:5313108]	protein_coding
ENSMUSG00000060470.8	-0.228942	0.185696	0.353683	-1.26529	4.29809e-05	0.000282023	Adgrg3	adhesion G protein-coupled receptor G3 [Source:MGI Symbol;Acc:MGI:1859670]	protein_coding
ENSMUSG00000044966.5	-0.22815	0.165959	0.32665	-1.618	0.000127762	0.000719101	Fbxo48	F-box protein 48 [Source:MGI Symbol;Acc:MGI:2442569]	protein_coding
ENSMUSG00000035004.4	-0.228117	0.124694	0.266784	-1.2445	5.05759e-11	1.76844e-09	Igsf6	immunoglobulin superfamily, member 6 [Source:MGI Symbol;Acc:MGI:1891393]	protein_coding
ENSMUSG00000053706.3	-0.225953	0.184085	0.351646	-1.367	0.000208899	0.00108915	B430305J03Rik	RIKEN cDNA B430305J03 gene [Source:MGI Symbol;Acc:MGI:3697707]	protein_coding
ENSMUSG00000030641.11	-0.225809	0.159401	0.317721	-1.5643	9.33925e-12	3.9396e-10	Ddias	DNA damage-induced apoptosis suppressor [Source:MGI Symbol;Acc:MGI:1921291]	protein_coding
ENSMUSG00000034177.16	-0.225652	0.13921	0.288883	-1.07774	0.00742923	0.0222773	Rnf43	ring finger protein 43 [Source:MGI Symbol;Acc:MGI:2442609]	protein_coding
ENSMUSG00000009378.5	-0.225394	0.117375	0.255506	-2.44191	3.64496e-05	0.000244652	Slc16a12	solute carrier family 16 (monocarboxylic acid transporters), member 12 [Source:MGI Symbol;Acc:MGI:2147716]	protein_coding
ENSMUSG00000117494.2	-0.223723	0.0800226	0.194028	-1.35974	0.0102841	0.0293257	Gm49970	predicted gene, 49970 [Source:MGI Symbol;Acc:MGI:6275239]	lncRNA
ENSMUSG00000033721.17	-0.223192	0.0965535	0.221942	-1.00444	3.49888e-10	9.9339e-09	Vav3	vav 3 oncogene [Source:MGI Symbol;Acc:MGI:1888518]	protein_coding
ENSMUSG00000075042.11	-0.2229	0.124652	0.266784	-2.4756	0.000457687	0.0021317	4930431P03Rik	RIKEN cDNA 4930431P03 gene [Source:MGI Symbol;Acc:MGI:1921145]	lncRNA
ENSMUSG00000028259.14	-0.222221	0.171886	0.334956	-1.0619	0.0047608	0.0153557	Fhl5	four and a half LIM domains 5 [Source:MGI Symbol;Acc:MGI:1913192]	protein_coding
ENSMUSG00000027715.10	-0.220828	0.172206	0.335353	-1.10129	1.45165e-06	1.53293e-05	Ccna2	cyclin A2 [Source:MGI Symbol;Acc:MGI:108069]	protein_coding
ENSMUSG00000028864.8	-0.219208	0.187408	0.356173	-2.2304	9.88639e-08	1.45395e-06	Hgf	hepatocyte growth factor [Source:MGI Symbol;Acc:MGI:96079]	protein_coding
ENSMUSG00000033624.11	-0.219135	0.199782	0.373203	-1.14963	2.49681e-05	0.000175978	Pdpr	pyruvate dehydrogenase phosphatase regulatory subunit [Source:MGI Symbol;Acc:MGI:2442188]	protein_coding
ENSMUSG00000041481.18	-0.219073	0.185216	0.353035	-1.66849	3.38042e-05	0.000229035	Serpina3g	serine (or cysteine) peptidase inhibitor, clade A, member 3G [Source:MGI Symbol;Acc:MGI:105046]	protein_coding
ENSMUSG00000048108.14	-0.218851	0.201566	0.375742	-1.17245	0.000139499	0.000773594	Tmem72	transmembrane protein 72 [Source:MGI Symbol;Acc:MGI:2442707]	protein_coding
ENSMUSG00000062296.9	-0.216904	0.127952	0.272085	2.19976	1.17978e-05	9.27662e-05	Trank1	tetratricopeptide repeat and ankyrin repeat containing 1 [Source:MGI Symbol;Acc:MGI:1341834]	protein_coding
ENSMUSG00000030760.15	-0.216527	0.153808	0.309608	-1.06163	2.22128e-08	3.97133e-07	Acer3	alkaline ceramidase 3 [Source:MGI Symbol;Acc:MGI:1913440]	protein_coding
ENSMUSG00000035186.7	-0.215814	0.159078	0.317308	-1.43291	0.00134117	0.00531943	Ubd	ubiquitin D [Source:MGI Symbol;Acc:MGI:1344410]	protein_coding
ENSMUSG00000022510.15	-0.213829	0.18517	0.352993	-1.23108	0.00146019	0.00570668	Trp63	transformation related protein 63 [Source:MGI Symbol;Acc:MGI:1330810]	protein_coding
ENSMUSG00000086071.8	-0.213693	0.0412519	NA	-5.4772	8.34362e-05	0.000499753	Gm12354	predicted gene 12354 [Source:MGI Symbol;Acc:MGI:3649534]	lncRNA
ENSMUSG00000043969.5	-0.213434	0.157983	0.315734	-1.30479	0.00329666	0.0112972	Emx2	empty spiracles homeobox 2 [Source:MGI Symbol;Acc:MGI:95388]	protein_coding
ENSMUSG00000029822.16	-0.212794	0.117789	0.256188	-1.02554	6.16033e-10	1.6502e-08	Osbpl3	oxysterol binding protein-like 3 [Source:MGI Symbol;Acc:MGI:1918970]	protein_coding
ENSMUSG00000097073.8	-0.211703	0.2132	0.390539	-1.16817	7.14833e-05	0.000436992	9430037G07Rik	RIKEN cDNA 9430037G07 gene [Source:MGI Symbol;Acc:MGI:2444544]	lncRNA
ENSMUSG00000086146.2	-0.210755	0.0792431	0.192646	-1.95908	0.00293454	0.0102534	Gm15729	predicted gene 15729 [Source:MGI Symbol;Acc:MGI:3783172]	lncRNA
ENSMUSG00000031262.13	-0.210102	0.187013	0.355655	-1.18448	1.38287e-07	1.95142e-06	Cenpi	centromere protein I [Source:MGI Symbol;Acc:MGI:2147897]	protein_coding
ENSMUSG00000050439.8	-0.210092	0.117248	0.255313	-2.1677	0.000747761	0.00324021	Enthd1	ENTH domain containing 1 [Source:MGI Symbol;Acc:MGI:2686088]	protein_coding
ENSMUSG00000060445.12	-0.208973	0.215309	0.393019	-1.38072	4.81622e-05	0.000311621	Sycp2	synaptonemal complex protein 2 [Source:MGI Symbol;Acc:MGI:1933281]	protein_coding
ENSMUSG00000026977.18	-0.208555	0.087284	0.206749	-1.10204	4.52688e-15	4.19214e-13	Marchf7	membrane associated ring-CH-type finger 7 [Source:MGI Symbol;Acc:MGI:1931053]	protein_coding
ENSMUSG00000105717.2	-0.208335	0.161764	0.320799	-1.42088	0.00277081	0.00976914	Gm43465	predicted gene 43465 [Source:MGI Symbol;Acc:MGI:5663602]	lncRNA
ENSMUSG00000054702.15	-0.207608	0.187842	0.356729	-1.81445	2.59691e-13	1.59082e-11	Ap1s3	adaptor-related protein complex AP-1, sigma 3 [Source:MGI Symbol;Acc:MGI:1891304]	protein_coding
ENSMUSG00000043932.6	-0.207166	0.220314	0.399156	-1.02126	0.000932042	0.00390387	Klri2	killer cell lectin-like receptor family I member 2 [Source:MGI Symbol;Acc:MGI:2443965]	protein_coding
ENSMUSG00000051029.9	-0.206526	0.178225	0.343794	1.01374	0.00458208	0.0148907	Serpinb1b	serine (or cysteine) peptidase inhibitor, clade B, member 1b [Source:MGI Symbol;Acc:MGI:2445361]	protein_coding
ENSMUSG00000026787.4	-0.206521	0.1356	0.283499	1.85843	0.000168375	0.000908021	Gad2	glutamic acid decarboxylase 2 [Source:MGI Symbol;Acc:MGI:95634]	protein_coding
ENSMUSG00000031608.14	-0.205915	0.113304	0.249151	-1.14277	2.07238e-13	1.29289e-11	Galnt7	polypeptide N-acetylgalactosaminyltransferase 7 [Source:MGI Symbol;Acc:MGI:1349449]	protein_coding
ENSMUSG00000026605.15	-0.205858	0.223123	0.402657	-2.08415	9.53506e-12	4.00794e-10	Cenpf	centromere protein F [Source:MGI Symbol;Acc:MGI:1313302]	protein_coding
ENSMUSG00000116069.2	-0.203187	0.0880735	0.208166	-2.01184	0.00131166	0.00522263	Gm49510	predicted gene, 49510 [Source:MGI Symbol;Acc:MGI:6155200]	protein_coding
ENSMUSG00000053399.10	-0.203094	0.1292	0.27399	-2.58553	0.000657918	0.00290831	Adamts18	a disintegrin-like and metallopeptidase (reprolysin type) with thrombospondin type 1 motif, 18 [Source:MGI Symbol;Acc:MGI:2442600]	protein_coding
ENSMUSG00000095028.7	-0.203037	0.20278	0.377125	-1.07415	3.78695e-06	3.47501e-05	Sirpb1b	signal-regulatory protein beta 1B [Source:MGI Symbol;Acc:MGI:3779828]	protein_coding
ENSMUSG00000089844.8	-0.201846	0.146577	0.299434	-1.18535	0.00700007	0.0211996	A530032D15Rik	RIKEN cDNA A530032D15Rik gene [Source:MGI Symbol;Acc:MGI:3037746]	protein_coding
ENSMUSG00000112854.2	-0.19945	0.217264	0.395367	-1.02228	0.00475242	0.0153349	Gm38403	predicted gene, 38403 [Source:MGI Symbol;Acc:MGI:5621288]	lncRNA
ENSMUSG00000024401.15	-0.19874	0.230464	0.411134	-1.13711	0.000791757	0.00340286	Tnf	tumor necrosis factor [Source:MGI Symbol;Acc:MGI:104798]	protein_coding
ENSMUSG00000072618.3	-0.198612	0.137452	0.286144	-1.311	0.00571354	0.0178742	Gm10384	predicted gene 10384 [Source:MGI Symbol;Acc:MGI:3641812]	lncRNA
ENSMUSG00000027513.12	-0.1986	0.0838386	0.200799	-1.03746	0.015099	0.0405426	Pck1	phosphoenolpyruvate carboxykinase 1, cytosolic [Source:MGI Symbol;Acc:MGI:97501]	protein_coding
ENSMUSG00000045551.8	-0.198002	0.230939	0.411725	-1.28622	0.000197256	0.0010362	Fpr1	formyl peptide receptor 1 [Source:MGI Symbol;Acc:MGI:107443]	protein_coding
ENSMUSG00000026039.10	-0.196216	0.22515	0.404816	-1.15299	1.33294e-06	1.4354e-05	Sgo2a	shugoshin 2A [Source:MGI Symbol;Acc:MGI:1098767]	protein_coding
ENSMUSG00000097735.8	-0.195837	0.132173	0.278193	-1.155	0.0138407	0.0377367	D930032P07Rik	RIKEN cDNA D930032P07 gene [Source:MGI Symbol;Acc:MGI:2443529]	lncRNA
ENSMUSG00000110087.2	-0.195227	0.113755	0.249887	-1.07231	0.0167385	0.0441991	Gm45309	predicted gene 45309 [Source:MGI Symbol;Acc:MGI:5791145]	lncRNA
ENSMUSG00000000248.17	-0.195114	0.205852	0.381259	-2.59154	1.98706e-06	1.99692e-05	Clec2g	C-type lectin domain family 2, member g [Source:MGI Symbol;Acc:MGI:1918059]	protein_coding
ENSMUSG00000026834.14	-0.194114	0.0998873	0.227638	-2.7044	6.2884e-05	0.000390157	Acvr1c	activin A receptor, type IC [Source:MGI Symbol;Acc:MGI:2661081]	protein_coding
ENSMUSG00000111818.2	-0.19411	0.178333	0.34397	-1.97098	0.000188597	0.000997336	Gm17749	predicted gene, 17749 [Source:MGI Symbol;Acc:MGI:5009827]	lncRNA
ENSMUSG00000038943.17	-0.193182	0.248475	0.432499	-1.17409	4.23137e-05	0.000278415	Prc1	protein regulator of cytokinesis 1 [Source:MGI Symbol;Acc:MGI:1858961]	protein_coding
ENSMUSG00000090215.10	-0.192896	0.153319	0.308838	-2.33461	0.000415197	0.00195532	Trim34b	tripartite motif-containing 34B [Source:MGI Symbol;Acc:MGI:4821264]	protein_coding
ENSMUSG00000029875.6	-0.192341	0.250208	0.434169	1.06247	0.000101547	0.000590334	Ccdc184	coiled-coil domain containing 184 [Source:MGI Symbol;Acc:MGI:2146066]	protein_coding
ENSMUSG00000037860.16	-0.191502	0.250293	0.434233	-1.9218	8.09336e-11	2.67974e-09	Aim2	absent in melanoma 2 [Source:MGI Symbol;Acc:MGI:2686159]	protein_coding
ENSMUSG00000010066.16	-0.190473	0.141941	0.292808	2.66015	4.52993e-06	4.03271e-05	Cacna2d2	calcium channel, voltage-dependent, alpha 2/delta subunit 2 [Source:MGI Symbol;Acc:MGI:1929813]	protein_coding
ENSMUSG00000085976.2	-0.189638	0.0932654	0.216651	-2.29965	0.00184967	0.00694802	Gm13816	predicted gene 13816 [Source:MGI Symbol;Acc:MGI:3649317]	lncRNA
ENSMUSG00000009654.5	-0.18938	0.231707	0.412604	-2.30516	3.46413e-07	4.39401e-06	Oit3	oncoprotein induced transcript 3 [Source:MGI Symbol;Acc:MGI:1201782]	protein_coding
ENSMUSG00000029797.14	-0.18879	0.109117	0.242384	-1.2455	0.00903117	0.0262799	Sspo	SCO-spondin [Source:MGI Symbol;Acc:MGI:2674311]	protein_coding
ENSMUSG00000012443.5	-0.188645	0.251235	0.435502	-1.94324	9.63555e-13	5.2153e-11	Kif11	kinesin family member 11 [Source:MGI Symbol;Acc:MGI:1098231]	protein_coding
ENSMUSG00000089679.2	-0.187167	0.256681	0.44217	-1.74418	1.75242e-05	0.000130311	Gm16299	predicted gene 16299 [Source:MGI Symbol;Acc:MGI:3826539]	lncRNA
ENSMUSG00000052229.6	-0.184794	0.0353012	0.105168	3.5408	2.46158e-05	0.000173939	Gpr17	G protein-coupled receptor 17 [Source:MGI Symbol;Acc:MGI:3584514]	protein_coding
ENSMUSG00000004317.15	-0.184153	0.218532	0.396925	-1.00307	3.11173e-07	3.98325e-06	Clcn5	chloride channel, voltage-sensitive 5 [Source:MGI Symbol;Acc:MGI:99486]	protein_coding
ENSMUSG00000049709.5	-0.184062	0.269724	0.457686	-1.06382	0.000255938	0.00129234	Nlrp10	NLR family, pyrin domain containing 10 [Source:MGI Symbol;Acc:MGI:2444084]	protein_coding
ENSMUSG00000074939.4	-0.183114	0.124976	0.267161	-1.2305	0.011687	0.0327297	Chrm5	cholinergic receptor, muscarinic 5 [Source:MGI Symbol;Acc:MGI:109248]	protein_coding
ENSMUSG00000020573.18	-0.182816	0.213018	0.390382	-1.06666	2.00577e-08	3.64095e-07	Pik3cg	phosphatidylinositol-4,5-bisphosphate 3-kinase catalytic subunit gamma [Source:MGI Symbol;Acc:MGI:1353576]	protein_coding
ENSMUSG00000097990.2	-0.18248	0.260728	0.446597	-1.4376	0.000288608	0.00143348	Gm19557	predicted gene, 19557 [Source:MGI Symbol;Acc:MGI:5011742]	lncRNA
ENSMUSG00000010601.15	-0.182021	0.147839	0.301252	-1.89504	0.000897108	0.00377959	Apol7a	apolipoprotein L 7a [Source:MGI Symbol;Acc:MGI:1923011]	protein_coding
ENSMUSG00000036109.18	-0.181679	0.272286	0.460385	-1.79861	4.52288e-09	9.76538e-08	Mbnl3	muscleblind like splicing factor 3 [Source:MGI Symbol;Acc:MGI:2444912]	protein_coding
ENSMUSG00000037913.13	-0.179379	0.278054	0.466006	-1.24992	5.16617e-05	0.000330947	Tmem156	transmembrane protein 156 [Source:MGI Symbol;Acc:MGI:2685292]	protein_coding
ENSMUSG00000028718.17	-0.178306	0.274421	0.461982	-1.72827	2.29823e-10	6.81904e-09	Stil	Scl/Tal1 interrupting locus [Source:MGI Symbol;Acc:MGI:107477]	protein_coding
ENSMUSG00000081058.6	-0.178037	0.280667	0.469102	1.0294	0.000642392	0.00284924	H3c15	H3 clustered histone 15 [Source:MGI Symbol;Acc:MGI:2448357]	protein_coding
ENSMUSG00000026576.13	-0.176884	0.277546	0.465364	1.3999	5.76769e-05	0.000362691	Atp1b1	ATPase, Na+/K+ transporting, beta 1 polypeptide [Source:MGI Symbol;Acc:MGI:88108]	protein_coding
ENSMUSG00000027270.15	-0.176784	0.034752	0.103953	3.84046	9.30384e-08	1.37854e-06	Lamp5	lysosomal-associated membrane protein family, member 5 [Source:MGI Symbol;Acc:MGI:1923411]	protein_coding
ENSMUSG00000102302.2	-0.17615	0.281031	0.469633	-1.3846	4.54732e-05	0.000296082	Gm38190	predicted gene, 38190 [Source:MGI Symbol;Acc:MGI:5611418]	lncRNA
ENSMUSG00000043102.3	-0.176063	0.0482369	NA	-3.50338	0.00140023	0.00551789	Qrfp	pyroglutamylated RFamide peptide [Source:MGI Symbol;Acc:MGI:3630329]	protein_coding
ENSMUSG00000095788.7	-0.175618	0.277155	0.464961	-1.5912	8.55735e-10	2.2027e-08	Sirpb1a	signal-regulatory protein beta 1A [Source:MGI Symbol;Acc:MGI:2444824]	protein_coding
ENSMUSG00000020189.16	-0.175068	0.0938856	0.217641	-1.17328	9.14853e-24	5.42211e-21	Osbpl8	oxysterol binding protein-like 8 [Source:MGI Symbol;Acc:MGI:2443807]	protein_coding
ENSMUSG00000107937.2	-0.174205	0.22027	0.399112	-1.66906	0.000754133	0.00326305	Gm44200	predicted gene, 44200 [Source:MGI Symbol;Acc:MGI:5690592]	lncRNA
ENSMUSG00000014782.17	-0.173697	0.227774	0.407945	-1.73542	0.000300527	0.00148522	Plekhg4	pleckstrin homology domain containing, family G (with RhoGef domain) member 4 [Source:MGI Symbol;Acc:MGI:2142544]	protein_coding
ENSMUSG00000117297.2	-0.173028	0.0990923	0.226234	-2.98255	0.00217208	0.00795514	Gm49888	predicted gene, 49888 [Source:MGI Symbol;Acc:MGI:6270574]	lncRNA
ENSMUSG00000058290.5	-0.172588	0.218559	0.396937	-2.00738	6.37981e-05	0.000395105	Espl1	extra spindle pole bodies 1, separase [Source:MGI Symbol;Acc:MGI:2146156]	protein_coding
ENSMUSG00000035694.16	-0.171889	0.0851393	0.203048	-1.60697	0.00852025	0.0250111	Caps2	calcyphosphine 2 [Source:MGI Symbol;Acc:MGI:2441980]	protein_coding
ENSMUSG00000044201.11	-0.171784	0.287085	0.476558	-2.07265	1.20049e-07	1.72276e-06	Cdc25c	cell division cycle 25C [Source:MGI Symbol;Acc:MGI:88350]	protein_coding
ENSMUSG00000028678.14	-0.171158	0.296227	0.486262	-1.5282	4.98438e-08	8.0275e-07	Kif2c	kinesin family member 2C [Source:MGI Symbol;Acc:MGI:1921054]	protein_coding
ENSMUSG00000040283.15	-0.171037	0.160066	0.318588	-1.45699	0.00493841	0.015838	Btnl9	butyrophilin-like 9 [Source:MGI Symbol;Acc:MGI:2442439]	protein_coding
ENSMUSG00000018451.8	-0.169251	0.27968	0.467722	1.19052	3.25974e-08	5.5199e-07	6330403K07Rik	RIKEN cDNA 6330403K07 gene [Source:MGI Symbol;Acc:MGI:1918001]	protein_coding
ENSMUSG00000049804.10	-0.166494	0.15735	0.31495	-1.0208	6.62557e-14	4.61977e-12	Armcx4	armadillo repeat containing, X-linked 4 [Source:MGI Symbol;Acc:MGI:2147887]	protein_coding
ENSMUSG00000033007.16	-0.164518	0.0140665	NA	1.58342	0.00833919	0.0245754	Asic4	acid-sensing (proton-gated) ion channel family member 4 [Source:MGI Symbol;Acc:MGI:2652846]	protein_coding
ENSMUSG00000114290.2	-0.16437	0.306399	0.497584	-1.05819	0.00185426	0.00696103	4930435F18Rik	RIKEN cDNA 4930435F18 gene [Source:MGI Symbol;Acc:MGI:1921930]	lncRNA
ENSMUSG00000045246.12	-0.163545	0.201166	0.375123	1.22373	0.00666495	0.0203563	Kcng4	potassium voltage-gated channel, subfamily G, member 4 [Source:MGI Symbol;Acc:MGI:1913983]	protein_coding
ENSMUSG00000102196.2	-0.162038	0.150018	0.304145	-1.33954	0.0111441	0.0314179	Gm38171	predicted gene, 38171 [Source:MGI Symbol;Acc:MGI:5611399]	lncRNA
ENSMUSG00000070390.13	-0.161997	0.314747	0.50593	-1.05934	3.02142e-05	0.000208466	Nlrp1b	NLR family, pyrin domain containing 1B [Source:MGI Symbol;Acc:MGI:3582959]	protein_coding
ENSMUSG00000109130.2	-0.161912	0.273892	0.461724	-1.18823	0.00365107	0.0123194	Gm45187	predicted gene 45187 [Source:MGI Symbol;Acc:MGI:5753763]	lncRNA
ENSMUSG00000034320.15	-0.161614	0.162148	0.321276	-1.02862	8.07528e-15	7.06423e-13	Slc26a2	solute carrier family 26 (sulfate transporter), member 2 [Source:MGI Symbol;Acc:MGI:892977]	protein_coding
ENSMUSG00000091423.3	-0.159007	0.216822	0.394847	-1.03012	0.0197929	0.0506782	Gm17509	predicted gene, 17509 [Source:MGI Symbol;Acc:MGI:4937143]	lncRNA
ENSMUSG00000034645.15	-0.158517	0.0850198	0.202883	-4.82477	0.000122854	0.000694941	Zyg11a	zyg-11 family member A, cell cycle regulator [Source:MGI Symbol;Acc:MGI:2446208]	protein_coding
ENSMUSG00000020330.17	-0.158067	0.331837	0.523337	-2.08974	1.95364e-11	7.56779e-10	Hmmr	hyaluronan mediated motility receptor (RHAMM) [Source:MGI Symbol;Acc:MGI:104667]	protein_coding
ENSMUSG00000038642.11	-0.157443	0.338196	0.529359	-1.04842	5.99635e-05	0.000374942	Ctss	cathepsin S [Source:MGI Symbol;Acc:MGI:107341]	protein_coding
ENSMUSG00000030154.11	-0.156892	0.187283	0.356049	-1.3244	0.00714904	0.0215819	Klrb1f	killer cell lectin-like receptor subfamily B member 1F [Source:MGI Symbol;Acc:MGI:2442965]	protein_coding
ENSMUSG00000058975.8	-0.156294	0.161925	0.321082	3.55597	6.4246e-07	7.55122e-06	Kcnc1	potassium voltage gated channel, Shaw-related subfamily, member 1 [Source:MGI Symbol;Acc:MGI:96667]	protein_coding
ENSMUSG00000078780.8	-0.155779	0.301123	0.491459	-1.41329	3.15819e-11	1.16986e-09	Gm5150	predicted gene 5150 [Source:MGI Symbol;Acc:MGI:3779469]	protein_coding
ENSMUSG00000025912.17	-0.15496	0.33988	0.531214	-1.04008	0.00018718	0.000991394	Mybl1	myeloblastosis oncogene-like 1 [Source:MGI Symbol;Acc:MGI:99925]	protein_coding
ENSMUSG00000034917.9	-0.154721	0.298788	0.489044	-2.59537	3.47085e-08	5.85231e-07	Tjp3	tight junction protein 3 [Source:MGI Symbol;Acc:MGI:1351650]	protein_coding
ENSMUSG00000089898.3	-0.15367	0.0974908	NA	-3.59196	0.00109845	0.00448895	Gm14199	predicted gene 14199 [Source:MGI Symbol;Acc:MGI:3651370]	lncRNA
ENSMUSG00000091455.5	-0.153665	0.0617139	NA	-3.60394	0.00263952	0.00937597	Otogl	otogelin-like [Source:MGI Symbol;Acc:MGI:3647600]	protein_coding
ENSMUSG00000116927.2	-0.152054	0.214929	0.392673	-1.3532	0.00713908	0.0215552	Gm30881	predicted gene, 30881 [Source:MGI Symbol;Acc:MGI:5590040]	lncRNA
ENSMUSG00000108129.3	-0.151397	0.111123	0.245652	-3.91287	8.39476e-05	0.000502435	4930417O13Rik	RIKEN cDNA 4930417O13 gene [Source:MGI Symbol;Acc:MGI:1921120]	lncRNA
ENSMUSG00000027326.14	-0.151154	0.333006	0.524421	-2.31333	4.35489e-09	9.45434e-08	Knl1	kinetochore scaffold 1 [Source:MGI Symbol;Acc:MGI:1923714]	protein_coding
ENSMUSG00000073728.11	-0.151096	0.269062	0.457037	-1.45119	0.00146952	0.00573371	Tmem51os1	Tmem51 opposite strand 1 [Source:MGI Symbol;Acc:MGI:3642733]	lncRNA
ENSMUSG00000061578.9	-0.150774	0.242696	0.425628	1.1105	0.0086148	0.0252418	Ksr2	kinase suppressor of ras 2 [Source:MGI Symbol;Acc:MGI:3610315]	protein_coding
ENSMUSG00000040204.7	-0.150739	0.351495	0.54257	-1.21758	9.50621e-05	0.000559354	Pclaf	PCNA clamp associated factor [Source:MGI Symbol;Acc:MGI:1915276]	protein_coding
ENSMUSG00000078190.8	-0.149185	0.354507	0.545594	-1.70793	4.93375e-08	7.96063e-07	Dnm3os	dynamin 3, opposite strand [Source:MGI Symbol;Acc:MGI:3052332]	lncRNA
ENSMUSG00000021388.15	-0.148142	0.357979	0.549531	-1.31336	3.32262e-05	0.000225571	Aspn	asporin [Source:MGI Symbol;Acc:MGI:1913945]	protein_coding
ENSMUSG00000107877.3	-0.146592	0.250843	0.435048	1.87641	0.000469828	0.00217969	Gm43951	predicted gene, 43951 [Source:MGI Symbol;Acc:MGI:5690343]	protein_coding
ENSMUSG00000026622.16	-0.145292	0.367215	0.558309	-1.16128	3.12531e-05	0.000214448	Nek2	NIMA (never in mitosis gene a)-related expressed kinase 2 [Source:MGI Symbol;Acc:MGI:109359]	protein_coding
ENSMUSG00000034732.5	-0.14523	0.315253	0.506349	-1.97498	4.52546e-05	0.000294901	Pabpc5	poly(A) binding protein, cytoplasmic 5 [Source:MGI Symbol;Acc:MGI:2136401]	protein_coding
ENSMUSG00000102329.2	-0.144918	0.318694	0.509639	-2.28335	1.86602e-05	0.00013747	Gm10851	predicted gene 10851 [Source:MGI Symbol;Acc:MGI:3641824]	lncRNA
ENSMUSG00000111840.2	-0.144667	0.352451	0.543464	-1.26486	0.000493874	0.00227522	Gm48832	predicted gene, 48832 [Source:MGI Symbol;Acc:MGI:6098557]	lncRNA
ENSMUSG00000052688.13	-0.144614	0.310566	0.502052	-1.19691	2.2653e-10	6.72976e-09	Rab7b	RAB7B, member RAS oncogene family [Source:MGI Symbol;Acc:MGI:2442295]	protein_coding
ENSMUSG00000032400.19	-0.144494	0.363202	0.554742	-1.21078	1.57992e-06	1.64421e-05	Zwilch	zwilch kinetochore protein [Source:MGI Symbol;Acc:MGI:1915264]	protein_coding
ENSMUSG00000066797.7	-0.143552	0.0354104	NA	-4.41031	0.00117066	0.00473437	Zfp648	zinc finger protein 648 [Source:MGI Symbol;Acc:MGI:2685049]	protein_coding
ENSMUSG00000034311.4	-0.143315	0.36832	0.558927	-1.63094	9.08758e-10	2.32154e-08	Kif4	kinesin family member 4 [Source:MGI Symbol;Acc:MGI:108389]	protein_coding
ENSMUSG00000010175.14	-0.143027	0.294712	0.484758	-2.15604	3.22281e-05	0.000219861	Prox1	prospero homeobox 1 [Source:MGI Symbol;Acc:MGI:97772]	protein_coding
ENSMUSG00000063522.6	-0.140863	0.376473	0.566148	-1.17244	1.58162e-05	0.000119565	Ly6m	lymphocyte antigen 6 complex, locus M [Source:MGI Symbol;Acc:MGI:1914288]	protein_coding
ENSMUSG00000114826.3	-0.140791	0.186289	0.354545	-2.24479	0.00234147	0.00847597	Gm10000	predicted gene 10000 [Source:MGI Symbol;Acc:MGI:3641968]	lncRNA
ENSMUSG00000113035.2	-0.139131	0.386065	0.57558	-1.71312	3.68235e-07	4.62613e-06	5830428M24Rik	RIKEN cDNA 5830428M24 gene [Source:MGI Symbol;Acc:MGI:1923312]	lncRNA
ENSMUSG00000054423.15	-0.139028	0.227307	0.407443	2.27137	4.571e-05	0.000297215	Cadps	Ca2+-dependent secretion activator [Source:MGI Symbol;Acc:MGI:1350922]	protein_coding
ENSMUSG00000028358.16	-0.138457	0.388667	0.578234	-1.1268	0.000143865	0.000794343	Zfp618	zinc finger protein 618 [Source:MGI Symbol;Acc:MGI:1919950]	protein_coding
ENSMUSG00000027496.16	-0.138177	0.349815	0.541134	-1.03	3.04935e-07	3.91609e-06	Aurka	aurora kinase A [Source:MGI Symbol;Acc:MGI:894678]	protein_coding
ENSMUSG00000035365.16	-0.137817	0.386447	0.575937	-2.53717	4.17706e-13	2.40938e-11	Parpbp	PARP1 binding protein [Source:MGI Symbol;Acc:MGI:1922567]	protein_coding
ENSMUSG00000113543.2	-0.137408	0.294578	0.484592	-1.40971	0.00504876	0.0161417	Gm36264	predicted gene, 36264 [Source:MGI Symbol;Acc:MGI:5595423]	lncRNA
ENSMUSG00000030867.8	-0.136287	0.390198	0.579818	-1.22015	1.8792e-06	1.90793e-05	Plk1	polo like kinase 1 [Source:MGI Symbol;Acc:MGI:97621]	protein_coding
ENSMUSG00000096719.2	-0.1362	0.207962	0.383976	-1.40397	0.0067905	0.0206603	Mrgpra2b	MAS-related GPR, member A2B [Source:MGI Symbol;Acc:MGI:3033098]	protein_coding
ENSMUSG00000076439.13	-0.135706	0.138117	0.287199	4.30877	1.23782e-12	6.43531e-11	Mog	myelin oligodendrocyte glycoprotein [Source:MGI Symbol;Acc:MGI:97435]	protein_coding
ENSMUSG00000104969.2	-0.135365	0.364101	0.555412	-1.12334	0.00345165	0.0117437	Gm43445	predicted gene 43445 [Source:MGI Symbol;Acc:MGI:5663582]	lncRNA
ENSMUSG00000006204.8	-0.135115	0.0772901	NA	-3.72298	0.00255051	0.00911166	Cdcp3	CUB domain containing protein 3 [Source:MGI Symbol;Acc:MGI:1918645]	protein_coding
ENSMUSG00000090141.2	-0.134937	0.297536	0.487619	-1.89531	0.000613127	0.00273582	Gm614	predicted gene 614 [Source:MGI Symbol;Acc:MGI:2685460]	protein_coding
ENSMUSG00000091631.3	-0.134725	0.337761	0.528919	-1.19791	0.00452778	0.0147402	Vmn2r95	vomeronasal 2, receptor 95 [Source:MGI Symbol;Acc:MGI:3761354]	protein_coding
ENSMUSG00000036136.10	-0.133628	0.296712	0.4869	-1.14281	0.00901902	0.0262477	Fam110c	family with sequence similarity 110, member C [Source:MGI Symbol;Acc:MGI:1918813]	protein_coding
ENSMUSG00000105875.2	-0.133387	0.160048	0.318588	-1.38098	0.0102848	0.0293257	Gm43518	predicted gene 43518 [Source:MGI Symbol;Acc:MGI:5663655]	protein_coding
ENSMUSG00000018263.12	-0.13327	0.177634	NA	-1.51969	0.0128194	0.0354248	Tbx5	T-box 5 [Source:MGI Symbol;Acc:MGI:102541]	protein_coding
ENSMUSG00000031229.17	-0.132693	0.409588	0.597344	-1.10737	1.39871e-05	0.00010766	Atrx	ATRX, chromatin remodeler [Source:MGI Symbol;Acc:MGI:103067]	protein_coding
ENSMUSG00000030651.6	-0.131344	0.0663194	NA	-4.6205	0.000984685	0.00408947	Art2b	ADP-ribosyltransferase 2b [Source:MGI Symbol;Acc:MGI:107545]	protein_coding
ENSMUSG00000065999.14	-0.130877	0.283077	0.47188	-1.12033	0.00955636	0.0275511	Zfp985	zinc finger protein 985 [Source:MGI Symbol;Acc:MGI:3651986]	protein_coding
ENSMUSG00000117570.2	-0.129674	0.221417	NA	-1.77296	0.0141841	0.0385093	Gm38410	predicted gene, 38410 [Source:MGI Symbol;Acc:MGI:5621295]	lncRNA
ENSMUSG00000106099.2	-0.129571	0.385913	0.575464	-1.61467	6.3325e-05	0.000392483	Gm42664	predicted gene 42664 [Source:MGI Symbol;Acc:MGI:5662801]	lncRNA
ENSMUSG00000098692.2	-0.12898	0.29668	0.486887	-1.77854	0.00200709	0.007444	Gm28041	predicted gene, 28041 [Source:MGI Symbol;Acc:MGI:5547777]	protein_coding
ENSMUSG00000039814.16	-0.128943	0.319695	0.510723	-1.83031	0.000593141	0.00265915	Xkr5	X-linked Kx blood group related 5 [Source:MGI Symbol;Acc:MGI:2442327]	protein_coding
ENSMUSG00000097536.3	-0.128117	0.367523	0.558567	-2.07867	1.34356e-05	0.000103955	2610037D02Rik	RIKEN cDNA 2610037D02 gene [Source:MGI Symbol;Acc:MGI:1917290]	lncRNA
ENSMUSG00000000037.18	-0.128074	0.424618	0.611673	-1.36668	2.8256e-06	2.70216e-05	Scml2	Scm polycomb group protein like 2 [Source:MGI Symbol;Acc:MGI:1340042]	protein_coding
ENSMUSG00000047534.18	-0.127568	0.418365	0.606186	-1.88458	4.36478e-08	7.17088e-07	Mis18bp1	MIS18 binding protein 1 [Source:MGI Symbol;Acc:MGI:2145099]	protein_coding
ENSMUSG00000075256.10	-0.127299	0.417045	0.604843	-1.08354	0.000756169	0.00326929	Cerkl	ceramide kinase-like [Source:MGI Symbol;Acc:MGI:3037816]	protein_coding
ENSMUSG00000046070.10	-0.127156	0.302374	0.492989	-1.21248	0.00789911	0.0234755	Igfals	insulin-like growth factor binding protein, acid labile subunit [Source:MGI Symbol;Acc:MGI:107973]	protein_coding
ENSMUSG00000087333.2	-0.125356	0.311086	0.502651	-2.61975	0.000165555	0.000895355	Gm13652	predicted gene 13652 [Source:MGI Symbol;Acc:MGI:3650033]	lncRNA
ENSMUSG00000072761.11	-0.124922	0.432626	0.619325	-1.20218	6.24004e-05	0.000387907	Gm6712	predicted gene 6712 [Source:MGI Symbol;Acc:MGI:3645888]	lncRNA
ENSMUSG00000016386.16	-0.124888	0.31101	0.502609	1.07573	0.0100918	0.028877	Mpped2	metallophosphoesterase domain containing 2 [Source:MGI Symbol;Acc:MGI:1924265]	protein_coding
ENSMUSG00000086765.8	-0.124318	0.41951	0.607083	-1.32421	0.000410203	0.0019368	Gm11827	predicted gene 11827 [Source:MGI Symbol;Acc:MGI:3649801]	lncRNA
ENSMUSG00000069910.3	-0.122572	0.429463	0.616368	-1.22316	2.08531e-07	2.81369e-06	Spdl1	spindle apparatus coiled-coil protein 1 [Source:MGI Symbol;Acc:MGI:1917635]	protein_coding
ENSMUSG00000029368.11	-0.122137	0.231009	0.411815	-3.582	0.00101389	0.0041897	Alb	albumin [Source:MGI Symbol;Acc:MGI:87991]	protein_coding
ENSMUSG00000030677.9	-0.120429	0.426631	0.613611	-1.19027	8.18498e-08	1.24147e-06	Kif22	kinesin family member 22 [Source:MGI Symbol;Acc:MGI:109233]	protein_coding
ENSMUSG00000021596.17	-0.119506	0.36592	0.557026	-1.07607	1.34155e-10	4.20689e-09	Mctp1	multiple C2 domains, transmembrane 1 [Source:MGI Symbol;Acc:MGI:1926021]	protein_coding
ENSMUSG00000085124.2	-0.11931	0.29125	0.481257	-1.60492	0.0121542	0.0337994	Gm12766	predicted gene 12766 [Source:MGI Symbol;Acc:MGI:3652050]	lncRNA
ENSMUSG00000109772.2	-0.119089	0.271711	0.459682	-1.89669	0.00541653	0.0170985	Gm39132	predicted gene, 39132 [Source:MGI Symbol;Acc:MGI:5622017]	lncRNA
ENSMUSG00000047031.6	-0.118883	0.185653	NA	-2.15672	0.00854753	0.0250787	Vmn1r68	vomeronasal 1 receptor 68 [Source:MGI Symbol;Acc:MGI:3648262]	protein_coding
ENSMUSG00000043953.13	-0.118584	0.371401	0.561841	-1.18825	0.00502007	0.0160565	Ccrl2	chemokine (C-C motif) receptor-like 2 [Source:MGI Symbol;Acc:MGI:1920904]	protein_coding
ENSMUSG00000074489.10	-0.118421	0.438958	0.625156	-1.3657	0.000285915	0.0014216	Bglap3	bone gamma-carboxyglutamate protein 3 [Source:MGI Symbol;Acc:MGI:88155]	protein_coding
ENSMUSG00000111167.2	-0.117823	0.450932	0.635848	-1.1658	0.000321939	0.00157788	Gm39321	predicted gene, 39321 [Source:MGI Symbol;Acc:MGI:5622206]	lncRNA
ENSMUSG00000061171.16	-0.117745	0.457144	0.640941	-1.2912	6.58219e-06	5.58496e-05	Slc38a11	solute carrier family 38, member 11 [Source:MGI Symbol;Acc:MGI:2443383]	protein_coding
ENSMUSG00000068231.6	-0.117181	0.432743	0.619403	-1.01919	0.00478727	0.0154264	Vmn1r43	vomeronasal 1 receptor 43 [Source:MGI Symbol;Acc:MGI:2148510]	protein_coding
ENSMUSG00000044055.6	-0.11652	0.328314	0.519728	-1.83357	0.00109152	0.00446303	Otos	otospiralin [Source:MGI Symbol;Acc:MGI:2672814]	protein_coding
ENSMUSG00000000617.15	-0.116168	0.122476	NA	-3.6053	0.003123	0.0108209	Grm6	glutamate receptor, metabotropic 6 [Source:MGI Symbol;Acc:MGI:1351343]	protein_coding
ENSMUSG00000042078.15	-0.115561	0.363277	0.554742	1.22898	0.00318057	0.0109771	Svop	SV2 related protein [Source:MGI Symbol;Acc:MGI:1915916]	protein_coding
ENSMUSG00000032122.16	-0.115188	0.426195	0.613195	-1.05283	2.28366e-05	0.000163088	Slc37a2	solute carrier family 37 (glycerol-3-phosphate transporter), member 2 [Source:MGI Symbol;Acc:MGI:1929693]	protein_coding
ENSMUSG00000049612.11	-0.114988	0.444987	0.630633	1.08432	0.000686967	0.00301424	Omg	oligodendrocyte myelin glycoprotein [Source:MGI Symbol;Acc:MGI:106586]	protein_coding
ENSMUSG00000024972.17	-0.114793	0.276036	0.463508	-1.44386	0.00654565	0.0200462	Lgals12	lectin, galactose binding, soluble 12 [Source:MGI Symbol;Acc:MGI:1929094]	protein_coding
ENSMUSG00000019876.16	-0.114447	0.46888	0.650797	-1.19983	3.38866e-05	0.000229528	Pkib	protein kinase inhibitor beta, cAMP dependent, testis specific [Source:MGI Symbol;Acc:MGI:101937]	protein_coding
ENSMUSG00000041731.14	-0.114089	0.470407	0.652296	-1.91882	1.28822e-10	4.06114e-09	Pgm5	phosphoglucomutase 5 [Source:MGI Symbol;Acc:MGI:1925668]	protein_coding
ENSMUSG00000106134.2	-0.114066	0.174237	NA	-3.23879	0.00246546	0.00885051	Gm42493	predicted gene 42493 [Source:MGI Symbol;Acc:MGI:5662630]	lncRNA
ENSMUSG00000025777.9	-0.113979	0.446322	0.631594	1.24349	0.000376713	0.00180164	Gdap1	ganglioside-induced differentiation-associated-protein 1 [Source:MGI Symbol;Acc:MGI:1338002]	protein_coding
ENSMUSG00000078773.12	-0.112968	0.47364	0.654623	-1.71849	1.01776e-08	2.00066e-07	Rad54b	RAD54 homolog B (S. cerevisiae) [Source:MGI Symbol;Acc:MGI:3605986]	protein_coding
ENSMUSG00000048826.8	-0.112857	0.473788	0.654648	-1.06209	0.000154103	0.000841389	Dact2	dishevelled-binding antagonist of beta-catenin 2 [Source:MGI Symbol;Acc:MGI:1920347]	protein_coding
ENSMUSG00000030302.17	-0.112505	0.435278	0.621755	2.84696	3.06855e-12	1.45492e-10	Atp2b2	ATPase, Ca++ transporting, plasma membrane 2 [Source:MGI Symbol;Acc:MGI:105368]	protein_coding
ENSMUSG00000110498.2	-0.11232	0.253504	0.438308	-4.01913	0.000470858	0.00218345	A630001O12Rik	RIKEN cDNA A630001O12 gene [Source:MGI Symbol;Acc:MGI:3041181]	lncRNA
ENSMUSG00000101595.2	-0.112171	0.368808	0.559426	-1.82014	0.00173441	0.00659676	Gm29395	predicted gene 29395 [Source:MGI Symbol;Acc:MGI:5580101]	lncRNA
ENSMUSG00000021587.6	-0.111541	0.411719	0.599716	1.02618	0.00804615	0.0238467	Pcsk1	proprotein convertase subtilisin/kexin type 1 [Source:MGI Symbol;Acc:MGI:97511]	protein_coding
ENSMUSG00000025019.18	-0.110235	0.484529	0.664273	-1.29495	7.46255e-06	6.21626e-05	Lcor	ligand dependent nuclear receptor corepressor [Source:MGI Symbol;Acc:MGI:2443930]	protein_coding
ENSMUSG00000066129.18	-0.109164	0.195368	0.367294	5.68342	2.08633e-11	8.01632e-10	Kndc1	kinase non-catalytic C-lobe domain (KIND) containing 1 [Source:MGI Symbol;Acc:MGI:1923734]	protein_coding
ENSMUSG00000022586.12	-0.107692	0.460414	0.643431	-1.35281	0.00046192	0.00214762	Ly6i	lymphocyte antigen 6 complex, locus I [Source:MGI Symbol;Acc:MGI:1888480]	protein_coding
ENSMUSG00000084797.2	-0.107622	0.444065	0.629749	-1.09173	0.00570599	0.0178553	Gm14321	predicted gene 14321 [Source:MGI Symbol;Acc:MGI:3701951]	lncRNA
ENSMUSG00000033952.15	-0.107544	0.496941	0.674649	-1.90729	2.53029e-09	5.81257e-08	Aspm	abnormal spindle microtubule assembly [Source:MGI Symbol;Acc:MGI:1334448]	protein_coding
ENSMUSG00000041992.10	-0.106968	0.477899	0.658035	-1.0137	4.25126e-06	3.82484e-05	Rapgef5	Rap guanine nucleotide exchange factor (GEF) 5 [Source:MGI Symbol;Acc:MGI:2444365]	protein_coding
ENSMUSG00000006711.16	-0.106932	0.346531	0.537989	2.1553	0.000144637	0.000797792	D130043K22Rik	RIKEN cDNA D130043K22 gene [Source:MGI Symbol;Acc:MGI:3036268]	protein_coding
ENSMUSG00000068431.4	-0.106405	0.326016	0.517144	-1.20714	0.0135409	0.037034	Olfr742	olfactory receptor 742 [Source:MGI Symbol;Acc:MGI:3030576]	protein_coding
ENSMUSG00000049928.16	-0.105338	0.16488	0.325223	-1.76667	0.00933969	0.027025	Glp2r	glucagon-like peptide 2 receptor [Source:MGI Symbol;Acc:MGI:2136733]	protein_coding
ENSMUSG00000051590.11	-0.104972	0.461908	0.644916	-2.09151	2.55153e-05	0.000179493	Map3k19	mitogen-activated protein kinase kinase kinase 19 [Source:MGI Symbol;Acc:MGI:1203481]	protein_coding
ENSMUSG00000049598.10	-0.104742	0.404582	0.59261	-1.85198	0.00141204	0.0055511	Vsig8	V-set and immunoglobulin domain containing 8 [Source:MGI Symbol;Acc:MGI:3642995]	protein_coding
ENSMUSG00000053519.18	0.096466	0.302295	0.49294	2.51858	0.000107487	0.000618642	Kcnip1	Kv channel-interacting protein 1 [Source:MGI Symbol;Acc:MGI:1917607]	protein_coding
ENSMUSG00000021572.10	-0.104223	0.488499	0.667808	-1.1584	2.34277e-07	3.12023e-06	Cep72	centrosomal protein 72 [Source:MGI Symbol;Acc:MGI:1921720]	protein_coding
ENSMUSG00000015599.10	-0.104049	0.502168	0.679236	1.34258	4.27156e-05	0.000280743	Ttbk1	tau tubulin kinase 1 [Source:MGI Symbol;Acc:MGI:2147036]	protein_coding
ENSMUSG00000057440.9	-0.104022	0.488708	0.668003	-1.02915	2.30155e-06	2.26741e-05	Mpp7	membrane protein, palmitoylated 7 (MAGUK p55 subfamily member 7) [Source:MGI Symbol;Acc:MGI:1922989]	protein_coding
ENSMUSG00000028546.18	-0.103756	0.360912	0.552759	3.20819	2.11222e-07	2.84017e-06	Elavl4	ELAV like RNA binding protein 4 [Source:MGI Symbol;Acc:MGI:107427]	protein_coding
ENSMUSG00000085933.4	-0.103631	0.448804	0.633857	-1.54201	0.000590302	0.00264793	Tmem61	transmembrane protein 61 [Source:MGI Symbol;Acc:MGI:3041156]	protein_coding
ENSMUSG00000033987.17	-0.103077	0.294042	0.483971	-1.74543	0.00428059	0.0140632	Dnah17	dynein, axonemal, heavy chain 17 [Source:MGI Symbol;Acc:MGI:1917176]	protein_coding
ENSMUSG00000022487.15	-0.102921	0.309531	NA	-1.53721	0.0125721	0.0348267	Gtsf1	gametocyte specific factor 1 [Source:MGI Symbol;Acc:MGI:1921424]	protein_coding
ENSMUSG00000098950.8	-0.102768	0.375036	0.564804	-3.06954	2.38746e-06	2.34172e-05	Gm28036	predicted gene, 28036 [Source:MGI Symbol;Acc:MGI:5547772]	protein_coding
ENSMUSG00000108513.2	-0.102077	0.384631	0.57412	-1.08844	0.0148636	0.040056	Gm30075	predicted gene, 30075 [Source:MGI Symbol;Acc:MGI:5589234]	lncRNA
ENSMUSG00000086058.2	-0.101043	0.482489	0.662594	-1.14766	0.00488355	0.0156918	Unc45bos	unc-45 myosin chaperone B, opposite strand [Source:MGI Symbol;Acc:MGI:3705119]	lncRNA
ENSMUSG00000027699.20	-0.10091	0.518155	0.692839	-1.67906	6.63149e-10	1.7605e-08	Ect2	ect2 oncogene [Source:MGI Symbol;Acc:MGI:95281]	protein_coding
ENSMUSG00000073016.4	-0.100117	0.5209	0.694579	-1.0828	0.000348172	0.00168245	Uprt	uracil phosphoribosyltransferase [Source:MGI Symbol;Acc:MGI:2685620]	protein_coding
ENSMUSG00000049041.7	-0.0997643	0.468363	0.650328	-1.14211	0.00626255	0.0193265	Olfr398	olfactory receptor 398 [Source:MGI Symbol;Acc:MGI:3030232]	protein_coding
ENSMUSG00000036526.9	-0.0972939	0.521383	0.694909	-1.30507	0.000216125	0.00111846	Card11	caspase recruitment domain family, member 11 [Source:MGI Symbol;Acc:MGI:1916978]	protein_coding
ENSMUSG00000044206.4	-0.0969034	0.464436	0.646946	-1.36616	0.00221506	0.00808009	Vsig4	V-set and immunoglobulin domain containing 4 [Source:MGI Symbol;Acc:MGI:2679720]	protein_coding
ENSMUSG00000103804.2	-0.0966082	0.458253	0.641916	-2.16013	0.000722953	0.00314825	Gm37062	predicted gene, 37062 [Source:MGI Symbol;Acc:MGI:5610290]	lncRNA
ENSMUSG00000040264.11	-0.0960758	0.29816	0.488364	-4.59922	0.000145276	0.000800572	Gbp2b	guanylate binding protein 2b [Source:MGI Symbol;Acc:MGI:95666]	protein_coding
ENSMUSG00000110594.2	-0.0960749	0.399856	0.588287	-1.20866	0.00951403	0.027456	Gm33103	predicted gene, 33103 [Source:MGI Symbol;Acc:MGI:5592262]	lncRNA
ENSMUSG00000026683.15	-0.0958979	0.527493	0.700459	-1.18012	2.87759e-07	3.73189e-06	Nuf2	NUF2, NDC80 kinetochore complex component [Source:MGI Symbol;Acc:MGI:1914227]	protein_coding
ENSMUSG00000038421.14	-0.0954464	0.541058	0.711832	-1.16621	0.000122327	0.000692784	Fcrla	Fc receptor-like A [Source:MGI Symbol;Acc:MGI:2138647]	protein_coding
ENSMUSG00000105677.2	-0.0939499	0.538698	0.709942	-1.0434	1.3272e-05	0.000102958	Gm43328	predicted gene 43328 [Source:MGI Symbol;Acc:MGI:5663465]	lncRNA
ENSMUSG00000081945.5	-0.0936355	0.548657	0.717857	-1.04138	0.000528147	0.00240923	Olfr607	olfactory receptor 607 [Source:MGI Symbol;Acc:MGI:3030441]	protein_coding
ENSMUSG00000073274.5	-0.0930808	0.465327	0.647785	-1.85531	0.00131446	0.00522907	Gm14636	predicted gene 14636 [Source:MGI Symbol;Acc:MGI:3641976]	lncRNA
ENSMUSG00000087382.8	-0.0916799	0.255676	0.440819	-1.73564	0.0064752	0.0198833	Ctcflos	CCCTC-binding factor (zinc finger protein)-like, opposite strand [Source:MGI Symbol;Acc:MGI:1921411]	lncRNA
ENSMUSG00000096768.9	-0.0906662	0.534307	0.706472	1.47084	0.00017227	0.00092524	Gm47283	predicted gene, 47283 [Source:MGI Symbol;Acc:MGI:6096131]	lncRNA
ENSMUSG00000039841.15	-0.0903718	0.544352	0.71412	-1.006	3.29102e-06	3.08164e-05	Zfp800	zinc finger protein 800 [Source:MGI Symbol;Acc:MGI:1889334]	protein_coding
ENSMUSG00000039579.16	-0.090318	0.337551	0.528737	1.61475	0.00484979	0.0155939	Grin3a	glutamate receptor ionotropic, NMDA3A [Source:MGI Symbol;Acc:MGI:1933206]	protein_coding
ENSMUSG00000054672.14	-0.0900724	0.350594	NA	-1.90365	0.00345446	0.0117513	Scart2	scavenger receptor family member expressed on T cells 2 [Source:MGI Symbol;Acc:MGI:2443685]	protein_coding
ENSMUSG00000000247.12	-0.089359	0.257909	0.443571	-1.8266	0.00753154	0.0225385	Lhx2	LIM homeobox protein 2 [Source:MGI Symbol;Acc:MGI:96785]	protein_coding
ENSMUSG00000063245.12	-0.0893011	0.562458	0.728452	-1.43193	1.5213e-05	0.000115558	Zfp993	zinc finger protein 993 [Source:MGI Symbol;Acc:MGI:3713585]	protein_coding
ENSMUSG00000037725.9	-0.0888662	0.54368	0.713701	-1.14214	9.19256e-08	1.36461e-06	Ckap2	cytoskeleton associated protein 2 [Source:MGI Symbol;Acc:MGI:1931797]	protein_coding
ENSMUSG00000051149.16	-0.0877121	0.567352	0.732222	-1.42174	4.4504e-08	7.29639e-07	Adnp	activity-dependent neuroprotective protein [Source:MGI Symbol;Acc:MGI:1338758]	protein_coding
ENSMUSG00000101628.2	-0.0869615	0.406822	0.594634	-2.13864	0.00344593	0.011729	Gm28177	predicted gene 28177 [Source:MGI Symbol;Acc:MGI:5578883]	lncRNA
ENSMUSG00000109271.2	-0.0856223	0.513771	0.68946	1.04586	0.00798801	0.0237136	Gm39129	predicted gene, 39129 [Source:MGI Symbol;Acc:MGI:5622014]	lncRNA
ENSMUSG00000097773.2	-0.084215	0.313793	NA	-1.8945	0.0107796	0.0305464	Gm10614	predicted gene 10614 [Source:MGI Symbol;Acc:MGI:3642104]	lncRNA
ENSMUSG00000031376.16	-0.0835671	0.246939	0.43064	4.16484	4.81985e-05	0.000311772	Atp2b3	ATPase, Ca++ transporting, plasma membrane 3 [Source:MGI Symbol;Acc:MGI:1347353]	protein_coding
ENSMUSG00000049583.16	-0.0830838	0.116429	0.254241	3.20985	5.80972e-05	0.000365141	Grm5	glutamate receptor, metabotropic 5 [Source:MGI Symbol;Acc:MGI:1351342]	protein_coding
ENSMUSG00000050875.12	-0.0824364	0.470948	0.65268	2.25444	0.000141826	0.00078466	Minar2	membrane integral NOTCH2 associated receptor 2 [Source:MGI Symbol;Acc:MGI:2442934]	protein_coding
ENSMUSG00000028137.10	-0.0822147	0.336884	0.528243	3.38648	1.42235e-05	0.000109125	Celf3	CUGBP, Elav-like family member 3 [Source:MGI Symbol;Acc:MGI:1926034]	protein_coding
ENSMUSG00000019942.14	-0.0819684	0.592727	0.749699	-1.10351	9.93058e-06	7.99946e-05	Cdk1	cyclin-dependent kinase 1 [Source:MGI Symbol;Acc:MGI:88351]	protein_coding
ENSMUSG00000044034.12	-0.0817381	0.505105	0.682432	1.07051	0.0111424	0.031417	Npb	neuropeptide B [Source:MGI Symbol;Acc:MGI:2387153]	protein_coding
ENSMUSG00000027306.16	-0.081334	0.598474	0.754356	-1.50176	1.37497e-08	2.58701e-07	Nusap1	nucleolar and spindle associated protein 1 [Source:MGI Symbol;Acc:MGI:2675669]	protein_coding
ENSMUSG00000041380.14	-0.0807474	0.151236	0.305773	5.21802	9.26276e-08	1.37331e-06	Htr2c	5-hydroxytryptamine (serotonin) receptor 2C [Source:MGI Symbol;Acc:MGI:96281]	protein_coding
ENSMUSG00000030560.18	-0.0806007	0.551145	0.719668	-1.02884	3.98347e-09	8.736e-08	Ctsc	cathepsin C [Source:MGI Symbol;Acc:MGI:109553]	protein_coding
ENSMUSG00000106334.2	-0.0801413	0.284687	0.473782	2.3936	0.0028771	0.0100914	Gm43549	predicted gene 43549 [Source:MGI Symbol;Acc:MGI:5663686]	lncRNA
ENSMUSG00000049723.15	-0.080084	0.59715	0.753455	-2.49056	1.61236e-11	6.38135e-10	Mmp12	matrix metallopeptidase 12 [Source:MGI Symbol;Acc:MGI:97005]	protein_coding
ENSMUSG00000103083.2	-0.0799772	0.527683	0.700601	-1.03954	0.0149222	0.0401589	A630035G10Rik	RIKEN cDNA A630035G10 gene [Source:MGI Symbol;Acc:MGI:2444775]	lncRNA
ENSMUSG00000047959.5	-0.0790186	0.535147	0.707138	-2.21092	5.57161e-05	0.0003527	Kcna3	potassium voltage-gated channel, shaker-related subfamily, member 3 [Source:MGI Symbol;Acc:MGI:96660]	protein_coding
ENSMUSG00000068452.9	-0.0787579	0.437349	0.623851	-2.12978	0.00175536	0.00665603	Duox2	dual oxidase 2 [Source:MGI Symbol;Acc:MGI:3036280]	protein_coding
ENSMUSG00000035394.12	-0.0781011	0.528295	0.700975	1.22784	0.00488797	0.0157036	Cfap53	cilia and flagella associated protein 53 [Source:MGI Symbol;Acc:MGI:1921703]	protein_coding
ENSMUSG00000026156.9	-0.0780708	0.295324	0.485174	1.59221	0.00598784	0.018612	B3gat2	beta-1,3-glucuronyltransferase 2 (glucuronosyltransferase S) [Source:MGI Symbol;Acc:MGI:2389490]	protein_coding
ENSMUSG00000024256.8	-0.0779794	0.297855	0.488001	2.15417	0.00449538	0.0146551	Adcyap1	adenylate cyclase activating polypeptide 1 [Source:MGI Symbol;Acc:MGI:105094]	protein_coding
ENSMUSG00000026830.10	-0.0764523	0.168992	0.330943	4.83553	7.79659e-08	1.19248e-06	Ermn	ermin, ERM-like protein [Source:MGI Symbol;Acc:MGI:1925017]	protein_coding
ENSMUSG00000030792.9	-0.0764383	0.551329	0.719862	-1.22368	0.00763893	0.0228224	Dkkl1	dickkopf-like 1 [Source:MGI Symbol;Acc:MGI:1354963]	protein_coding
ENSMUSG00000074758.11	-0.0762495	0.435426	0.621879	-1.24618	0.00809359	0.0239646	Gm5535	predicted gene 5535 [Source:MGI Symbol;Acc:MGI:3645019]	lncRNA
ENSMUSG00000107792.2	-0.074806	0.44234	0.62818	-4.08766	0.000322926	0.00158206	Gm43914	predicted gene, 43914 [Source:MGI Symbol;Acc:MGI:5690306]	lncRNA
ENSMUSG00000020279.11	-0.0740741	0.427088	0.614006	-1.01109	0.0179284	0.046727	Il9r	interleukin 9 receptor [Source:MGI Symbol;Acc:MGI:96564]	protein_coding
ENSMUSG00000027400.12	-0.0734655	0.17919	0.344967	4.69727	7.33076e-05	0.000446532	Pdyn	prodynorphin [Source:MGI Symbol;Acc:MGI:97535]	protein_coding
ENSMUSG00000009216.8	-0.073203	0.195351	0.367294	4.63251	0.000237464	0.00121092	Fam163b	family with sequence similarity 163, member B [Source:MGI Symbol;Acc:MGI:1926106]	protein_coding
ENSMUSG00000112129.2	-0.0728375	0.624655	0.772766	-1.11844	0.000950075	0.00396539	Pbld1	phenazine biosynthesis-like protein domain containing 1 [Source:MGI Symbol;Acc:MGI:1915621]	protein_coding
ENSMUSG00000027577.15	-0.0726166	0.348886	0.540367	1.95814	0.00332857	0.0113901	Chrna4	cholinergic receptor, nicotinic, alpha polypeptide 4 [Source:MGI Symbol;Acc:MGI:87888]	protein_coding
ENSMUSG00000059027.15	-0.0724318	0.527177	0.700362	-1.17764	0.00952169	0.0274615	9630013D21Rik	RIKEN cDNA 9630013D21 gene [Source:MGI Symbol;Acc:MGI:2442649]	lncRNA
ENSMUSG00000115232.2	-0.072199	0.57578	0.737916	-2.77958	7.5767e-07	8.76199e-06	Gm49378	predicted gene, 49378 [Source:MGI Symbol;Acc:MGI:6121598]	protein_coding
ENSMUSG00000029757.17	-0.0719668	0.625473	0.773242	1.64403	1.32007e-05	0.000102458	Dync1i1	dynein cytoplasmic 1 intermediate chain 1 [Source:MGI Symbol;Acc:MGI:107743]	protein_coding
ENSMUSG00000118456.2	-0.07196	0.509449	0.68603	-1.2325	0.0133344	0.0365751	Gm41381	predicted gene, 41381 [Source:MGI Symbol;Acc:MGI:5624266]	lncRNA
ENSMUSG00000087263.2	-0.0719505	0.590356	0.747979	1.68477	0.000546754	0.00248122	Gm15726	predicted gene 15726 [Source:MGI Symbol;Acc:MGI:3783169]	lncRNA
ENSMUSG00000024565.11	-0.0703861	0.134885	NA	2.92373	0.0066805	0.0203907	Sall3	spalt like transcription factor 3 [Source:MGI Symbol;Acc:MGI:109295]	protein_coding
ENSMUSG00000117789.2	-0.0693552	0.644045	0.786183	-1.05622	0.00184837	0.00694442	Gm50388	predicted gene, 50388 [Source:MGI Symbol;Acc:MGI:6303291]	protein_coding
ENSMUSG00000097140.2	-0.0692107	0.648072	0.789125	-1.10707	0.000962569	0.0040126	Gm26779	predicted gene, 26779 [Source:MGI Symbol;Acc:MGI:5477273]	lncRNA
ENSMUSG00000074818.14	-0.068422	0.646008	0.787664	1.06569	0.0014549	0.00569071	Pdzd7	PDZ domain containing 7 [Source:MGI Symbol;Acc:MGI:3608325]	protein_coding
ENSMUSG00000032368.15	-0.0683496	0.575755	0.737916	1.69182	0.000411304	0.00194084	Zic1	zinc finger protein of the cerebellum 1 [Source:MGI Symbol;Acc:MGI:106683]	protein_coding
ENSMUSG00000055541.19	-0.0683228	0.650605	0.790979	-1.09891	2.51989e-06	2.45739e-05	Lair1	leukocyte-associated Ig-like receptor 1 [Source:MGI Symbol;Acc:MGI:105492]	protein_coding
ENSMUSG00000118138.2	-0.067881	0.652954	0.792785	-1.08211	0.000886639	0.00374346	Gm50322	predicted gene, 50322 [Source:MGI Symbol;Acc:MGI:6303183]	lncRNA
ENSMUSG00000036223.17	-0.0677935	0.659377	0.79728	-1.37564	1.25653e-05	9.786e-05	Ska1	spindle and kinetochore associated complex subunit 1 [Source:MGI Symbol;Acc:MGI:1913718]	protein_coding
ENSMUSG00000094410.9	-0.0673432	0.625495	0.773242	-1.56376	0.000207757	0.00108439	Gm38394	predicted gene, 38394 [Source:MGI Symbol;Acc:MGI:5614057]	protein_coding
ENSMUSG00000097429.2	-0.0672593	0.413328	NA	-1.46745	0.0127112	0.0351508	Gm26520	predicted gene, 26520 [Source:MGI Symbol;Acc:MGI:5477014]	lncRNA
ENSMUSG00000114515.3	-0.067137	0.653501	0.793193	-1.03175	0.0027977	0.00984344	Aldoa	aldolase A, fructose-bisphosphate [Source:MGI Symbol;Acc:MGI:87994]	protein_coding
ENSMUSG00000086074.3	-0.0665452	0.413132	0.601211	-2.16928	0.00255645	0.00912875	Gm13274	predicted gene 13274 [Source:MGI Symbol;Acc:MGI:3649443]	lncRNA
ENSMUSG00000085453.2	-0.065794	0.561154	0.727473	-1.18559	0.0144833	0.0391825	Gm12018	predicted gene 12018 [Source:MGI Symbol;Acc:MGI:3651187]	lncRNA
ENSMUSG00000037544.15	-0.0655435	0.671132	0.805136	-1.54129	1.22136e-07	1.74847e-06	Dlgap5	DLG associated protein 5 [Source:MGI Symbol;Acc:MGI:2183453]	protein_coding
ENSMUSG00000024989.16	-0.0653613	0.672066	0.805677	-1.40189	8.82074e-07	9.99585e-06	Cep55	centrosomal protein 55 [Source:MGI Symbol;Acc:MGI:1921357]	protein_coding
ENSMUSG00000033031.14	-0.0644805	0.671418	0.805336	-1.00561	0.000124521	0.000703869	Cip2a	cell proliferation regulating inhibitor of protein phosphatase 2A [Source:MGI Symbol;Acc:MGI:2146335]	protein_coding
ENSMUSG00000048852.14	-0.0644439	0.544713	0.714269	-1.43631	0.00429528	0.0140989	Gm12185	predicted gene 12185 [Source:MGI Symbol;Acc:MGI:3652173]	protein_coding
ENSMUSG00000116752.2	-0.0636517	0.545772	NA	-1.34595	0.0143397	0.0388737	Gm49622	predicted gene, 49622 [Source:MGI Symbol;Acc:MGI:6215044]	lncRNA
ENSMUSG00000114598.2	-0.0625832	0.658725	0.796873	-1.37684	0.000709323	0.00309971	D130062J10Rik	RIKEN cDNA D130062J10 gene [Source:MGI Symbol;Acc:MGI:2441949]	lncRNA
ENSMUSG00000054206.3	-0.062158	0.684581	0.81575	1.16158	2.65545e-06	2.56456e-05	Gzmm	granzyme M (lymphocyte met-ase 1) [Source:MGI Symbol;Acc:MGI:99549]	protein_coding
ENSMUSG00000004366.5	-0.0620074	0.305832	0.497024	3.3352	5.59166e-06	4.83625e-05	Sst	somatostatin [Source:MGI Symbol;Acc:MGI:98326]	protein_coding
ENSMUSG00000077787.3	-0.0619534	0.46735	NA	-1.66806	0.0112912	0.0317911	Gm23908	predicted gene, 23908 [Source:MGI Symbol;Acc:MGI:5453685]	snoRNA
ENSMUSG00000024411.12	-0.0616695	0.381355	0.5709	4.77449	2.46397e-06	2.4078e-05	Aqp4	aquaporin 4 [Source:MGI Symbol;Acc:MGI:107387]	protein_coding
ENSMUSG00000052726.17	-0.0611615	0.687299	0.817639	-1.01708	3.01794e-05	0.000208286	Kcnt2	potassium channel, subfamily T, member 2 [Source:MGI Symbol;Acc:MGI:3036273]	protein_coding
ENSMUSG00000038486.10	-0.0610708	0.643191	0.785794	1.40116	0.000975144	0.00405717	Sv2a	synaptic vesicle glycoprotein 2 a [Source:MGI Symbol;Acc:MGI:1927139]	protein_coding
ENSMUSG00000054641.11	-0.0600937	0.439493	0.625566	-3.18268	0.000368279	0.0017663	Mmrn1	multimerin 1 [Source:MGI Symbol;Acc:MGI:1918195]	protein_coding
ENSMUSG00000085213.2	-0.0595509	0.700795	0.827026	-1.40501	4.36748e-05	0.000285706	Gm13091	predicted gene 13091 [Source:MGI Symbol;Acc:MGI:3649653]	lncRNA
ENSMUSG00000042425.19	-0.0595386	0.610361	0.762903	1.19932	0.00414836	0.0137105	Frmpd3	FERM and PDZ domain containing 3 [Source:MGI Symbol;Acc:MGI:3646547]	protein_coding
ENSMUSG00000046856.14	-0.0593344	0.623116	0.771812	-1.33813	0.00562082	0.017626	Gpr1	G protein-coupled receptor 1 [Source:MGI Symbol;Acc:MGI:2385324]	protein_coding
ENSMUSG00000031725.9	-0.0591057	0.499052	0.676515	-1.0897	0.0119519	0.0333346	Ces1f	carboxylesterase 1F [Source:MGI Symbol;Acc:MGI:2142687]	protein_coding
ENSMUSG00000040035.15	-0.0590686	0.69271	0.821529	1.901	2.43351e-08	4.28931e-07	Disp2	dispatched RND tramsporter family member 2 [Source:MGI Symbol;Acc:MGI:2388733]	protein_coding
ENSMUSG00000028804.21	-0.0589824	0.44966	0.634718	1.80455	0.00539553	0.0170504	Csmd2	CUB and Sushi multiple domains 2 [Source:MGI Symbol;Acc:MGI:2386401]	protein_coding
ENSMUSG00000045515.5	-0.0573049	0.41268	0.60077	4.14581	2.651e-05	0.000185117	Pou3f3	POU domain, class 3, transcription factor 3 [Source:MGI Symbol;Acc:MGI:102564]	protein_coding
ENSMUSG00000004902.8	-0.0569232	0.320906	0.511809	2.955	0.000677442	0.00297685	Slc25a18	solute carrier family 25 (mitochondrial carrier), member 18 [Source:MGI Symbol;Acc:MGI:1919053]	protein_coding
ENSMUSG00000018925.4	-0.0561825	0.528444	NA	-2.28982	0.00733557	0.0220579	Heatr9	HEAT repeat containing 9 [Source:MGI Symbol;Acc:MGI:3650286]	protein_coding
ENSMUSG00000034145.15	-0.0552385	0.60342	0.757937	1.42186	0.0041196	0.0136391	Tmem63c	transmembrane protein 63c [Source:MGI Symbol;Acc:MGI:2444386]	protein_coding
ENSMUSG00000087085.2	-0.0552214	0.52566	NA	-2.37054	0.00427627	0.0140509	Gm12068	predicted gene 12068 [Source:MGI Symbol;Acc:MGI:3649823]	lncRNA
ENSMUSG00000075023.12	-0.0552038	0.571283	0.734977	-1.70906	0.00523135	0.016609	Accsl	1-aminocyclopropane-1-carboxylate synthase (non-functional)-like [Source:MGI Symbol;Acc:MGI:3584519]	protein_coding
ENSMUSG00000036800.9	-0.0536018	0.667703	0.802737	1.23356	0.00405317	0.0134615	Fam135b	family with sequence similarity 135, member B [Source:MGI Symbol;Acc:MGI:1917613]	protein_coding
ENSMUSG00000037771.12	-0.053341	0.575433	0.737845	4.80784	6.24442e-11	2.14857e-09	Slc32a1	solute carrier family 32 (GABA vesicular transporter), member 1 [Source:MGI Symbol;Acc:MGI:1194488]	protein_coding
ENSMUSG00000031970.17	-0.0528367	0.491725	NA	2.21461	0.00322235	0.0110954	Dbndd1	dysbindin (dystrobrevin binding protein 1) domain containing 1 [Source:MGI Symbol;Acc:MGI:1919435]	protein_coding
ENSMUSG00000045381.7	-0.0525655	0.647949	0.789125	-1.03903	0.0170709	0.0449217	Olfr433	olfactory receptor 433 [Source:MGI Symbol;Acc:MGI:3030267]	protein_coding
ENSMUSG00000086287.2	-0.0520679	0.65889	0.797025	-1.56273	0.00637888	0.0196344	Gm15972	predicted gene 15972 [Source:MGI Symbol;Acc:MGI:3801965]	lncRNA
ENSMUSG00000067610.2	-0.0519949	0.672456	0.805862	-1.75969	0.00141426	0.00555556	Klri1	killer cell lectin-like receptor family I member 1 [Source:MGI Symbol;Acc:MGI:3530275]	protein_coding
ENSMUSG00000112666.2	-0.0499565	0.636949	0.781096	-1.61205	0.00916126	0.0265996	Gm48485	predicted gene, 48485 [Source:MGI Symbol;Acc:MGI:6098005]	lncRNA
ENSMUSG00000043110.3	-0.0499333	0.559928	NA	-3.89602	0.00170958	0.00651696	Lrrn4	leucine rich repeat neuronal 4 [Source:MGI Symbol;Acc:MGI:2445154]	protein_coding
ENSMUSG00000009394.14	-0.0498065	0.735377	0.849971	1.64907	4.94232e-06	4.34921e-05	Syn2	synapsin II [Source:MGI Symbol;Acc:MGI:103020]	protein_coding
ENSMUSG00000055373.9	-0.049791	0.372443	0.562785	6.31934	5.37867e-06	4.67249e-05	Fut9	fucosyltransferase 9 [Source:MGI Symbol;Acc:MGI:1330859]	protein_coding
ENSMUSG00000100550.3	-0.0493249	0.687789	0.81795	-1.65963	0.000866121	0.00367056	2310039L15Rik	RIKEN cDNA 2310039L15 gene [Source:MGI Symbol;Acc:MGI:1916879]	lncRNA
ENSMUSG00000035148.5	-0.0475568	0.620245	0.76986	-2.43787	0.00119317	0.00481635	Gpr33	G protein-coupled receptor 33 [Source:MGI Symbol;Acc:MGI:1277106]	protein_coding
ENSMUSG00000108315.2	-0.0475295	0.524046	NA	-2.54347	0.00653943	0.0200297	Gm44601	predicted gene 44601 [Source:MGI Symbol;Acc:MGI:5753177]	lncRNA
ENSMUSG00000115109.2	-0.0474296	0.529868	NA	-1.80055	0.00981558	0.0281922	Gm49032	predicted gene, 49032 [Source:MGI Symbol;Acc:MGI:6118403]	lncRNA
ENSMUSG00000028068.15	-0.0469235	0.752462	0.861247	-1.09371	6.48218e-07	7.61134e-06	Iqgap3	IQ motif containing GTPase activating protein 3 [Source:MGI Symbol;Acc:MGI:3028642]	protein_coding
ENSMUSG00000114531.2	-0.0461726	0.546733	NA	-4.22892	0.00124807	0.00500304	A530065N20Rik	RIKEN cDNA A530046M15 gene [Source:MGI Symbol;Acc:MGI:5439407]	lncRNA
ENSMUSG00000117664.2	-0.0459611	0.583509	0.743405	-2.77882	0.00461688	0.014975	Gm36860	predicted gene, 36860 [Source:MGI Symbol;Acc:MGI:5596019]	lncRNA
ENSMUSG00000030142.11	-0.0457017	0.738732	0.85263	-1.03609	0.0050925	0.0162509	Clec4e	C-type lectin domain family 4, member e [Source:MGI Symbol;Acc:MGI:1861232]	protein_coding
ENSMUSG00000097675.3	-0.0454741	0.737103	0.851333	1.07281	0.00473297	0.0152825	1700101I11Rik	RIKEN cDNA 1700101I11 gene [Source:MGI Symbol;Acc:MGI:1915180]	lncRNA
ENSMUSG00000102784.2	-0.0449507	0.625517	NA	-3.18523	0.00205979	0.00760732	Gm38251	predicted gene, 38251 [Source:MGI Symbol;Acc:MGI:5611479]	lncRNA
ENSMUSG00000073242.5	-0.044618	0.730216	0.846381	-1.76314	0.000382963	0.00182748	Dnmt3aos	DNA methyltransferase 3A, opposite strand [Source:MGI Symbol;Acc:MGI:3641689]	lncRNA
ENSMUSG00000052301.15	-0.0444598	0.3214	0.512277	4.81303	0.000934899	0.00391325	Doc2a	double C2, alpha [Source:MGI Symbol;Acc:MGI:109446]	protein_coding
ENSMUSG00000056531.12	-0.0440568	0.767965	0.869937	-1.06509	0.000745099	0.00323162	Ccdc18	coiled-coil domain containing 18 [Source:MGI Symbol;Acc:MGI:1922974]	protein_coding
ENSMUSG00000108166.2	-0.0438017	0.717581	0.838375	-1.14786	0.00944348	0.0272754	Gm44017	predicted gene, 44017 [Source:MGI Symbol;Acc:MGI:5690409]	lncRNA
ENSMUSG00000097154.3	-0.0436822	0.764168	0.867571	-1.27672	0.000506912	0.00232534	Gm26510	predicted gene, 26510 [Source:MGI Symbol;Acc:MGI:5477004]	lncRNA
ENSMUSG00000055567.19	-0.0436018	0.660872	0.79837	4.0298	3.28089e-09	7.31704e-08	Unc80	unc-80, NALCN activator [Source:MGI Symbol;Acc:MGI:2652882]	protein_coding
ENSMUSG00000104693.2	-0.0435888	0.653678	0.793331	-1.27466	0.0150676	0.0404905	Gm42941	predicted gene 42941 [Source:MGI Symbol;Acc:MGI:5663078]	lncRNA
ENSMUSG00000028312.20	-0.0434473	0.770912	0.871298	-1.05319	2.42917e-07	3.21902e-06	Smc2	structural maintenance of chromosomes 2 [Source:MGI Symbol;Acc:MGI:106067]	protein_coding
ENSMUSG00000048304.9	-0.0416895	0.422885	NA	4.80618	0.000184182	0.000978139	Slitrk3	SLIT and NTRK-like family, member 3 [Source:MGI Symbol;Acc:MGI:2679447]	protein_coding
ENSMUSG00000025189.10	-0.0409747	0.624882	0.772862	4.02476	5.58958e-06	4.83621e-05	Cnnm1	cyclin M1 [Source:MGI Symbol;Acc:MGI:1891366]	protein_coding
ENSMUSG00000021071.18	-0.0406662	0.755236	0.862544	1.48943	0.000379001	0.00181039	Trim9	tripartite motif-containing 9 [Source:MGI Symbol;Acc:MGI:2137354]	protein_coding
ENSMUSG00000053297.15	-0.04008	0.789129	0.882819	1.17497	6.71052e-07	7.84062e-06	AI854703	expressed sequence AI854703 [Source:MGI Symbol;Acc:MGI:2141510]	protein_coding
ENSMUSG00000113322.2	-0.0397132	0.728045	0.845535	-4.60904	5.37278e-08	8.59464e-07	Gm48492	predicted gene, 48492 [Source:MGI Symbol;Acc:MGI:6098016]	lncRNA
ENSMUSG00000020591.12	-0.0396341	0.615498	0.76666	4.26953	4.46349e-06	3.98104e-05	Ntsr2	neurotensin receptor 2 [Source:MGI Symbol;Acc:MGI:108018]	protein_coding
ENSMUSG00000021879.14	-0.0390853	0.683323	0.814972	-2.56222	0.000642256	0.00284917	Dnah12	dynein, axonemal, heavy chain 12 [Source:MGI Symbol;Acc:MGI:107720]	protein_coding
ENSMUSG00000089829.3	-0.036499	0.614517	NA	-4.98642	0.000566778	0.00256033	Gm16565	predicted gene 16565 [Source:MGI Symbol;Acc:MGI:4414985]	lncRNA
ENSMUSG00000078235.4	-0.0352137	0.581677	NA	1.90474	0.00515256	0.0164094	Fam43b	family with sequence similarity 43, member B [Source:MGI Symbol;Acc:MGI:3651622]	protein_coding
ENSMUSG00000022129.5	-0.0348454	0.778365	0.876013	-1.53171	0.00293372	0.010252	Dct	dopachrome tautomerase [Source:MGI Symbol;Acc:MGI:102563]	protein_coding
ENSMUSG00000067878.14	-0.0333972	0.823946	0.904939	-1.50986	1.34935e-08	2.55097e-07	Map7d3	MAP7 domain containing 3 [Source:MGI Symbol;Acc:MGI:2445051]	protein_coding
ENSMUSG00000074398.6	-0.03232	0.806681	0.894188	1.26484	0.00167354	0.00640016	Gm15441	predicted gene 15441 [Source:MGI Symbol;Acc:MGI:3641753]	lncRNA
ENSMUSG00000105376.5	-0.0322942	0.789082	0.882815	-1.5282	0.00341026	0.0116327	Gm36535	predicted gene, 36535 [Source:MGI Symbol;Acc:MGI:5595694]	lncRNA
ENSMUSG00000022209.13	-0.0317632	0.833149	0.910317	1.21002	9.01565e-05	0.000534602	Dhrs2	dehydrogenase/reductase member 2 [Source:MGI Symbol;Acc:MGI:1918662]	protein_coding
ENSMUSG00000112324.2	-0.0316538	0.788237	0.882064	-1.34605	0.00469856	0.015188	Gm47939	predicted gene, 47939 [Source:MGI Symbol;Acc:MGI:6097203]	lncRNA
ENSMUSG00000027419.10	-0.030661	0.813968	0.898687	1.97863	2.55328e-05	0.000179563	Pcsk2	proprotein convertase subtilisin/kexin type 2 [Source:MGI Symbol;Acc:MGI:97512]	protein_coding
ENSMUSG00000046160.7	-0.0306527	0.712414	0.835421	4.41812	1.36568e-10	4.27125e-09	Olig1	oligodendrocyte transcription factor 1 [Source:MGI Symbol;Acc:MGI:1355334]	protein_coding
ENSMUSG00000086836.2	-0.0305325	0.758186	NA	-3.28949	0.0014915	0.00581084	Gm13748	predicted gene 13748 [Source:MGI Symbol;Acc:MGI:3702115]	lncRNA
ENSMUSG00000042115.5	-0.0303851	0.823899	0.904937	1.17127	0.00180847	0.00681935	Klhdc8a	kelch domain containing 8A [Source:MGI Symbol;Acc:MGI:2442630]	protein_coding
ENSMUSG00000109165.2	-0.0303834	0.829779	0.908335	-1.41915	0.000499347	0.00229419	Gm45148	predicted gene 45148 [Source:MGI Symbol;Acc:MGI:5753724]	lncRNA
ENSMUSG00000110693.2	-0.0302246	0.826563	0.906091	-1.65076	9.89063e-05	0.000578527	Gm45899	predicted gene 45899 [Source:MGI Symbol;Acc:MGI:5805014]	lncRNA
ENSMUSG00000044921.6	-0.0302107	0.82602	0.905986	-1.59614	0.000144774	0.000798175	Rassf9	Ras association (RalGDS/AF-6) domain family (N-terminal) member 9 [Source:MGI Symbol;Acc:MGI:2384307]	protein_coding
ENSMUSG00000060882.6	-0.0297458	0.675191	0.808182	4.21301	1.2075e-05	9.46319e-05	Kcnd2	potassium voltage-gated channel, Shal-related family, member 2 [Source:MGI Symbol;Acc:MGI:102663]	protein_coding
ENSMUSG00000075334.3	-0.0293022	0.803229	0.892439	1.484	0.00234475	0.00848354	Rprm	reprimo, TP53 dependent G2 arrest mediator candidate [Source:MGI Symbol;Acc:MGI:1915124]	protein_coding
ENSMUSG00000026976.16	-0.0293008	0.639883	NA	3.58562	0.0028962	0.0101501	Pax8	paired box 8 [Source:MGI Symbol;Acc:MGI:97492]	protein_coding
ENSMUSG00000024935.12	-0.0279317	0.827418	0.906536	1.22807	0.00226501	0.00824198	Slc1a1	solute carrier family 1 (neuronal/epithelial high affinity glutamate transporter, system Xag), member 1 [Source:MGI Symbol;Acc:MGI:105083]	protein_coding
ENSMUSG00000036510.18	-0.0275552	0.680147	NA	4.09959	0.00133297	0.00529059	Cdh8	cadherin 8 [Source:MGI Symbol;Acc:MGI:107434]	protein_coding
ENSMUSG00000040420.16	-0.027118	0.656353	NA	4.43914	0.00375544	0.0126266	Cdh18	cadherin 18 [Source:MGI Symbol;Acc:MGI:1344366]	protein_coding
ENSMUSG00000100053.2	-0.0269371	0.804116	0.892807	-1.24119	0.00983507	0.0282413	Gm28154	predicted gene 28154 [Source:MGI Symbol;Acc:MGI:5578860]	lncRNA
ENSMUSG00000039155.16	-0.0267834	0.743896	0.85561	-1.84242	0.00661823	0.0202397	Cdh26	cadherin-like 26 [Source:MGI Symbol;Acc:MGI:2685856]	protein_coding
ENSMUSG00000029712.15	0.0207626	0.76839	0.870164	4.1943	5.84946e-07	6.9615e-06	Actl6b	actin-like 6B [Source:MGI Symbol;Acc:MGI:1933548]	protein_coding
ENSMUSG00000078314.3	-0.0261194	0.792683	0.885226	-1.80162	0.00471384	0.0152291	Gm14762	predicted gene 14762 [Source:MGI Symbol;Acc:MGI:3705212]	lncRNA
ENSMUSG00000063446.5	-0.0251722	0.720408	NA	5.88046	0.000666469	0.00293899	Plppr1	phospholipid phosphatase related 1 [Source:MGI Symbol;Acc:MGI:2445015]	protein_coding
ENSMUSG00000041540.17	-0.0251381	0.86487	0.927449	-1.09095	1.88883e-06	1.91525e-05	Sox5	SRY (sex determining region Y)-box 5 [Source:MGI Symbol;Acc:MGI:98367]	protein_coding
ENSMUSG00000044071.10	-0.0247308	0.827966	0.906841	1.89293	0.0005121	0.0023437	Tafa2	TAFA chemokine like family member 2 [Source:MGI Symbol;Acc:MGI:2143691]	protein_coding
ENSMUSG00000031409.2	-0.0243523	0.806121	0.893748	2.38863	0.000142961	0.000790447	Tceal6	transcription elongation factor A (SII)-like 6 [Source:MGI Symbol;Acc:MGI:1923939]	protein_coding
ENSMUSG00000032218.8	-0.0239507	0.874505	0.933286	-1.24023	2.34552e-06	2.3053e-05	Ccnb2	cyclin B2 [Source:MGI Symbol;Acc:MGI:88311]	protein_coding
ENSMUSG00000042671.13	-0.0225154	0.875757	0.934122	1.81229	5.0583e-06	4.43316e-05	Rgs8	regulator of G-protein signaling 8 [Source:MGI Symbol;Acc:MGI:108408]	protein_coding
ENSMUSG00000022322.9	-0.02185	0.883649	0.938486	-1.05526	1.05036e-05	8.3785e-05	Shcbp1	Shc SH2-domain binding protein 1 [Source:MGI Symbol;Acc:MGI:1338802]	protein_coding
ENSMUSG00000096370.9	-0.021712	0.884822	0.938887	2.56171	8.62867e-12	3.67253e-10	Gm21992	predicted gene 21992 [Source:MGI Symbol;Acc:MGI:5439461]	protein_coding
ENSMUSG00000005057.14	-0.0215677	0.883623	0.938486	-1.25668	3.71319e-05	0.000248458	Sh2b2	SH2B adaptor protein 2 [Source:MGI Symbol;Acc:MGI:1345171]	protein_coding
ENSMUSG00000079164.11	-0.0213858	0.882649	0.937901	-1.41133	1.33409e-05	0.000103344	Tlr5	toll-like receptor 5 [Source:MGI Symbol;Acc:MGI:1858171]	protein_coding
ENSMUSG00000090207.3	-0.0199588	0.873267	0.932586	1.04919	0.00875413	0.0255931	4930524O07Rik	RIKEN cDNA 4930524O07 gene [Source:MGI Symbol;Acc:MGI:1915514]	lncRNA
ENSMUSG00000085237.3	-0.0178243	0.856634	NA	-2.20816	0.00844118	0.0248282	Gm15406	predicted gene 15406 [Source:MGI Symbol;Acc:MGI:3705112]	lncRNA
ENSMUSG00000032482.10	-0.0164032	0.913294	0.954771	2.22879	8.40537e-11	2.76759e-09	Cspg5	chondroitin sulfate proteoglycan 5 [Source:MGI Symbol;Acc:MGI:1352747]	protein_coding
ENSMUSG00000058174.8	-0.0152058	0.885516	0.939361	2.29091	0.000208571	0.00108768	Gm5148	predicted gene 5148 [Source:MGI Symbol;Acc:MGI:3646006]	protein_coding
ENSMUSG00000050350.9	-0.0135785	0.927985	0.963796	-1.00895	0.000483866	0.00223302	Gpr18	G protein-coupled receptor 18 [Source:MGI Symbol;Acc:MGI:107859]	protein_coding
ENSMUSG00000004698.12	-0.012597	0.931411	0.965456	-1.33461	2.10735e-07	2.83857e-06	Hdac9	histone deacetylase 9 [Source:MGI Symbol;Acc:MGI:1931221]	protein_coding
ENSMUSG00000041431.17	-0.0120813	0.935125	0.967708	-1.96425	1.12452e-10	3.60257e-09	Ccnb1	cyclin B1 [Source:MGI Symbol;Acc:MGI:88302]	protein_coding
ENSMUSG00000033208.8	-0.0114772	0.932918	0.966535	1.01955	2.24549e-11	8.57229e-10	S100b	S100 protein, beta polypeptide, neural [Source:MGI Symbol;Acc:MGI:98217]	protein_coding
ENSMUSG00000005107.14	-0.0110445	0.940649	0.970928	-1.10929	1.57607e-05	0.000119297	Slc2a9	solute carrier family 2 (facilitated glucose transporter), member 9 [Source:MGI Symbol;Acc:MGI:2152844]	protein_coding
ENSMUSG00000007021.6	-0.0104999	0.94092	0.971092	1.54299	7.90943e-05	0.000477443	Syngr3	synaptogyrin 3 [Source:MGI Symbol;Acc:MGI:1341881]	protein_coding
ENSMUSG00000051225.10	-0.0100681	0.9335	0.966841	-1.05759	0.0090931	0.0264276	Fam83a	family with sequence similarity 83, member A [Source:MGI Symbol;Acc:MGI:2447773]	protein_coding
ENSMUSG00000061762.13	-0.00919485	0.924532	0.962242	1.90137	0.00167454	0.00640295	Tac1	tachykinin 1 [Source:MGI Symbol;Acc:MGI:98474]	protein_coding
ENSMUSG00000033544.7	-0.00788087	0.958142	0.979593	-1.76199	6.46846e-09	1.34045e-07	Angptl1	angiopoietin-like 1 [Source:MGI Symbol;Acc:MGI:1919963]	protein_coding
ENSMUSG00000010086.18	-0.00772582	0.935115	0.967708	2.50911	0.000105391	0.000608797	Rnf112	ring finger protein 112 [Source:MGI Symbol;Acc:MGI:106611]	protein_coding
ENSMUSG00000109643.2	-0.00676218	0.955312	0.978303	-2.15675	0.00280773	0.00987434	Gm31545	predicted gene, 31545 [Source:MGI Symbol;Acc:MGI:5590704]	lncRNA
ENSMUSG00000023945.8	-0.00524182	0.938392	NA	2.07629	0.00490228	0.0157414	Slc5a7	solute carrier family 5 (choline transporter), member 7 [Source:MGI Symbol;Acc:MGI:1927126]	protein_coding
ENSMUSG00000033419.17	-0.00460667	0.975034	0.98888	1.34843	4.10072e-06	3.71195e-05	Snap91	synaptosomal-associated protein 91 [Source:MGI Symbol;Acc:MGI:109132]	protein_coding
ENSMUSG00000099398.2	-0.00451022	0.976735	0.98986	-1.42364	2.88685e-07	3.73981e-06	Ms4a14	membrane-spanning 4-domains, subfamily A, member 14 [Source:MGI Symbol;Acc:MGI:2686122]	protein_coding
ENSMUSG00000070695.5	-0.00517567	0.958762	0.97985	1.79154	0.000571753	0.00257897	Cntnap5a	contactin associated protein-like 5A [Source:MGI Symbol;Acc:MGI:3643623]	protein_coding
ENSMUSG00000054280.15	-0.00383105	0.97517	0.988919	-1.2098	3.21514e-08	5.45216e-07	Prr14l	proline rich 14-like [Source:MGI Symbol;Acc:MGI:2443658]	protein_coding
ENSMUSG00000030854.18	-0.00339426	0.975623	0.98913	1.26694	0.0110695	0.0312411	Ptpn5	protein tyrosine phosphatase, non-receptor type 5 [Source:MGI Symbol;Acc:MGI:97807]	protein_coding
ENSMUSG00000026959.14	-0.00331032	0.981961	0.992171	1.81608	4.71386e-09	1.01164e-07	Grin1	glutamate receptor, ionotropic, NMDA1 (zeta 1) [Source:MGI Symbol;Acc:MGI:95819]	protein_coding
ENSMUSG00000112731.2	-0.00261973	0.983147	0.992752	-1.02532	4.29707e-05	0.000282023	Gm47739	predicted gene, 47739 [Source:MGI Symbol;Acc:MGI:6096881]	lncRNA
ENSMUSG00000100252.7	-0.00218185	1	1	2.75442	0.00263678	0.00936761	Mir124-2hg	Mir124-2 host gene (non-protein coding) [Source:MGI Symbol;Acc:MGI:1917691]	lncRNA
ENSMUSG00000025400.12	-0.0021235	1	1	4.32618	0.000651621	0.00288209	Tac2	tachykinin 2 [Source:MGI Symbol;Acc:MGI:98476]	protein_coding
ENSMUSG00000045034.13	-0.00209277	1	NA	4.15387	0.0022533	0.00820822	Ankrd34b	ankyrin repeat domain 34B [Source:MGI Symbol;Acc:MGI:2443245]	protein_coding
ENSMUSG00000063129.2	-0.00198311	1	NA	4.12915	0.00142979	0.00561192	Aldoart2	aldolase 1 A, retrogene 2 [Source:MGI Symbol;Acc:MGI:1931052]	protein_coding
ENSMUSG00000071311.3	-0.00163762	0.98323	0.992759	-1.16232	0.0129387	0.035692	Gpr31b	G protein-coupled receptor 31, D17Leh66b region [Source:MGI Symbol;Acc:MGI:1354372]	protein_coding
ENSMUSG00000022416.16	-0.0015804	0.98784	0.995077	2.03401	0.000607805	0.0027155	Cacna1i	calcium channel, voltage-dependent, alpha 1I subunit [Source:MGI Symbol;Acc:MGI:2178051]	protein_coding
ENSMUSG00000036357.6	-0.00157863	1	NA	5.88615	0.000852517	0.0036208	Gpr101	G protein-coupled receptor 101 [Source:MGI Symbol;Acc:MGI:2685211]	protein_coding
ENSMUSG00000059588.14	-0.000960986	0.991703	0.997229	-1.11374	9.65625e-11	3.11457e-09	Calcrl	calcitonin receptor-like [Source:MGI Symbol;Acc:MGI:1926944]	protein_coding
ENSMUSG00000074715.4	-0.00086709	0.993064	0.997908	1.22969	0.00120531	0.00485793	Ccl28	chemokine (C-C motif) ligand 28 [Source:MGI Symbol;Acc:MGI:1861731]	protein_coding
ENSMUSG00000030270.12	-0.000843095	0.994419	0.99842	2.16615	0.000194963	0.00102597	Cpne9	copine family member IX [Source:MGI Symbol;Acc:MGI:2443052]	protein_coding
ENSMUSG00000059361.7	2.21422e-05	0.997212	0.999691	3.58286	3.45742e-05	0.000233585	Nrsn2	neurensin 2 [Source:MGI Symbol;Acc:MGI:2684969]	protein_coding
ENSMUSG00000024172.11	0.0020063	0.933945	NA	3.5044	0.00336138	0.0114841	St6gal2	beta galactoside alpha 2,6 sialyltransferase 2 [Source:MGI Symbol;Acc:MGI:2445190]	protein_coding
ENSMUSG00000061540.4	0.00225603	0.984312	0.993152	-2.70658	0.00128821	0.00514223	Orm2	orosomucoid 2 [Source:MGI Symbol;Acc:MGI:97444]	protein_coding
ENSMUSG00000097929.10	0.00233275	0.933912	NA	3.07657	0.000387887	0.00184763	Tunar	Tcl1 upstream neural differentiation associated RNA [Source:MGI Symbol;Acc:MGI:1917202]	protein_coding
ENSMUSG00000097596.2	0.00301998	0.977228	0.990211	1.44083	0.00720557	0.0217248	Gm26673	predicted gene, 26673 [Source:MGI Symbol;Acc:MGI:5477167]	lncRNA
ENSMUSG00000003882.6	0.00320303	0.982612	0.992448	-1.26017	0.00204346	0.00755996	Il7r	interleukin 7 receptor [Source:MGI Symbol;Acc:MGI:96562]	protein_coding
ENSMUSG00000101089.2	0.00344886	0.97135	0.986728	-2.36284	0.00701772	0.0212476	2610016A17Rik	RIKEN cDNA 2610016A17 gene [Source:MGI Symbol;Acc:MGI:1919653]	lncRNA
ENSMUSG00000029212.12	0.00382503	0.892672	0.943211	2.91669	0.000412214	0.00194359	Gabrb1	gamma-aminobutyric acid (GABA) A receptor, subunit beta 1 [Source:MGI Symbol;Acc:MGI:95619]	protein_coding
ENSMUSG00000109262.2	0.00385447	0.971076	NA	2.45941	0.00544927	0.0171794	Gm44744	predicted gene 44744 [Source:MGI Symbol;Acc:MGI:5753320]	lncRNA
ENSMUSG00000036768.7	0.00389792	0.979834	0.99151	-1.65826	6.97075e-09	1.43576e-07	Kif15	kinesin family member 15 [Source:MGI Symbol;Acc:MGI:1098258]	protein_coding
ENSMUSG00000041141.8	0.00437869	0.943978	0.972474	4.36709	5.23539e-05	0.000334429	Pnmal1	PNMA-like 1 [Source:MGI Symbol;Acc:MGI:1918941]	protein_coding
ENSMUSG00000041064.15	0.00484556	0.9766	0.989773	-1.65918	6.77681e-05	0.00041632	Pif1	PIF1 5'-to-3' DNA helicase [Source:MGI Symbol;Acc:MGI:2143057]	protein_coding
ENSMUSG00000113334.2	0.0050619	0.95517	NA	-2.56308	0.00546042	0.0172004	D030007L05Rik	RIKEN cDNA D030007L05 gene [Source:MGI Symbol;Acc:MGI:3026977]	lncRNA
ENSMUSG00000062760.12	0.00510124	0.933892	NA	1.60572	0.0095184	0.0274615	Shisal1	shisa like 1 [Source:MGI Symbol;Acc:MGI:1919551]	protein_coding
ENSMUSG00000050272.11	0.00645362	0.920982	0.959748	3.22702	0.000360898	0.00173511	Dscam	DS cell adhesion molecule [Source:MGI Symbol;Acc:MGI:1196281]	protein_coding
ENSMUSG00000066392.13	0.00700291	0.957654	0.979461	2.44764	1.37201e-08	2.5835e-07	Nrxn3	neurexin III [Source:MGI Symbol;Acc:MGI:1096389]	protein_coding
ENSMUSG00000019146.3	0.00713953	0.954849	0.978086	2.19936	6.1565e-07	7.28667e-06	Cacng2	calcium channel, voltage-dependent, gamma subunit 2 [Source:MGI Symbol;Acc:MGI:1316660]	protein_coding
ENSMUSG00000074892.10	0.00727574	0.961258	0.98108	1.27155	0.000182363	0.000969781	B3galt5	UDP-Gal:betaGlcNAc beta 1,3-galactosyltransferase, polypeptide 5 [Source:MGI Symbol;Acc:MGI:2136878]	protein_coding
ENSMUSG00000003872.10	0.00757776	0.949562	0.976174	2.05547	0.000549125	0.00249007	Lin7b	lin-7 homolog B (C. elegans) [Source:MGI Symbol;Acc:MGI:1330858]	protein_coding
ENSMUSG00000114524.2	0.00913945	0.936283	0.968632	-1.57097	0.00732017	0.0220172	Gm48357	predicted gene, 48357 [Source:MGI Symbol;Acc:MGI:6097824]	lncRNA
ENSMUSG00000039838.12	0.00923425	0.909401	0.952127	1.9576	0.00204538	0.00756354	Slc45a1	solute carrier family 45, member 1 [Source:MGI Symbol;Acc:MGI:2653235]	protein_coding
ENSMUSG00000048480.6	0.0107721	0.944931	0.973232	-1.13896	0.00474518	0.0153157	Cxcr1	chemokine (C-X-C motif) receptor 1 [Source:MGI Symbol;Acc:MGI:2448715]	protein_coding
ENSMUSG00000109298.2	0.0121343	0.918037	0.957944	-1.40347	0.0109675	0.0309937	Gm44886	predicted gene 44886 [Source:MGI Symbol;Acc:MGI:5753462]	lncRNA
ENSMUSG00000006522.18	0.0150143	0.912342	0.954268	1.55226	0.000279632	0.00139475	Itih3	inter-alpha trypsin inhibitor, heavy chain 3 [Source:MGI Symbol;Acc:MGI:96620]	protein_coding
ENSMUSG00000028876.8	0.0154953	0.8545	0.921717	2.79166	0.000188455	0.000996809	Epha10	Eph receptor A10 [Source:MGI Symbol;Acc:MGI:3586824]	protein_coding
ENSMUSG00000037627.17	0.0175387	0.883613	0.938486	-1.51271	0.00174136	0.00661364	Rgs22	regulator of G-protein signalling 22 [Source:MGI Symbol;Acc:MGI:3613651]	protein_coding
ENSMUSG00000048483.7	0.0176488	0.835803	0.911769	1.76195	0.00293116	0.0102461	Zdhhc22	zinc finger, DHHC-type containing 22 [Source:MGI Symbol;Acc:MGI:2685108]	protein_coding
ENSMUSG00000045009.10	0.017857	0.816233	NA	1.84034	0.00346019	0.0117654	Prrt3	proline-rich transmembrane protein 3 [Source:MGI Symbol;Acc:MGI:2444810]	protein_coding
ENSMUSG00000046699.15	0.0185686	0.854519	0.921717	1.6397	0.00342036	0.0116587	Slitrk4	SLIT and NTRK-like family, member 4 [Source:MGI Symbol;Acc:MGI:2442509]	protein_coding
ENSMUSG00000010803.14	0.0189224	0.788073	0.882027	3.17251	0.000221276	0.00114113	Gabra1	gamma-aminobutyric acid (GABA) A receptor, subunit alpha 1 [Source:MGI Symbol;Acc:MGI:95613]	protein_coding
ENSMUSG00000014609.17	0.0203249	0.815947	NA	3.68961	0.00177616	0.00671571	Chrne	cholinergic receptor, nicotinic, epsilon polypeptide [Source:MGI Symbol;Acc:MGI:87894]	protein_coding
ENSMUSG00000026824.12	0.020624	0.738015	0.851949	1.99914	0.00494004	0.0158411	Kcnj3	potassium inwardly-rectifying channel, subfamily J, member 3 [Source:MGI Symbol;Acc:MGI:104742]	protein_coding
ENSMUSG00000024517.18	0.0212301	0.856746	0.92293	1.55358	0.00231073	0.00837879	Grp	gastrin releasing peptide [Source:MGI Symbol;Acc:MGI:95833]	protein_coding
ENSMUSG00000116165.2	0.0223674	0.866516	0.928338	1.2491	6.50978e-14	4.5659e-12	Pdxp	pyridoxal (pyridoxine, vitamin B6) phosphatase [Source:MGI Symbol;Acc:MGI:1919282]	protein_coding
ENSMUSG00000073494.6	0.0238915	0.774703	0.874081	-2.71931	0.00221793	0.0080893	Sh2d1b2	SH2 domain containing 1B2 [Source:MGI Symbol;Acc:MGI:3622649]	protein_coding
ENSMUSG00000047013.16	0.0247766	0.839687	0.913737	1.14459	0.00506643	0.0161872	Fbxo41	F-box protein 41 [Source:MGI Symbol;Acc:MGI:1261912]	protein_coding
ENSMUSG00000006575.15	0.0253428	0.876056	0.934151	1.02261	0.000106277	0.000613465	Rundc3a	RUN domain containing 3A [Source:MGI Symbol;Acc:MGI:1858752]	protein_coding
ENSMUSG00000055078.8	0.0257467	0.643425	0.785837	3.02802	0.0022788	0.00828453	Gabra5	gamma-aminobutyric acid (GABA) A receptor, subunit alpha 5 [Source:MGI Symbol;Acc:MGI:95617]	protein_coding
ENSMUSG00000037843.7	0.0259497	0.755415	0.862544	3.13554	0.000173787	0.000932328	Vstm2l	V-set and transmembrane domain containing 2-like [Source:MGI Symbol;Acc:MGI:2685537]	protein_coding
ENSMUSG00000070732.3	0.0260464	0.740188	0.853676	-6.3978	2.57551e-05	0.000180965	Rbm44	RNA binding motif protein 44 [Source:MGI Symbol;Acc:MGI:2685663]	protein_coding
ENSMUSG00000062785.15	0.0265571	0.863445	0.926542	1.61135	7.97549e-09	1.62498e-07	Kcnc3	potassium voltage gated channel, Shaw-related subfamily, member 3 [Source:MGI Symbol;Acc:MGI:96669]	protein_coding
ENSMUSG00000054453.12	0.0281081	0.810613	0.896777	-1.19523	0.0148591	0.0400493	Sytl5	synaptotagmin-like 5 [Source:MGI Symbol;Acc:MGI:2668451]	protein_coding
ENSMUSG00000079157.5	0.0285209	0.72659	0.844257	1.33028	0.00878394	0.0256707	Fam155a	family with sequence similarity 155, member A [Source:MGI Symbol;Acc:MGI:2142765]	protein_coding
ENSMUSG00000063626.7	0.0287219	0.542329	NA	3.17952	0.0029706	0.0103671	Unc5d	unc-5 netrin receptor D [Source:MGI Symbol;Acc:MGI:2389364]	protein_coding
ENSMUSG00000031285.15	0.0296785	0.586095	0.744947	4.07305	5.29503e-05	0.000337535	Dcx	doublecortin [Source:MGI Symbol;Acc:MGI:1277171]	protein_coding
ENSMUSG00000034958.12	0.0297194	0.799013	0.889543	3.61743	6.50849e-10	1.73173e-08	Atcay	ataxia, cerebellar, Cayman type [Source:MGI Symbol;Acc:MGI:2448730]	protein_coding
ENSMUSG00000038026.13	0.0298753	0.699634	0.826331	5.38812	1.52562e-05	0.000115812	Kcnj9	potassium inwardly-rectifying channel, subfamily J, member 9 [Source:MGI Symbol;Acc:MGI:108007]	protein_coding
ENSMUSG00000050071.9	0.0300435	0.768566	0.870198	1.01126	0.0175411	0.0459422	Bex1	brain expressed X-linked 1 [Source:MGI Symbol;Acc:MGI:1328321]	protein_coding
ENSMUSG00000035864.15	0.0302378	0.764566	0.867731	3.24823	1.49674e-07	2.08971e-06	Syt1	synaptotagmin I [Source:MGI Symbol;Acc:MGI:99667]	protein_coding
ENSMUSG00000032532.8	0.030889	0.718756	NA	1.11267	0.0170012	0.0447631	Cck	cholecystokinin [Source:MGI Symbol;Acc:MGI:88297]	protein_coding
ENSMUSG00000041730.15	0.0316131	0.777031	0.875291	1.49422	0.00410865	0.013611	Prrxl1	paired related homeobox protein-like 1 [Source:MGI Symbol;Acc:MGI:2148204]	protein_coding
ENSMUSG00000041708.13	0.0320963	0.509819	0.686317	4.51932	6.43777e-08	1.01006e-06	Mpped1	metallophosphoesterase domain containing 1 [Source:MGI Symbol;Acc:MGI:106316]	protein_coding
ENSMUSG00000004231.16	0.0327494	0.466416	NA	2.77677	0.00579812	0.0181101	Pax2	paired box 2 [Source:MGI Symbol;Acc:MGI:97486]	protein_coding
ENSMUSG00000078307.4	0.0341558	0.72307	0.842006	1.40496	0.00494692	0.015861	AI593442	expressed sequence AI593442 [Source:MGI Symbol;Acc:MGI:2143099]	protein_coding
ENSMUSG00000087516.8	0.0342889	0.804812	0.893195	-1.51235	0.000276153	0.00137972	Tbx3os1	T-box 3, opposite strand 1 [Source:MGI Symbol;Acc:MGI:3780472]	lncRNA
ENSMUSG00000050164.12	0.0349473	0.793937	0.886039	1.15395	4.3661e-12	2.00595e-10	Mchr1	melanin-concentrating hormone receptor 1 [Source:MGI Symbol;Acc:MGI:2180756]	protein_coding
ENSMUSG00000004892.14	0.0362311	0.786214	0.881113	2.59669	2.22215e-09	5.20045e-08	Bcan	brevican [Source:MGI Symbol;Acc:MGI:1096385]	protein_coding
ENSMUSG00000094719.5	0.0362552	0.72134	NA	-1.41257	0.0128348	0.0354549	Gm5108	predicted gene 5108 [Source:MGI Symbol;Acc:MGI:3645064]	protein_coding
ENSMUSG00000090145.8	0.0384327	0.768289	0.870148	-2.14917	3.32161e-05	0.000225567	Ugt1a6b	UDP glucuronosyltransferase 1 family, polypeptide A6B [Source:MGI Symbol;Acc:MGI:3580629]	protein_coding
ENSMUSG00000085129.2	0.0388954	0.802547	0.892151	-1.32068	4.01462e-06	3.65213e-05	5031425F14Rik	RIKEN cDNA 5031425F14 gene [Source:MGI Symbol;Acc:MGI:2442533]	lncRNA
ENSMUSG00000032172.9	0.0393265	0.764703	0.867838	1.65704	0.00017474	0.000936172	Olfm2	olfactomedin 2 [Source:MGI Symbol;Acc:MGI:3045350]	protein_coding
ENSMUSG00000021697.13	0.0395957	0.79414	0.886119	-1.02751	0.00143991	0.00564323	Depdc1b	DEP domain containing 1B [Source:MGI Symbol;Acc:MGI:2145425]	protein_coding
ENSMUSG00000032356.13	0.040617	0.685756	0.816782	4.806	2.04018e-12	1.01185e-10	Rasgrf1	RAS protein-specific guanine nucleotide-releasing factor 1 [Source:MGI Symbol;Acc:MGI:99694]	protein_coding
ENSMUSG00000041544.12	0.0408112	0.715787	0.837574	1.21143	0.00927166	0.0268544	Disp3	dispatched RND transporter family member 3 [Source:MGI Symbol;Acc:MGI:2444403]	protein_coding
ENSMUSG00000044550.12	0.042751	0.771864	0.8719	1.13755	0.000836183	0.00356087	Tceal3	transcription elongation factor A (SII)-like 3 [Source:MGI Symbol;Acc:MGI:1913354]	protein_coding
ENSMUSG00000028222.3	0.0429722	0.565163	NA	3.66863	0.000160509	0.000872548	Calb1	calbindin 1 [Source:MGI Symbol;Acc:MGI:88248]	protein_coding
ENSMUSG00000061311.7	0.0434677	0.627252	0.774094	-1.20342	0.0150873	0.0405206	Rag1	recombination activating 1 [Source:MGI Symbol;Acc:MGI:97848]	protein_coding
ENSMUSG00000046287.8	0.0457019	0.622903	0.771672	3.22572	0.000207214	0.00108179	Pnma3	paraneoplastic antigen MA3 [Source:MGI Symbol;Acc:MGI:2180565]	protein_coding
ENSMUSG00000099724.3	0.0459022	0.6939	0.822297	-1.01177	0.0206091	0.0524454	4930554C24Rik	RIKEN cDNA 4930554C24 gene [Source:MGI Symbol;Acc:MGI:1922503]	lncRNA
ENSMUSG00000067879.4	0.0486077	0.34748	NA	3.28725	0.000624025	0.00277713	Vxn	vexin [Source:MGI Symbol;Acc:MGI:1924232]	protein_coding
ENSMUSG00000051278.13	0.04871	0.745226	0.856749	-1.29341	1.12602e-09	2.82185e-08	Zgrf1	zinc finger, GRF-type containing 1 [Source:MGI Symbol;Acc:MGI:1918893]	protein_coding
ENSMUSG00000001260.11	0.0490838	0.303632	NA	5.25536	0.000662432	0.00292336	Gabrg1	gamma-aminobutyric acid (GABA) A receptor, subunit gamma 1 [Source:MGI Symbol;Acc:MGI:103156]	protein_coding
ENSMUSG00000051497.16	0.0491743	0.664546	0.800847	2.23306	3.79106e-05	0.000252954	Kcnj16	potassium inwardly-rectifying channel, subfamily J, member 16 [Source:MGI Symbol;Acc:MGI:1314842]	protein_coding
ENSMUSG00000034336.4	0.0500699	0.616414	0.767367	4.76178	3.41303e-12	1.59591e-10	Ina	internexin neuronal intermediate filament protein, alpha [Source:MGI Symbol;Acc:MGI:96568]	protein_coding
ENSMUSG00000022025.14	0.0504785	0.729645	0.84618	1.20222	8.15517e-07	9.34435e-06	Cnmd	chondromodulin [Source:MGI Symbol;Acc:MGI:1341171]	protein_coding
ENSMUSG00000108883.2	0.050675	0.647246	0.788698	1.01678	0.0174657	0.0457776	Gm44623	predicted gene 44623 [Source:MGI Symbol;Acc:MGI:5753199]	lncRNA
ENSMUSG00000023328.15	0.0512818	0.698576	0.825787	1.04646	0.00757533	0.0226581	Ache	acetylcholinesterase [Source:MGI Symbol;Acc:MGI:87876]	protein_coding
ENSMUSG00000113268.2	0.0516114	0.648085	0.789125	-1.8595	0.00458952	0.0149087	4930477G07Rik	RIKEN cDNA 4930477G07 gene [Source:MGI Symbol;Acc:MGI:1925418]	lncRNA
ENSMUSG00000039809.11	0.052083	0.6135	0.7652	1.73225	0.00228793	0.00831262	Gabbr2	gamma-aminobutyric acid (GABA) B receptor, 2 [Source:MGI Symbol;Acc:MGI:2386030]	protein_coding
ENSMUSG00000114004.2	0.0531265	0.720682	0.840726	1.2212	0.000429923	0.00201825	Gm48552	predicted gene, 48552 [Source:MGI Symbol;Acc:MGI:6098105]	protein_coding
ENSMUSG00000097156.8	0.0540216	0.545443	0.714762	4.02118	3.30134e-06	3.08737e-05	Gm3764	predicted gene 3764 [Source:MGI Symbol;Acc:MGI:3781938]	lncRNA
ENSMUSG00000026587.16	-0.0603051	0.55625	0.723577	3.71273	3.29901e-08	5.57843e-07	Astn1	astrotactin 1 [Source:MGI Symbol;Acc:MGI:1098567]	protein_coding
ENSMUSG00000079625.3	0.0546816	0.722447	0.841829	-1.75576	1.14325e-06	1.25129e-05	Tm4sf19	transmembrane 4 L six family member 19 [Source:MGI Symbol;Acc:MGI:3645933]	protein_coding
ENSMUSG00000036760.8	0.056194	0.458687	0.642213	5.28977	2.72412e-10	7.94352e-09	Kcnk9	potassium channel, subfamily K, member 9 [Source:MGI Symbol;Acc:MGI:3521816]	protein_coding
ENSMUSG00000097545.8	0.0571765	0.389509	0.579134	3.53521	0.000131676	0.000738149	Mir124a-1hg	Mir124-1 host gene (non-protein coding) [Source:MGI Symbol;Acc:MGI:2442197]	lncRNA
ENSMUSG00000043843.18	0.057506	0.48781	0.667181	2.60827	0.00117289	0.00474256	Tmem145	transmembrane protein 145 [Source:MGI Symbol;Acc:MGI:3607779]	protein_coding
ENSMUSG00000061911.16	0.0579373	0.562245	0.728396	3.9374	2.89161e-09	6.52871e-08	Myt1l	myelin transcription factor 1-like [Source:MGI Symbol;Acc:MGI:1100511]	protein_coding
ENSMUSG00000041923.16	0.0581052	0.237567	NA	5.87109	0.000437456	0.00204996	Nol4	nucleolar protein 4 [Source:MGI Symbol;Acc:MGI:2441684]	protein_coding
ENSMUSG00000107928.2	0.0581526	0.618597	0.768836	-1.11226	0.012328	0.0342306	Gm45140	predicted gene 45140 [Source:MGI Symbol;Acc:MGI:5753716]	protein_coding
ENSMUSG00000087373.8	0.060731	0.471465	0.652853	1.90324	0.00444398	0.0145035	Gm15892	predicted gene 15892 [Source:MGI Symbol;Acc:MGI:3801833]	lncRNA
ENSMUSG00000110588.2	0.0611139	0.646407	0.788009	1.27803	0.00344897	0.0117377	Gm45774	predicted gene 45774 [Source:MGI Symbol;Acc:MGI:5804889]	lncRNA
ENSMUSG00000029219.11	0.061328	0.557725	0.724748	1.04632	0.0179707	0.0468062	Slc10a4	solute carrier family 10 (sodium/bile acid cotransporter family), member 4 [Source:MGI Symbol;Acc:MGI:3606480]	protein_coding
ENSMUSG00000056812.15	0.0614138	0.467585	0.649914	3.23061	5.62922e-05	0.000355493	St8sia3	ST8 alpha-N-acetyl-neuraminide alpha-2,8-sialyltransferase 3 [Source:MGI Symbol;Acc:MGI:106019]	protein_coding
ENSMUSG00000036040.15	0.0618869	0.66008	0.797844	1.36018	4.70203e-13	2.69254e-11	Adamtsl2	ADAMTS-like 2 [Source:MGI Symbol;Acc:MGI:1925044]	protein_coding
ENSMUSG00000044364.6	0.0620629	0.610837	0.763244	1.27842	0.00572803	0.0179125	Tmem74b	transmembrane protein 74B [Source:MGI Symbol;Acc:MGI:1918629]	protein_coding
ENSMUSG00000060257.3	0.0631424	0.462804	0.645696	2.17855	0.00241898	0.00871135	Scrt2	scratch family zinc finger 2 [Source:MGI Symbol;Acc:MGI:2139287]	protein_coding
ENSMUSG00000039728.16	0.0648048	0.511196	0.687372	5.40404	7.08758e-16	7.78864e-14	Slc6a5	solute carrier family 6 (neurotransmitter transporter, glycine), member 5 [Source:MGI Symbol;Acc:MGI:105090]	protein_coding
ENSMUSG00000034098.15	0.0648931	0.227278	0.407427	2.57039	0.00275892	0.00973383	Fstl5	follistatin-like 5 [Source:MGI Symbol;Acc:MGI:2442179]	protein_coding
ENSMUSG00000032254.11	0.0659299	0.654434	0.793916	-1.4455	1.04117e-09	2.63146e-08	Kif23	kinesin family member 23 [Source:MGI Symbol;Acc:MGI:1919069]	protein_coding
ENSMUSG00000031757.8	0.0668438	0.570789	0.734733	3.35199	1.57259e-06	1.63946e-05	Mt4	metallothionein 4 [Source:MGI Symbol;Acc:MGI:99692]	protein_coding
ENSMUSG00000097519.3	0.0691991	0.462856	NA	-1.47667	0.0122002	0.0339114	4930558J18Rik	RIKEN cDNA 4930558J18 gene [Source:MGI Symbol;Acc:MGI:1922573]	lncRNA
ENSMUSG00000020808.4	-0.075859	0.622148	0.771169	-1.51822	5.40167e-09	1.13829e-07	Pimreg	PICALM interacting mitotic regulator [Source:MGI Symbol;Acc:MGI:1924434]	protein_coding
ENSMUSG00000022935.17	0.0712565	0.418553	0.606357	1.2526	0.0100595	0.0287984	Grik1	glutamate receptor, ionotropic, kainate 1 [Source:MGI Symbol;Acc:MGI:95814]	protein_coding
ENSMUSG00000054459.9	0.0714766	0.58486	0.74413	3.05135	6.01813e-10	1.61943e-08	Vsnl1	visinin-like 1 [Source:MGI Symbol;Acc:MGI:1349453]	protein_coding
ENSMUSG00000035805.14	0.0721132	0.333017	0.524421	4.63457	1.37277e-07	1.93947e-06	Mlc1	megalencephalic leukoencephalopathy with subcortical cysts 1 homolog (human) [Source:MGI Symbol;Acc:MGI:2157910]	protein_coding
ENSMUSG00000040373.13	0.072705	0.290997	NA	2.82443	0.00288894	0.0101276	Cacng5	calcium channel, voltage-dependent, gamma subunit 5 [Source:MGI Symbol;Acc:MGI:2157946]	protein_coding
ENSMUSG00000050711.8	0.0746644	0.495	0.673506	2.95873	8.77934e-07	9.96323e-06	Scg2	secretogranin II [Source:MGI Symbol;Acc:MGI:103033]	protein_coding
ENSMUSG00000021301.10	0.075321	0.252614	0.437106	2.96136	0.00158691	0.00611823	Hecw1	HECT, C2 and WW domain containing E3 ubiquitin protein ligase 1 [Source:MGI Symbol;Acc:MGI:2444115]	protein_coding
ENSMUSG00000039364.14	0.0755851	0.589991	0.747873	-2.08714	5.30982e-06	4.62624e-05	Sectm1b	secreted and transmembrane 1B [Source:MGI Symbol;Acc:MGI:1929083]	protein_coding
ENSMUSG00000019828.14	0.0755983	0.536331	0.708009	1.18105	0.00696411	0.0211204	Grm1	glutamate receptor, metabotropic 1 [Source:MGI Symbol;Acc:MGI:1351338]	protein_coding
ENSMUSG00000086868.2	0.0763323	0.477957	0.65807	-5.44419	5.87074e-05	0.000368428	Gm15883	predicted gene 15883 [Source:MGI Symbol;Acc:MGI:3801875]	lncRNA
ENSMUSG00000020940.14	0.076663	0.506788	0.683974	1.08946	0.0129678	0.0357474	Efcab15	EF-hand calcium binding domain 15 [Source:MGI Symbol;Acc:MGI:1916691]	protein_coding
ENSMUSG00000046093.10	0.0789785	0.361688	0.553583	3.5554	9.56279e-07	1.06987e-05	Hpcal4	hippocalcin-like 4 [Source:MGI Symbol;Acc:MGI:2157521]	protein_coding
ENSMUSG00000020723.4	0.0804696	0.535254	0.707202	2.2577	3.80561e-06	3.48877e-05	Cacng4	calcium channel, voltage-dependent, gamma subunit 4 [Source:MGI Symbol;Acc:MGI:1859167]	protein_coding
ENSMUSG00000033510.15	0.0821862	0.123444	NA	2.73162	0.00480608	0.0154849	Otud7a	OTU domain containing 7A [Source:MGI Symbol;Acc:MGI:2158505]	protein_coding
ENSMUSG00000092595.3	0.0829408	0.596836	0.753199	1.28364	6.44892e-06	5.48366e-05	Gm20427	predicted gene 20427 [Source:MGI Symbol;Acc:MGI:5141892]	lncRNA
ENSMUSG00000000263.16	0.0830788	0.104845	0.235223	5.61468	1.94878e-05	0.00014268	Glra1	glycine receptor, alpha 1 subunit [Source:MGI Symbol;Acc:MGI:95747]	protein_coding
ENSMUSG00000025044.17	0.0831687	0.568255	0.732919	-1.01361	6.52917e-05	0.000403722	Msr1	macrophage scavenger receptor 1 [Source:MGI Symbol;Acc:MGI:98257]	protein_coding
ENSMUSG00000117417.2	0.0851387	0.408553	0.596201	-1.73035	0.00560806	0.017593	Gm49991	predicted gene, 49991 [Source:MGI Symbol;Acc:MGI:6275273]	lncRNA
ENSMUSG00000023017.11	0.0877374	0.493074	0.672017	1.72425	0.000314207	0.00154286	Asic1	acid-sensing (proton-gated) ion channel 1 [Source:MGI Symbol;Acc:MGI:1194915]	protein_coding
ENSMUSG00000027350.9	0.0884405	0.541838	0.712255	2.4339	8.07599e-09	1.63919e-07	Chgb	chromogranin B [Source:MGI Symbol;Acc:MGI:88395]	protein_coding
ENSMUSG00000055409.15	0.0885884	0.219899	0.398619	4.98384	3.20364e-06	3.01026e-05	Nell1	NEL-like 1 [Source:MGI Symbol;Acc:MGI:2443902]	protein_coding
ENSMUSG00000042379.9	0.0890237	0.461809	0.644887	1.16562	0.00913961	0.0265465	Esm1	endothelial cell-specific molecule 1 [Source:MGI Symbol;Acc:MGI:1918940]	protein_coding
ENSMUSG00000042189.6	0.0897918	0.283816	NA	2.76911	0.00438709	0.0143514	Tekt3	tektin 3 [Source:MGI Symbol;Acc:MGI:1918312]	protein_coding
ENSMUSG00000105769.2	0.090452	0.468682	0.650619	-1.13005	0.0110132	0.0311117	Gm43351	predicted gene 43351 [Source:MGI Symbol;Acc:MGI:5663488]	lncRNA
ENSMUSG00000003410.9	0.0906523	0.492697	0.671752	2.882	1.31723e-08	2.50622e-07	Elavl3	ELAV like RNA binding protein 3 [Source:MGI Symbol;Acc:MGI:109157]	protein_coding
ENSMUSG00000106270.2	0.0907736	0.266298	NA	5.08817	0.00033766	0.00164169	C820005J03Rik	RIKEN cDNA C820005J03 gene [Source:MGI Symbol;Acc:MGI:2443105]	lncRNA
ENSMUSG00000060212.14	0.0920981	0.203003	0.3774	3.24244	0.00113391	0.00460854	Pcnx2	pecanex homolog 2 [Source:MGI Symbol;Acc:MGI:2445010]	protein_coding
ENSMUSG00000000632.14	0.0924168	0.36721	0.558309	1.95687	0.000782686	0.00336937	Sez6	seizure related gene 6 [Source:MGI Symbol;Acc:MGI:104745]	protein_coding
ENSMUSG00000027612.8	0.0928926	0.289959	0.479798	2.45785	0.00061615	0.00274672	Mmp24	matrix metallopeptidase 24 [Source:MGI Symbol;Acc:MGI:1341867]	protein_coding
ENSMUSG00000024109.19	0.0945262	0.434168	0.620784	1.99633	0.000213196	0.00110766	Nrxn1	neurexin I [Source:MGI Symbol;Acc:MGI:1096391]	protein_coding
ENSMUSG00000049109.16	0.0960353	0.446127	0.631495	-2.39358	0.00032812	0.00160386	Themis	thymocyte selection associated [Source:MGI Symbol;Acc:MGI:2443552]	protein_coding
ENSMUSG00000056553.15	0.0973253	0.39654	0.585582	3.61809	9.41773e-09	1.86834e-07	Ptprn2	protein tyrosine phosphatase, receptor type, N polypeptide 2 [Source:MGI Symbol;Acc:MGI:107418]	protein_coding
ENSMUSG00000074652.4	0.0987269	0.292808	0.482816	1.11732	0.0147684	0.0398354	Myh7b	myosin, heavy chain 7B, cardiac muscle, beta [Source:MGI Symbol;Acc:MGI:3710243]	protein_coding
ENSMUSG00000020017.15	0.0989082	0.507555	0.684461	-1.17175	0.00155611	0.00601902	Hal	histidine ammonia lyase [Source:MGI Symbol;Acc:MGI:96010]	protein_coding
ENSMUSG00000015829.14	0.0991732	0.301255	0.491561	1.92158	0.00161781	0.00621712	Tnr	tenascin R [Source:MGI Symbol;Acc:MGI:99516]	protein_coding
ENSMUSG00000109761.2	0.0992639	0.360092	NA	-1.16409	0.0208705	0.0529834	5430403N17Rik	RIKEN cDNA 5430403N17 gene [Source:MGI Symbol;Acc:MGI:5439418]	lncRNA
ENSMUSG00000045930.4	0.0997975	0.507081	0.684187	-1.07711	9.01072e-07	1.01674e-05	Clec14a	C-type lectin domain family 14, member a [Source:MGI Symbol;Acc:MGI:1914114]	protein_coding
ENSMUSG00000050321.4	0.101334	0.362096	0.553864	2.08047	0.000961503	0.00400885	Neto1	neuropilin (NRP) and tolloid (TLL)-like 1 [Source:MGI Symbol;Acc:MGI:2180216]	protein_coding
ENSMUSG00000064329.14	0.101703	0.345059	0.536611	3.57406	1.29342e-10	4.07214e-09	Scn1a	sodium channel, voltage-gated, type I, alpha [Source:MGI Symbol;Acc:MGI:98246]	protein_coding
ENSMUSG00000036699.13	0.103148	0.446103	0.631495	1.75999	6.77877e-05	0.000416333	Zcchc12	zinc finger, CCHC domain containing 12 [Source:MGI Symbol;Acc:MGI:1919943]	protein_coding
ENSMUSG00000028784.15	0.103503	0.109929	NA	1.95117	0.00955138	0.0275401	Spocd1	SPOC domain containing 1 [Source:MGI Symbol;Acc:MGI:3652045]	protein_coding
ENSMUSG00000058447.9	0.104211	0.462789	0.645696	1.21774	0.00245026	0.00881205	Gm26920	predicted gene, 26920 [Source:MGI Symbol;Acc:MGI:5504035]	protein_coding
ENSMUSG00000048899.9	0.105297	0.431127	0.61801	1.94221	5.39206e-05	0.000343075	Rimkla	ribosomal modification protein rimK-like family member A [Source:MGI Symbol;Acc:MGI:3040686]	protein_coding
ENSMUSG00000020333.18	0.107434	0.464901	0.64746	1.09735	4.44496e-08	7.2925e-07	Acsl6	acyl-CoA synthetase long-chain family member 6 [Source:MGI Symbol;Acc:MGI:894291]	protein_coding
ENSMUSG00000042388.15	0.108385	0.417159	0.604938	2.23783	4.40518e-06	3.94181e-05	Dlgap3	DLG associated protein 3 [Source:MGI Symbol;Acc:MGI:3039563]	protein_coding
ENSMUSG00000052613.17	0.108429	0.0796572	NA	3.35938	0.00203484	0.00753749	Pcdh15	protocadherin 15 [Source:MGI Symbol;Acc:MGI:1891428]	protein_coding
ENSMUSG00000026832.13	-0.106452	0.421325	0.608751	-2.16117	1.80506e-05	0.000133518	Cytip	cytohesin 1 interacting protein [Source:MGI Symbol;Acc:MGI:2183535]	protein_coding
ENSMUSG00000047109.14	0.109871	0.483688	0.663565	1.33952	1.23366e-07	1.76289e-06	Cldn14	claudin 14 [Source:MGI Symbol;Acc:MGI:1860425]	protein_coding
ENSMUSG00000110409.2	0.109936	0.243875	NA	1.1071	0.0180717	0.0470075	Gm9908	predicted gene 9908 [Source:MGI Symbol;Acc:MGI:3708779]	lncRNA
ENSMUSG00000059003.13	0.110079	0.388442	0.578016	2.3929	2.34798e-06	2.30586e-05	Grin2a	glutamate receptor, ionotropic, NMDA2A (epsilon 1) [Source:MGI Symbol;Acc:MGI:95820]	protein_coding
ENSMUSG00000021278.8	0.110814	0.263149	0.449828	1.41866	0.00632862	0.0195025	Amn	amnionless [Source:MGI Symbol;Acc:MGI:1934943]	protein_coding
ENSMUSG00000020436.18	0.111031	0.208412	0.384458	2.90049	5.60302e-05	0.000354301	Gabrg2	gamma-aminobutyric acid (GABA) A receptor, subunit gamma 2 [Source:MGI Symbol;Acc:MGI:95623]	protein_coding
ENSMUSG00000006649.18	0.112779	0.312612	0.503909	1.18155	0.0106779	0.0302908	Nphs1	nephrosis 1, nephrin [Source:MGI Symbol;Acc:MGI:1859637]	protein_coding
ENSMUSG00000082229.2	0.11303	0.414618	0.602637	2.10521	1.0208e-06	1.13402e-05	Nap1l2	nucleosome assembly protein 1-like 2 [Source:MGI Symbol;Acc:MGI:106654]	protein_coding
ENSMUSG00000040797.17	0.113209	0.361979	0.553864	3.99691	1.38291e-10	4.31947e-09	Iqsec3	IQ motif and Sec7 domain 3 [Source:MGI Symbol;Acc:MGI:2677208]	protein_coding
ENSMUSG00000040055.10	0.114562	0.431888	0.618706	2.70976	3.69769e-10	1.04377e-08	Gjb6	gap junction protein, beta 6 [Source:MGI Symbol;Acc:MGI:107588]	protein_coding
ENSMUSG00000064293.15	-0.109712	0.152192	NA	2.28896	0.00387557	0.0129406	Cntn4	contactin 4 [Source:MGI Symbol;Acc:MGI:1095737]	protein_coding
ENSMUSG00000005089.16	0.115313	0.468189	0.650291	2.20249	1.68709e-15	1.70747e-13	Slc1a2	solute carrier family 1 (glial high affinity glutamate transporter), member 2 [Source:MGI Symbol;Acc:MGI:101931]	protein_coding
ENSMUSG00000002190.14	0.115849	0.397436	0.58622	2.09729	2.80093e-05	0.000194271	Clgn	calmegin [Source:MGI Symbol;Acc:MGI:107472]	protein_coding
ENSMUSG00000044393.16	0.116993	0.281693	NA	1.08742	0.0176972	0.0462667	Dsg2	desmoglein 2 [Source:MGI Symbol;Acc:MGI:1196466]	protein_coding
ENSMUSG00000045328.12	0.11955	0.453371	0.637856	-1.31695	2.69652e-05	0.000188019	Cenpe	centromere protein E [Source:MGI Symbol;Acc:MGI:1098230]	protein_coding
ENSMUSG00000114884.2	0.121622	0.320122	0.511203	1.44128	0.00342702	0.0116781	Gm47675	predicted gene, 47675 [Source:MGI Symbol;Acc:MGI:6096772]	lncRNA
ENSMUSG00000113152.2	0.122022	0.388266	0.577797	-1.83413	8.46065e-05	0.000506123	Gm48422	predicted gene, 48422 [Source:MGI Symbol;Acc:MGI:6097918]	lncRNA
ENSMUSG00000021255.18	0.125739	0.25493	0.440059	1.45757	0.007183	0.0216706	Esrrb	estrogen related receptor, beta [Source:MGI Symbol;Acc:MGI:1346832]	protein_coding
ENSMUSG00000019726.13	0.125933	0.421788	0.609245	-1.45213	2.09782e-08	3.78199e-07	Lyst	lysosomal trafficking regulator [Source:MGI Symbol;Acc:MGI:107448]	protein_coding
ENSMUSG00000116004.2	0.128442	0.357082	0.548472	1.6104	0.000265535	0.00133398	Gm49539	predicted gene, 49539 [Source:MGI Symbol;Acc:MGI:6155241]	lncRNA
ENSMUSG00000055430.5	0.128882	0.392014	0.581107	2.16923	1.16717e-07	1.67901e-06	Nap1l5	nucleosome assembly protein 1-like 5 [Source:MGI Symbol;Acc:MGI:1923555]	protein_coding
ENSMUSG00000006218.5	0.129538	0.343831	0.535319	1.11689	0.00525184	0.0166629	Fam131c	family with sequence similarity 131, member C [Source:MGI Symbol;Acc:MGI:2685539]	protein_coding
ENSMUSG00000087633.2	0.132676	0.373477	0.563436	1.10303	0.00228938	0.00831537	Gm14455	predicted gene 14455 [Source:MGI Symbol;Acc:MGI:3711286]	lncRNA
ENSMUSG00000079685.11	0.133052	0.405979	0.593947	-1.04963	7.92932e-05	0.000478321	Ulbp1	UL16 binding protein 1 [Source:MGI Symbol;Acc:MGI:1925027]	protein_coding
ENSMUSG00000027488.13	0.133329	0.361063	0.552948	1.08467	1.52785e-08	2.84755e-07	Snta1	syntrophin, acidic 1 [Source:MGI Symbol;Acc:MGI:101772]	protein_coding
ENSMUSG00000022577.18	0.135156	0.314485	0.505749	1.33305	0.00160936	0.0061937	Ly6h	lymphocyte antigen 6 complex, locus H [Source:MGI Symbol;Acc:MGI:1346030]	protein_coding
ENSMUSG00000082226.5	0.137511	0.384424	0.573981	1.14265	0.000659925	0.00291555	Gm715	predicted gene 715 [Source:MGI Symbol;Acc:MGI:2685561]	protein_coding
ENSMUSG00000007594.11	0.138495	0.341529	0.532952	1.93836	5.6743e-06	4.89878e-05	Hapln4	hyaluronan and proteoglycan link protein 4 [Source:MGI Symbol;Acc:MGI:2679531]	protein_coding
ENSMUSG00000100891.2	0.139308	0.300335	0.490773	1.0941	0.00696677	0.0211231	2810049E08Rik	RIKEN cDNA 2810049E08 gene [Source:MGI Symbol;Acc:MGI:1919927]	lncRNA
ENSMUSG00000022212.16	0.139718	0.291549	0.481634	1.44492	0.00143825	0.00564048	Cpne6	copine VI [Source:MGI Symbol;Acc:MGI:1334445]	protein_coding
ENSMUSG00000006777.8	0.14001	0.354346	0.545429	1.67063	0.000118904	0.00067566	Krt23	keratin 23 [Source:MGI Symbol;Acc:MGI:2148866]	protein_coding
ENSMUSG00000049971.18	0.140545	0.174071	0.338008	2.62009	5.60288e-05	0.000354301	Glt1d1	glycosyltransferase 1 domain containing 1 [Source:MGI Symbol;Acc:MGI:2442755]	protein_coding
ENSMUSG00000056648.6	0.141492	0.333288	0.524664	1.32691	0.00095064	0.00396705	Hoxb8	homeobox B8 [Source:MGI Symbol;Acc:MGI:96189]	protein_coding
ENSMUSG00000031962.7	0.141812	0.168033	0.329576	2.85585	0.000301465	0.00148832	Cdh15	cadherin 15 [Source:MGI Symbol;Acc:MGI:106672]	protein_coding
ENSMUSG00000016346.18	0.144863	0.186544	0.35483	3.9079	1.97348e-09	4.66453e-08	Kcnq2	potassium voltage-gated channel, subfamily Q, member 2 [Source:MGI Symbol;Acc:MGI:1309503]	protein_coding
ENSMUSG00000027562.13	0.14796	0.360269	0.552109	1.38356	1.33923e-06	1.44052e-05	Car2	carbonic anhydrase 2 [Source:MGI Symbol;Acc:MGI:88269]	protein_coding
ENSMUSG00000029878.7	0.148195	0.0361016	NA	1.88835	0.0076607	0.0228788	Dbpht2	DNA binding protein with his-thr domain [Source:MGI Symbol;Acc:MGI:2679513]	lncRNA
ENSMUSG00000044387.6	0.148365	0.216748	0.394748	1.13823	0.012628	0.0349653	2410080I02Rik	RIKEN cDNA 2410080I02 gene [Source:MGI Symbol;Acc:MGI:1915498]	lncRNA
ENSMUSG00000085355.3	0.150244	0.277967	0.465899	1.01901	0.00984508	0.0282597	3010003L21Rik	RIKEN cDNA 3010003L21 gene [Source:MGI Symbol;Acc:MGI:1924094]	lncRNA
ENSMUSG00000023979.15	0.150783	0.34306	0.534632	1.17573	0.000591989	0.00265499	Guca1b	guanylate cyclase activator 1B [Source:MGI Symbol;Acc:MGI:1194489]	protein_coding
ENSMUSG00000025468.16	0.151873	0.252122	0.436592	1.83555	0.000204019	0.00106676	Caly	calcyon neuron-specific vesicular protein [Source:MGI Symbol;Acc:MGI:1915816]	protein_coding
ENSMUSG00000030500.7	0.153041	0.139489	0.289313	2.96624	2.05319e-05	0.000149218	Slc17a6	solute carrier family 17 (sodium-dependent inorganic phosphate cotransporter), member 6 [Source:MGI Symbol;Acc:MGI:2156052]	protein_coding
ENSMUSG00000104955.2	0.15338	0.179692	0.345537	3.74201	0.000268624	0.00134749	1700016F12Rik	RIKEN cDNA 1700016F12 gene [Source:MGI Symbol;Acc:MGI:1916674]	lncRNA
ENSMUSG00000098318.8	0.157637	0.32385	0.514717	-1.19144	0.000477315	0.00220751	Lockd	lncRNA downstream of Cdkn1b [Source:MGI Symbol;Acc:MGI:1915081]	lncRNA
ENSMUSG00000118135.2	0.15798	0.132809	0.279182	2.88081	0.00034589	0.00167393	Gm50367	predicted gene, 50367 [Source:MGI Symbol;Acc:MGI:6303257]	protein_coding
ENSMUSG00000033854.11	0.158411	0.164775	0.325079	2.38513	0.000282447	0.00140671	Kcnk10	potassium channel, subfamily K, member 10 [Source:MGI Symbol;Acc:MGI:1919508]	protein_coding
ENSMUSG00000116288.2	0.159739	0.275712	0.463259	1.03043	6.27432e-08	9.88341e-07	Gm41349	predicted gene, 41349 [Source:MGI Symbol;Acc:MGI:5624234]	lncRNA
ENSMUSG00000118444.2	0.161082	0.304661	0.495718	1.16131	0.00124046	0.00497591	Gm50477	predicted gene, 50477 [Source:MGI Symbol;Acc:MGI:6324748]	lncRNA
ENSMUSG00000051703.15	0.161378	0.323415	0.51447	1.00826	0.000115047	0.000656576	Tmem198	transmembrane protein 198 [Source:MGI Symbol;Acc:MGI:2443133]	protein_coding
ENSMUSG00000062591.6	0.164903	0.19969	0.373093	1.06685	3.7827e-12	1.75836e-10	Tubb4a	tubulin, beta 4A class IVA [Source:MGI Symbol;Acc:MGI:107848]	protein_coding
ENSMUSG00000016349.11	0.167212	0.22359	0.403139	1.8294	0.000318771	0.00156397	Eef1a2	eukaryotic translation elongation factor 1 alpha 2 [Source:MGI Symbol;Acc:MGI:1096317]	protein_coding
ENSMUSG00000060988.13	0.167417	0.0231024	0.0759757	2.17153	0.00347376	0.0118017	Galnt13	polypeptide N-acetylgalactosaminyltransferase 13 [Source:MGI Symbol;Acc:MGI:2139447]	protein_coding
ENSMUSG00000057534.14	0.168794	0.197463	0.369787	-1.14863	0.00915924	0.026597	Elobl	elongin B-like [Source:MGI Symbol;Acc:MGI:1860403]	protein_coding
ENSMUSG00000040258.7	0.170734	0.145106	0.297453	2.31551	4.56256e-05	0.00029683	Nxph4	neurexophilin 4 [Source:MGI Symbol;Acc:MGI:1336197]	protein_coding
ENSMUSG00000118245.2	0.173617	0.274667	0.462246	1.07136	0.00183481	0.00690114	Gm30082	predicted gene, 30082 [Source:MGI Symbol;Acc:MGI:5589241]	lncRNA
ENSMUSG00000068463.5	0.174956	0.135343	0.283155	-1.63052	0.0060784	0.0188515	B630019A10Rik	RIKEN cDNA B630019A10 gene [Source:MGI Symbol;Acc:MGI:2443371]	lncRNA
ENSMUSG00000060240.13	0.177523	0.196931	0.369129	1.28199	5.1047e-15	4.6545e-13	Cend1	cell cycle exit and neuronal differentiation 1 [Source:MGI Symbol;Acc:MGI:1929898]	protein_coding
ENSMUSG00000021680.9	0.177587	0.038746	NA	3.1001	0.00275585	0.00972651	Crhbp	corticotropin releasing hormone binding protein [Source:MGI Symbol;Acc:MGI:88497]	protein_coding
ENSMUSG00000074634.13	0.177894	0.220691	0.399665	1.51089	3.54568e-15	3.40314e-13	Tmem267	transmembrane protein 267 [Source:MGI Symbol;Acc:MGI:3648543]	protein_coding
ENSMUSG00000026715.13	0.179948	0.218945	0.397423	-2.13757	4.38049e-05	0.000286162	Serpinc1	serine (or cysteine) peptidase inhibitor, clade C (antithrombin), member 1 [Source:MGI Symbol;Acc:MGI:88095]	protein_coding
ENSMUSG00000022044.15	0.182125	0.243781	0.427014	2.62537	6.67385e-11	2.26347e-09	Stmn4	stathmin-like 4 [Source:MGI Symbol;Acc:MGI:1931224]	protein_coding
ENSMUSG00000009075.3	0.184107	0.203408	0.377914	3.65562	1.16594e-12	6.12881e-11	Cabp7	calcium binding protein 7 [Source:MGI Symbol;Acc:MGI:2183437]	protein_coding
ENSMUSG00000045967.12	0.185181	0.0525261	0.141933	2.32087	0.000730732	0.00317629	Gpr158	G protein-coupled receptor 158 [Source:MGI Symbol;Acc:MGI:2441697]	protein_coding
ENSMUSG00000044912.12	0.18637	0.0563502	NA	2.64747	0.000446433	0.00208503	Syt16	synaptotagmin XVI [Source:MGI Symbol;Acc:MGI:2673872]	protein_coding
ENSMUSG00000090125.4	0.187897	0.217317	0.395428	1.32923	7.08177e-11	2.37129e-09	Pou3f1	POU domain, class 3, transcription factor 1 [Source:MGI Symbol;Acc:MGI:101896]	protein_coding
ENSMUSG00000085609.2	0.18793	0.144312	0.296339	1.0622	0.0146825	0.0396355	1700016P03Rik	RIKEN cDNA 1700016P03 gene [Source:MGI Symbol;Acc:MGI:1922792]	lncRNA
ENSMUSG00000041605.17	0.190199	0.232221	0.413254	1.06924	0.00338869	0.0115691	Inava	innate immunity activator [Source:MGI Symbol;Acc:MGI:1921579]	protein_coding
ENSMUSG00000063765.13	0.190229	0.210097	0.386491	1.0041	4.47314e-07	5.51742e-06	Chadl	chondroadherin-like [Source:MGI Symbol;Acc:MGI:3036284]	protein_coding
ENSMUSG00000100158.2	0.192434	0.204255	0.379169	-1.64045	0.000494213	0.00227611	Gm28119	predicted gene 28119 [Source:MGI Symbol;Acc:MGI:5578825]	lncRNA
ENSMUSG00000020878.7	0.1932	0.224121	0.403726	1.43513	0.000394879	0.00187415	Lrrc46	leucine rich repeat containing 46 [Source:MGI Symbol;Acc:MGI:1916547]	protein_coding
ENSMUSG00000026358.14	0.19412	0.210971	0.387649	-1.0792	0.00476682	0.0153709	Rgs1	regulator of G-protein signaling 1 [Source:MGI Symbol;Acc:MGI:1354694]	protein_coding
ENSMUSG00000026247.14	0.194161	0.191213	0.361494	1.01795	0.00822583	0.0242998	Ecel1	endothelin converting enzyme-like 1 [Source:MGI Symbol;Acc:MGI:1343461]	protein_coding
ENSMUSG00000029361.19	0.194749	0.158098	0.315853	1.10751	2.96496e-11	1.10173e-09	Nos1	nitric oxide synthase 1, neuronal [Source:MGI Symbol;Acc:MGI:97360]	protein_coding
ENSMUSG00000002633.5	0.197331	0.0175569	0.0614582	2.23886	0.00272621	0.00964774	Shh	sonic hedgehog [Source:MGI Symbol;Acc:MGI:98297]	protein_coding
ENSMUSG00000051111.17	0.201666	0.234901	0.416196	1.57863	2.50152e-07	3.30014e-06	Sv2c	synaptic vesicle glycoprotein 2c [Source:MGI Symbol;Acc:MGI:1922459]	protein_coding
ENSMUSG00000064225.7	0.206606	0.222665	0.402082	1.29158	9.48657e-05	0.000558475	Paqr9	progestin and adipoQ receptor family member IX [Source:MGI Symbol;Acc:MGI:1922802]	protein_coding
ENSMUSG00000100779.2	0.209161	0.0420941	0.12017	2.60226	0.00194974	0.00726885	Gm29292	predicted gene 29292 [Source:MGI Symbol;Acc:MGI:5579998]	lncRNA
ENSMUSG00000006546.4	0.20994	0.0152066	NA	4.22649	0.000343378	0.00166608	Cryba2	crystallin, beta A2 [Source:MGI Symbol;Acc:MGI:104336]	protein_coding
ENSMUSG00000003657.10	0.210149	0.135979	0.284103	2.55515	2.19183e-06	2.1796e-05	Calb2	calbindin 2 [Source:MGI Symbol;Acc:MGI:101914]	protein_coding
ENSMUSG00000022868.7	0.211346	0.195432	0.367346	1.36532	0.0004815	0.00222383	Ahsg	alpha-2-HS-glycoprotein [Source:MGI Symbol;Acc:MGI:107189]	protein_coding
ENSMUSG00000057378.16	0.212093	0.025655	0.0820992	1.25857	0.0109068	0.0308406	Ryr3	ryanodine receptor 3 [Source:MGI Symbol;Acc:MGI:99684]	protein_coding
ENSMUSG00000058441.8	0.212825	0.080904	0.195461	1.04549	0.0121262	0.0337453	Panx2	pannexin 2 [Source:MGI Symbol;Acc:MGI:1890615]	protein_coding
ENSMUSG00000043388.9	0.213856	0.116852	0.254779	4.08616	2.07967e-13	1.29403e-11	Tmem130	transmembrane protein 130 [Source:MGI Symbol;Acc:MGI:3607706]	protein_coding
ENSMUSG00000044835.16	0.214653	0.0975791	0.223774	1.40519	0.00449323	0.0146521	Ankrd45	ankyrin repeat domain 45 [Source:MGI Symbol;Acc:MGI:1921094]	protein_coding
ENSMUSG00000037126.17	0.218254	0.153019	0.30838	1.17724	0.00388285	0.0129594	Psd	pleckstrin and Sec7 domain containing [Source:MGI Symbol;Acc:MGI:1920978]	protein_coding
ENSMUSG00000021359.17	0.22015	0.145948	0.298694	1.19131	0.00521417	0.0165656	Tfap2a	transcription factor AP-2, alpha [Source:MGI Symbol;Acc:MGI:104671]	protein_coding
ENSMUSG00000034930.17	0.221254	0.136133	0.284316	1.02016	1.06047e-08	2.07089e-07	Rtkn	rhotekin [Source:MGI Symbol;Acc:MGI:107371]	protein_coding
ENSMUSG00000041205.9	0.223608	0.1962	0.36835	1.49171	1.4783e-06	1.55484e-05	Map6d1	MAP6 domain containing 1 [Source:MGI Symbol;Acc:MGI:3607784]	protein_coding
ENSMUSG00000098132.2	0.223755	0.113309	0.249151	1.03872	9.84943e-10	2.50537e-08	Rassf10	Ras association (RalGDS/AF-6) domain family (N-terminal) member 10 [Source:MGI Symbol;Acc:MGI:1925998]	protein_coding
ENSMUSG00000033676.14	0.225952	0.185646	0.353656	2.23283	6.53011e-09	1.35205e-07	Gabrb3	gamma-aminobutyric acid (GABA) A receptor, subunit beta 3 [Source:MGI Symbol;Acc:MGI:95621]	protein_coding
ENSMUSG00000094845.3	0.226222	0.190792	0.360975	1.08745	0.000140453	0.000778155	Tmem95	transmembrane protein 95 [Source:MGI Symbol;Acc:MGI:3779488]	protein_coding
ENSMUSG00000032503.19	0.228008	0.0384695	0.112151	3.16358	3.39533e-05	0.000229915	Arpp21	cyclic AMP-regulated phosphoprotein, 21 [Source:MGI Symbol;Acc:MGI:107562]	protein_coding
ENSMUSG00000090101.2	0.232126	0.160937	0.319661	2.07801	6.81631e-06	5.76299e-05	Snhg9	small nucleolar RNA host gene 9 [Source:MGI Symbol;Acc:MGI:1920724]	lncRNA
ENSMUSG00000078963.4	0.232669	0.144512	0.296595	1.00905	0.00926969	0.026852	Hsbp1l1	heat shock factor binding protein 1-like 1 [Source:MGI Symbol;Acc:MGI:1913505]	protein_coding
ENSMUSG00000033981.15	0.233026	0.100019	0.227912	3.08709	1.0278e-08	2.01611e-07	Gria2	glutamate receptor, ionotropic, AMPA2 (alpha 2) [Source:MGI Symbol;Acc:MGI:95809]	protein_coding
ENSMUSG00000034730.18	0.233527	0.172405	0.335676	1.75593	1.57956e-06	1.64421e-05	Adgrb1	adhesion G protein-coupled receptor B1 [Source:MGI Symbol;Acc:MGI:1933736]	protein_coding
ENSMUSG00000006651.9	0.234306	0.165936	0.326643	2.33052	8.38262e-20	2.04873e-17	Aplp1	amyloid beta (A4) precursor-like protein 1 [Source:MGI Symbol;Acc:MGI:88046]	protein_coding
ENSMUSG00000074607.12	0.234737	0.172587	0.335837	1.39359	3.95664e-07	4.94726e-06	Tox2	TOX high mobility group box family member 2 [Source:MGI Symbol;Acc:MGI:3611233]	protein_coding
ENSMUSG00000032101.7	0.23502	0.171718	0.334725	1.53683	3.16768e-05	0.000216853	Ddx25	DEAD box helicase 25 [Source:MGI Symbol;Acc:MGI:1353582]	protein_coding
ENSMUSG00000028979.18	0.235112	0.120229	0.259872	1.65178	0.000593633	0.00266035	Masp2	mannan-binding lectin serine peptidase 2 [Source:MGI Symbol;Acc:MGI:1330832]	protein_coding
ENSMUSG00000025582.5	0.236529	0.166739	0.327866	2.29132	2.81914e-09	6.37116e-08	Nptx1	neuronal pentraxin 1 [Source:MGI Symbol;Acc:MGI:107811]	protein_coding
ENSMUSG00000024530.9	0.236867	0.0724386	0.180178	1.06084	6.74515e-12	2.95032e-10	Prelid3a	PRELI domain containing 3A [Source:MGI Symbol;Acc:MGI:2442865]	protein_coding
ENSMUSG00000017943.16	0.246259	0.111197	0.24573	2.34651	4.86343e-06	4.28774e-05	Gdap1l1	ganglioside-induced differentiation-associated protein 1-like 1 [Source:MGI Symbol;Acc:MGI:2385163]	protein_coding
ENSMUSG00000021640.7	0.247455	0.160505	0.31921	-1.31407	9.68265e-05	0.000567623	Naip1	NLR family, apoptosis inhibitory protein 1 [Source:MGI Symbol;Acc:MGI:1298223]	protein_coding
ENSMUSG00000087022.5	0.247543	0.157073	0.314488	1.25985	0.000247466	0.0012541	9130024F11Rik	RIKEN cDNA 9130024F11 gene [Source:MGI Symbol;Acc:MGI:1926150]	lncRNA
ENSMUSG00000073413.10	0.24954	0.150292	0.30447	1.17149	8.397e-06	6.89293e-05	Ly6g6d	lymphocyte antigen 6 complex, locus G6D [Source:MGI Symbol;Acc:MGI:2148931]	protein_coding
ENSMUSG00000046463.6	0.251394	0.154425	0.310664	-1.65095	1.36039e-06	1.45947e-05	5930403N24Rik	RIKEN cDNA 5930403N24 gene [Source:MGI Symbol;Acc:MGI:2444171]	lncRNA
ENSMUSG00000034891.14	0.252723	0.0940901	0.217956	3.32603	5.24457e-09	1.11509e-07	Sncb	synuclein, beta [Source:MGI Symbol;Acc:MGI:1889011]	protein_coding
ENSMUSG00000064358.1	0.258212	0.148605	0.302405	1.19848	5.72558e-05	0.00036033	mt-Co3	mitochondrially encoded cytochrome c oxidase III [Source:MGI Symbol;Acc:MGI:102502]	protein_coding
ENSMUSG00000026344.10	0.258784	0.148078	0.301648	1.73061	8.73353e-08	1.30381e-06	Lypd1	Ly6/Plaur domain containing 1 [Source:MGI Symbol;Acc:MGI:1919835]	protein_coding
ENSMUSG00000022523.11	0.259572	0.136726	0.285132	1.81108	2.2978e-06	2.26503e-05	Fgf12	fibroblast growth factor 12 [Source:MGI Symbol;Acc:MGI:109183]	protein_coding
ENSMUSG00000039313.15	0.259966	0.131168	0.276756	1.03819	0.0035273	0.0119528	Minar1	membrane integral NOTCH2 associated receptor 1 [Source:MGI Symbol;Acc:MGI:2667167]	protein_coding
ENSMUSG00000084844.4	0.272095	0.0473986	0.131038	1.07192	1.11751e-11	4.61546e-10	Hoxb3os	homeobox B3 and homeobox B2, opposite strand [Source:MGI Symbol;Acc:MGI:103211]	lncRNA
ENSMUSG00000067261.5	0.274346	0.126152	0.269078	1.14289	4.81595e-05	0.000311621	Foxd3	forkhead box D3 [Source:MGI Symbol;Acc:MGI:1347473]	protein_coding
ENSMUSG00000069227.5	0.274463	0.131102	0.276686	1.21784	0.00021852	0.00112938	Gprin1	G protein-regulated inducer of neurite outgrowth 1 [Source:MGI Symbol;Acc:MGI:1349455]	protein_coding
ENSMUSG00000050121.10	0.274548	0.0197144	0.0671274	3.44512	2.72756e-05	0.000189848	Opalin	oligodendrocytic myelin paranodal and inner loop protein [Source:MGI Symbol;Acc:MGI:2657025]	protein_coding
ENSMUSG00000053930.14	0.280842	0.114942	0.251904	2.48788	6.59883e-09	1.36152e-07	Shisa6	shisa family member 6 [Source:MGI Symbol;Acc:MGI:2685725]	protein_coding
ENSMUSG00000036949.17	0.281475	0.0807422	0.195187	2.63647	8.79315e-08	1.30942e-06	Slc39a12	solute carrier family 39 (zinc transporter), member 12 [Source:MGI Symbol;Acc:MGI:2139274]	protein_coding
ENSMUSG00000032060.11	0.282795	0.0566452	0.150192	1.05754	3.36265e-09	7.47125e-08	Cryab	crystallin, alpha B [Source:MGI Symbol;Acc:MGI:88516]	protein_coding
ENSMUSG00000108084.2	0.287975	0.115797	0.253218	1.5827	1.40348e-05	0.000107922	Gm7932	predicted gene 7932 [Source:MGI Symbol;Acc:MGI:3643446]	lncRNA
ENSMUSG00000030307.9	0.289853	0.0689227	0.174046	3.5938	3.37268e-12	1.58016e-10	Slc6a11	solute carrier family 6 (neurotransmitter transporter, GABA), member 11 [Source:MGI Symbol;Acc:MGI:95630]	protein_coding
ENSMUSG00000097434.3	0.294419	0.112599	0.248104	1.09273	0.000796283	0.00341798	Gm16630	predicted gene, 16630 [Source:MGI Symbol;Acc:MGI:4439554]	lncRNA
ENSMUSG00000064330.10	0.295253	0.00457127	0.0212255	1.5165	0.00822671	0.0242998	Pde6h	phosphodiesterase 6H, cGMP-specific, cone, gamma [Source:MGI Symbol;Acc:MGI:1925850]	protein_coding
ENSMUSG00000029121.17	0.296706	0.106948	0.238854	1.87683	1.03683e-10	3.33064e-09	Crmp1	collapsin response mediator protein 1 [Source:MGI Symbol;Acc:MGI:107793]	protein_coding
ENSMUSG00000033006.11	0.298903	0.0444281	0.125119	1.0344	5.56474e-09	1.17034e-07	Sox10	SRY (sex determining region Y)-box 10 [Source:MGI Symbol;Acc:MGI:98358]	protein_coding
ENSMUSG00000028763.19	0.301265	0.0886356	0.20897	1.17663	1.8661e-06	1.8987e-05	Hspg2	perlecan (heparan sulfate proteoglycan 2) [Source:MGI Symbol;Acc:MGI:96257]	protein_coding
ENSMUSG00000008489.19	0.301482	0.050074	0.136807	1.38824	0.00333358	0.0114039	Elavl2	ELAV like RNA binding protein 1 [Source:MGI Symbol;Acc:MGI:1100887]	protein_coding
ENSMUSG00000001855.16	0.303333	0.0745253	0.184114	1.14182	3.79572e-07	4.7586e-06	Nup214	nucleoporin 214 [Source:MGI Symbol;Acc:MGI:1095411]	protein_coding
ENSMUSG00000107023.3	0.307279	0.100558	0.228696	1.05595	0.000355136	0.00171122	Gm42715	predicted gene 42715 [Source:MGI Symbol;Acc:MGI:5662852]	protein_coding
ENSMUSG00000053024.15	-0.325497	0.0884327	0.208638	2.5339	6.11447e-12	2.68935e-10	Cntn2	contactin 2 [Source:MGI Symbol;Acc:MGI:104518]	protein_coding
ENSMUSG00000096257.3	0.321467	0.0664679	0.169158	1.08518	2.59837e-06	2.51837e-05	Ccer2	coiled-coil glutamate-rich protein 2 [Source:MGI Symbol;Acc:MGI:3645242]	protein_coding
ENSMUSG00000005373.14	-0.362467	0.0683307	0.172767	-1.4975	1.2059e-05	9.45377e-05	Mlxipl	MLX interacting protein-like [Source:MGI Symbol;Acc:MGI:1927999]	protein_coding
ENSMUSG00000055945.9	0.326814	0.0572457	0.151308	2.1577	8.48413e-06	6.95199e-05	Prr18	proline rich 18 [Source:MGI Symbol;Acc:MGI:2443403]	protein_coding
ENSMUSG00000013766.12	0.328011	0.0555904	0.148094	1.69721	0.00071932	0.00313613	Ly6g6e	lymphocyte antigen 6 complex, locus G6E [Source:MGI Symbol;Acc:MGI:1917524]	protein_coding
ENSMUSG00000044024.17	0.330711	0.0861316	0.204787	1.11794	0.000875386	0.00370255	Rell2	RELT-like 2 [Source:MGI Symbol;Acc:MGI:1918044]	protein_coding
ENSMUSG00000073063.4	0.334696	0.0466008	0.129488	1.13831	0.0113037	0.0318226	Hbq1b	hemoglobin, theta 1B [Source:MGI Symbol;Acc:MGI:3613460]	protein_coding
ENSMUSG00000040972.9	0.337026	0.0801165	0.194179	1.75344	1.33281e-08	2.52776e-07	Igsf21	immunoglobulin superfamily, member 21 [Source:MGI Symbol;Acc:MGI:2681842]	protein_coding
ENSMUSG00000039629.15	-0.370807	0.0444505	0.125134	-1.31088	2.92856e-07	3.78387e-06	Strip2	striatin interacting protein 2 [Source:MGI Symbol;Acc:MGI:2444363]	protein_coding
ENSMUSG00000036570.15	0.343508	0.00461282	0.0213893	1.09933	1.53821e-16	1.87971e-14	Fxyd1	FXYD domain-containing ion transport regulator 1 [Source:MGI Symbol;Acc:MGI:1889273]	protein_coding
ENSMUSG00000044628.6	0.34626	0.0715683	0.178695	1.25857	5.29603e-06	4.61737e-05	Rnf208	ring finger protein 208 [Source:MGI Symbol;Acc:MGI:1916096]	protein_coding
ENSMUSG00000079598.5	0.346351	0.0782666	0.190984	1.2089	0.000255762	0.00129172	Clec2l	C-type lectin domain family 2, member L [Source:MGI Symbol;Acc:MGI:2141402]	protein_coding
ENSMUSG00000048747.15	0.348209	0.0374639	0.109918	1.59432	0.00224506	0.00818071	E130114P18Rik	RIKEN cDNA E130114P18 gene [Source:MGI Symbol;Acc:MGI:2442873]	protein_coding
ENSMUSG00000032554.16	0.362879	0.00768351	0.0320341	1.03414	1.05107e-11	4.37153e-10	Trf	transferrin [Source:MGI Symbol;Acc:MGI:98821]	protein_coding
ENSMUSG00000117123.2	0.368365	0.063803	0.164425	1.34305	1.00748e-05	8.09089e-05	Gm49890	predicted gene, 49890 [Source:MGI Symbol;Acc:MGI:6270578]	lncRNA
ENSMUSG00000048385.10	0.368413	0.0624152	0.161854	2.44708	6.87499e-15	6.15039e-13	Scrt1	scratch family zinc finger 1 [Source:MGI Symbol;Acc:MGI:2176606]	protein_coding
ENSMUSG00000046709.19	0.371647	0.0648674	0.166179	1.69374	3.33184e-06	3.11221e-05	Mapk10	mitogen-activated protein kinase 10 [Source:MGI Symbol;Acc:MGI:1346863]	protein_coding
ENSMUSG00000021700.11	0.378881	0.0555829	0.148094	2.63612	7.38151e-09	1.51378e-07	Rab3c	RAB3C, member RAS oncogene family [Source:MGI Symbol;Acc:MGI:1914545]	protein_coding
ENSMUSG00000056158.15	0.37929	0.0450412	0.126335	1.54066	9.42626e-10	2.4003e-08	Car10	carbonic anhydrase 10 [Source:MGI Symbol;Acc:MGI:1919855]	protein_coding
ENSMUSG00000097515.3	0.381248	0.0628697	0.162704	1.06434	0.00230999	0.00837879	1700040D17Rik	RIKEN cDNA 1700040D17 gene [Source:MGI Symbol;Acc:MGI:1923852]	lncRNA
ENSMUSG00000041324.15	0.384146	0.0463702	0.129007	1.20385	0.005059	0.0161658	Inhba	inhibin beta-A [Source:MGI Symbol;Acc:MGI:96570]	protein_coding
ENSMUSG00000025746.12	0.391263	0.0447384	0.125695	1.08537	0.00748001	0.0224041	Il6	interleukin 6 [Source:MGI Symbol;Acc:MGI:96559]	protein_coding
ENSMUSG00000072949.7	0.394762	0.00903658	0.0364202	1.07654	3.73641e-10	1.05326e-08	Acot1	acyl-CoA thioesterase 1 [Source:MGI Symbol;Acc:MGI:1349396]	protein_coding
ENSMUSG00000002341.9	0.397926	0.0440577	0.124336	2.8922	5.49394e-09	1.1567e-07	Ncan	neurocan [Source:MGI Symbol;Acc:MGI:104694]	protein_coding
ENSMUSG00000009092.6	0.399417	0.0513743	0.139476	1.40446	3.53109e-06	3.27254e-05	Derl3	Der1-like domain family, member 3 [Source:MGI Symbol;Acc:MGI:1917627]	protein_coding
ENSMUSG00000040938.17	0.40301	0.0315509	0.0964907	1.32192	0.00578043	0.0180633	Slc16a11	solute carrier family 16 (monocarboxylic acid transporters), member 11 [Source:MGI Symbol;Acc:MGI:2663709]	protein_coding
[truncated: 556 more rows]
