# Supplementary material for: Sexually dimorphic transcriptional programs of early-phase response in regenerating peripheral nerves
Source: Front Mol Neurosci. 2022 Aug 2;15:958568. doi: 10.3389/fnmol.2022.958568 (PMC9378824; doi:10.3389/fnmol.2022.958568)
Supplement: Supplementary Table 2 — Predicted upstream regulators. [file Table_2.XLSX]

## Sheet: Sheet0
Supplementary table S2. Predicted upstream regulators in mouse proximal nerve stumps 24 h after axotomy.
Table columns: Tissue, analyzed tissue and sex; Upstream Regulator, regulatory molecule predicted by IPA; q-value, Expression false discovery rate (if applicable); Log2Counts, log2counts; log2FC, expression log2 Fold Change (if applicable); p-value, expression p-value by Wald test; Molecule Type, molecule classification by IPA; Predicted Activation State, predicted direction of DEGs regulation; z…
Tissue	Upstream Regulator	q-value	Log2Counts	Log2FC	p-value	Molecule Type	Predicted Activation State	z-score	p-value of overlap	Target Molecules
Male proximal nerve stump	lipopolysaccharide					chemical drug	Inhibited	-7.387	2.83e-55	9930111J21Rik1/Gm12185,ABCC2,Acot1,ADAP2,ADAR,ADGRE1,AIM2,AKAP13,ALCAM,ALDOC,ALOX15,AMPD3,ANGPTL2,ANGPTL4,AOAH,APOBEC1,APOBEC3B,APOBR,AQP4,AQP7,AR,ARC,AREG,ASS1,ATRX,AURKB,BIRC3,BTK,C3AR1,CALCB,CALCRL,CARD6,CASP3,CBFA2T3,CCL11,Ccl8,CCN1,CCNB1,CCNB2,CCR2,CCR3,CCR5,CCR9,CD1D,CD274,CD28,CD300LD,CD36,CD37,CD4,CD40,CD48,Cd59a,CD69,CEBPD,CEMIP,CENPI,CGAS,CHAF1B,Chil3/Chil4,CIITA,CLEC7A,CMPK2,CNR2,COL4A…
Male proximal nerve stump	IFNG	0.207	1	-0.263	0.112	cytokine	Inhibited	-7.189	9.45e-43	Acot1,ADCY7,ADGRG2,AIM2,ALDH1A3,ALOX15,ANGPTL4,ARC,AREG,ASS1,ATP1B1,BATF2,BCAN,BIRC3,BRIP1,BST1,BUB1,BUB1B,CABP7,CALB1,CALB2,CARD6,CASP3,CCL11,Ccl8,CCNA2,CCR2,CCR3,CCR5,CD1D,CD274,CD36,CD4,CD40,CD5L,CD72,CDK1,CDKN2A,CDKN2B,CEBPD,CERS6,CGAS,Chil3/Chil4,CIITA,CKMT1A/CKMT1B,CLEC7A,CMPK2,CRABP1,CRLF1,CSF1R,CTSC,CTSS,CYBB,CYRIA,CYTIP,DAPK1,DAXX,DDIAS,DDX58,DDX60,DPP4,DTX3L,E2F2,EDNRB,EGR1,EGR2,EHF,EIF…
Male proximal nerve stump	Irgm1	2.27e-09	12.655	-1.366	6.72e-11	other	Activated	7.06	5.55e-40	APOBEC3B,Apol9a/Apol9b,AURKB,BUB1,CCNA2,CCNB1,CCNB2,CGAS,CRYBG1,CXCL13,DDX58,DDX60,DHX58,DTL,GBP2,GBP6,GBP7,Gbp8,GSDMD,HERC6,ID3,IFI16,IFI44,IFIH1,IFIT2,Iigp1,IRF7,IRGM,KIF20A,LILRB4,MKI67,MLKL,Mx1,NAIP,NCAPG,NEK2,NLRC5,OAS1,Oas1b,Oas1d (includes others),OAS2,OAS3,Oasl2,SAMHD1,STIL,TK1,TLR2,TRIM14,TRIM21,TRIM25,Trim30a/Trim30d,TRIM5,TRIM56,USP18,ZBP1
Male proximal nerve stump	poly rI:rC-RNA					biologic drug	Inhibited	-6.618	7.93e-28	Abi3bp,ADAR,Apol9a/Apol9b,BIRC3,BTC,BTLA,BUB1,CCL11,CCNA2,CCNB2,CCR3,CD274,CD36,CD40,CD69,CDK1,CEBPD,CENPE,CENPF,CGAS,CIITA,Clec2d (includes others),CLEC7A,CMPK2,DAXX,DDX58,DDX60,DHX58,DIO2,DUOX1,EGR1,EHF,EIF2AK2,EREG,ERFE,FCGR1A,FOSL1,GBP2,GBP6,Gm4951,GRIN2A,H2-T24,HBEGF,HELZ2,HERC6,HLA-A,HLA-DMB,IFI16,IFI44,IFIH1,IFIT1,IFIT2,Iigp1,IKBKE,IL10RA,IL11,IL15RA,IL27,IL2RG,IRF7,IRF8,IRGM,Irgm1,ITGAM,I…
Female proximal nerve stump	IFNG		1.585	-0.097	0.177	cytokine	Inhibited	-4.256	1.82e-26	ADCY5,ADORA1,ALDH1A3,ALOX15,ANGPTL4,AVPR1A,C2,C3,CCL22,Ccl8,CCND1,CCR3,CD5L,CDKN2A,CEBPD,CFB,CKMT1A/CKMT1B,CMPK2,CRABP1,CYBB,CYP11A1,DAPK1,DAXX,DDX58,DDX60,DEPP1,DTX3L,EHF,EIF2AK2,EMID1,FAM107A,FKBP6,FLRT2,GBP4,GBP6,GBP7,GDNF,GFAP,GGT5,GLDN,Gvin1 (includes others),HBEGF,HERC6,HMGA1,Hrk,ID2,IFI16,IFI44,Ifi47,IFIH1,IFIT1,Iigp1,IL11,IL12RB2,IL18R1,IL2RA,IL2RB,IL31RA,IRGM,Irgm1,ISG15,ITGAL,KLF4,KRT19…
Male proximal nerve stump	CITED2	9.11e-11	10.665	-0.853	1.82e-12	transcription regulator	Activated	5.236	2.72e-26	ADAP2,ANGPTL4,Ccl8,CD274,CD69,CDKN2A,CDKN2B,Chil3/Chil4,CMPK2,CYBB,CYRIA,DAXX,DDX58,DTX3L,ENDOD1,FGF5,FOXC2,GATA6,GBP2,GBP6,Gbp8,GPR141,HK3,HLA-A,IFI16,IFI44,Ifi47,IFIH1,IFIT2,IFRD1,Iigp1,IRF8,Irgm1,ITGA4,KIF5C,KYNU,LCP2,LGALS9B,LPL,MARCHF1,MLKL,Ms4a4c (includes others),OAS1,OAS3,Oasl2,PARP14,PARP9,PHF11,PLAC8,Pou3f1,RTP4,Serpina3g (includes others),SLAMF7,SLAMF8,SLC28A2,Slfn1,SLFN12L,TAGAP,TLR7,…
Male proximal nerve stump	Interferon alpha					group	Inhibited	-7.984	4.53e-25	ADAR,AIM2,APOBEC3B,C3AR1,CABP7,CASP3,CCR3,CCR5,CD1D,CD274,CD40,CD69,CGAS,CIITA,DAXX,DDX58,DHX58,EGFR,EIF2AK2,EPSTI1,FCGR1A,GBP2,GBP3,GBP6,HELZ2,HERC6,HLA-A,IFI16,IFI44,Ifi47,IFIH1,IFIT1,IFIT2,Iigp1,IKBKE,IL10RA,IL11,IL12RB2,IL15RA,IL18R1,IL18RAP,IL27,IL2RB,IRF4,IRF7,IRF8,ITGA4,ITGAM,ITPR1,Klra17,LIF,LILRB4,MARCHF1,MEFV,MMP3,Mx1,NABP1,OAS1,Oas1b,OAS2,OAS3,Oasl2,PARP12,PARP14,PARP9,PHF11,PML,RNASEL…
Male proximal nerve stump	TNF	0.0034	9.455	-1.137	0.000792	cytokine	Inhibited	-2.341	5e-25	ABCC2,ABCD2,ACKR2,ADGRB1,ALCAM,ALDH1A3,ALS2CL,AMPD3,ANGPT1,ANGPTL4,ANKRD55,AOC3,APOBEC3B,AQP7,AR,ARC,ARSI,ASGR1,ASS1,ATP2B4,BDKRB2,BIRC3,BUB1B,C3AR1,CA2,CARD6,CASP3,CCDC15,CCDC80,CCL11,Ccl8,CCN1,CCR2,CCR3,CCR5,CD274,CD28,CD36,CD4,CD40,CD69,CDC25C,CDKN2A,CEBPD,CERS6,CIITA,CLCF1,CMIP,CMKLR1,CNN1,CNR2,COL16A1,COL2A1,COL4A3,CRLF1,CRYAB,CSF1R,CTSC,CTSS,CXCL13,CYBB,CYTIP,DAXX,DCHS1,DDIAS,DDX58,DENND2D,…
Female proximal nerve stump	poly rI:rC-RNA					biologic drug	Inhibited	-4.028	8.94e-25	Abi3bp,Apol9a/Apol9b,BTC,C2,C3,CCL22,CCR3,CEBPD,CFB,CMPK2,DAXX,DDX58,DDX60,DHX58,DIO2,DLK1,DUOX1,EFNB3,EHF,EIF2AK2,EREG,ERFE,GBP4,GBP6,Gm4951,H2-T24,HBEGF,HELZ2,HERC6,IFI16,IFI44,IFIH1,IFIT1,Iigp1,IL11,IL2RA,IRGM,Irgm1,ISG15,KLF4,KRT19,LIF,LIPG,LPL,LYZ,MMP3,MYCL,NLRC5,OAS1,Oas1b,OAS2,OAS3,Oasl2,PEG3,PHF11,PHLDA1,RTP4,SERPINB2,SFRP2,Slfn1,SLFN13,SLFN5,SOX2,Sp100,SP110,STAT2,TAP1,TNFRSF11B,TRAFD1,T…
Male proximal nerve stump	dexamethasone					chemical drug		0.975	3.25e-24	ABCC2,ACKR4,ADAM12,ADGRG3,AKAP13,ALAS1,ALCAM,ALDH1B1,ALOX15,AMPD3,ANGPT1,ANGPTL4,AOC3,APOD,AQP7,AREG,ASPN,ATP1B1,ATP2B4,BDKRB2,BIRC3,BRCA1,BRIP1,C3AR1,CA2,CA8,CALB1,CALCB,CARD6,CASP3,CCL11,CCN1,CCNA2,CCNE2,CCR2,CCR3,CD177,CD274,CD36,CD40,CD48,Cd59a,CD69,CDKN2A,CDKN2B,CEBPD,CHGA,Chil3/Chil4,CILP,Clec2d (includes others),CLEC7A,CMKLR1,CMPK2,COL4A3,COL4A5,CORO2A,CPA4,CRABP2,CRYAB,CRYBG1,CSF1R,CTSC,C…
Male proximal nerve stump	STAT1	3.57e-05	14.135	-0.776	3.91e-06	transcription regulator	Inhibited	-6.687	3.46e-24	ALDH1A3,ALOX15,APOBEC3B,BATF2,CASP3,CBFA2T3,Ccl8,CCR2,CD274,CD40,CEBPD,Chil3/Chil4,CIITA,CMPK2,CSF3R,CTSS,DDX60,DPP4,EGR1,EIF2AK2,EPSTI1,FCGR1A,GBP2,GBP3,GBP6,GRIN1,GRIN2A,HBEGF,HERC6,HES1,HEY1,IFI16,IFI44,Ifi47,IFIH1,IFIT1,IFIT2,Iigp1,IL12RB2,IL15RA,IL18BP,IL31RA,IRF7,IRF8,Irgm1,ITGAX,KCTD12,LIF,LPL,LRRTM2,Ly6a (includes others),LY6E,MMP3,Mx1,NLRC5,Nppb,OAS1,OAS2,OAS3,Oasl2,PARP9,PDGFA,PPARG,PPA…
Female proximal nerve stump	PNPT1	0.672	12.57	-0.072	0.493	enzyme	Activated	4.366	4.74e-24	Apol9a/Apol9b,CMPK2,DDX58,EIF2AK2,GBP4,GBP6,IFI16,IFI44,IFIH1,Irgm1,ISG15,MMP3,OAS1,Oas1b,Oasl2,PARP12,RNF213,RTP4,Sp100,STAT2,TOR3A,Trim30a/Trim30d,USP18
Female proximal nerve stump	STAT1	7.21e-06	13.848	-0.871	2.66e-07	transcription regulator	Inhibited	-4.736	5.92e-24	ALDH1A3,ALOX15,C3,CBFA2T3,Ccl8,CCND1,CEBPD,CFB,CMPK2,DDX60,EIF2AK2,FGA,GBP4,GBP6,HBEGF,HERC6,HEY1,Hrk,IFI16,IFI44,Ifi47,IFIH1,IFIT1,Iigp1,IL12RB2,IL31RA,Irgm1,ISG15,KLF4,LIF,LPL,LRRTM2,MMP3,NLRC5,OAS1,OAS2,OAS3,Oasl2,PDGFA,RNF213,RTP4,SAMHD1,SELL,Serpina3g (includes others),Slfn1,SLFN13,SLFN5,SP110,STAT2,TAP1,TLR9,TNC,TRAFD1,USP18,ZBP1
Male proximal nerve stump	ZBTB17	0.241	11.747	0.245	0.135	transcription regulator			8.49e-24	ASPM,AURKB,BUB1B,CCNA2,CCNB1,CCNB2,CDCA8,CDK1,CDKN2B,CENPF,CEP55,CKAP2,CRLF1,ECT2,EDA2R,EGR1,FOXM1,HMMR,IQGAP3,KIF11,KIF18B,KIF20A,KIF22,KIF2C,KIF4A,MKI67,NCAPH,NEK2,NUF2,NUSAP1,PIMREG,PLK1,PRC1,RACGAP1,SGO1,SGO2,TOP2A,TPX2
Female proximal nerve stump	Irgm1	1.72e-06	12.688	-1.118	4.5e-08	other	Activated	4.953	1.35e-23	Apol9a/Apol9b,CRYBG1,CXCL13,DDX58,DDX60,DHX58,GBP4,GBP6,GBP7,HERC6,ID2,IFI16,IFI44,IFIH1,Iigp1,IRGM,ISG15,NLRC5,OAS1,Oas1b,OAS2,OAS3,Oasl2,SAMHD1,SELP,TRIM14,Trim30a/Trim30d,USP18,ZBP1
Male proximal nerve stump	TCF3	0.365	12.965	0.137	0.232	transcription regulator		1.455	2.43e-23	ALCAM,AREG,ARHGAP4,AURKA,BUB1,CA2,CASP3,CBFA2T3,CCNA2,CCNB1,CCNB2,CCNE2,CCR2,CCR9,CD200R1,CD4,CDK1,CDKN2A,CDKN2B,CELA1,CEP55,CIP2A,Clec2d (includes others),CRELD2,CSF1R,CTSE,DCK,DDX58,E2F8,EBF1,ECT2,ESCO2,ESR1,FGD2,GADD45A,GFI1B,H2-M1/H2-M9,HMMR,ID3,IFI16,IGHM,IL18R1,IL18RAP,IL2RB,IRF4,IRF8,ITGA4,KCNN4,KIF11,KIF2C,KIF4A,LILRB4,Ly6a (includes others),MANF,MEF2C,MKI67,MXD3,NCAPG,NEK2,NELL1,NUF2,NUS…
Male proximal nerve stump	tretinoin					chemical - endogenous mammalian	Inhibited	-3.254	3.25e-23	ACKR2,ADAM11,ADAR,ADGRE1,ALAS1,ALDH1A3,ANGPTL4,ANXA8/ANXA8L1,APBB1IP,APOD,AR,AREG,ATP2A3,AURKA,B3GALT5,BIRC3,BMP8A,BRCA1,BTC,C3AR1,CA2,CA8,CALB1,CALCB,CASP3,CCN1,CCNA2,CCNB1,CCR5,CCR9,CD1D,CD244,CD274,CD36,Cd59a,CDKN2A,CDKN2B,CEBPE,CHGB,Chil3/Chil4,COL2A1,COL4A3,COL4A5,CRABP1,CRABP2,CSF1R,CSF3R,CTSC,CTSS,CUBN,CYBB,DACT2,DCX,DDC,DDX58,DDX60,DHRS9,DHX58,DIO2,DIO3,DLGAP5,DPP4,DTL,DYNLL1,E2F7,EGFR,EG…
Male proximal nerve stump	tetradecanoylphorbol acetate					chemical drug		-0.916	6.25e-23	A630012P03Rik,ALAS1,ALDH1A3,ANGPT1,ANGPTL4,APOBEC3B,AQP4,ARC,AREG,ARID3B,ASAH2,ATP2A3,ATP2B4,AURKA,AURKB,BIRC3,BTC,BTK,C3AR1,CA2,CA8,CCL11,CCN1,CCNA2,CCR2,CCR3,CD28,CD36,CD4,Cd59a,CD69,CDK1,CDK5R2,CDKN2A,CDKN2B,CEMIP,CHGA,CIITA,CLCF1,CSF1R,CSF2RA,CSF3R,CXCL13,CYBB,DENND3,DIO2,DIO3,DTL,DYNC1I1,EGFR,EGR1,EGR2,EIF2AK2,EN1,EP300,ERCC6L,ESR1,FBN1,FCGR1A,FOSL1,FOXC2,FSTL3,FUT9,GAL3ST1,GRIN2A,HBEGF,HES1…
Male proximal nerve stump	CSF2	0.954	3.585	0.014	0.925	cytokine	Inhibited	-4.969	9.36e-23	ADGRE5,ATP6V0D2,AURKA,BIRC3,BUB1,BUB1B,CA4,CARD6,CASP3,Ccl8,CCNA2,CCNB1,CCR2,CCR5,CD180,CD28,CD40,CD69,CDCA2,CDCA8,CDK1,CDKN2B,CENPE,CFH,CHAF1B,Chil3/Chil4,CIITA,CLCF1,CLEC7A,CSF1R,CSF2RA,CTSC,CYBB,E2F7,E2F8,EGR1,EGR2,ELN,ERCC6L,FCGR1A,FOLR2,FOSL1,FOXM1,GRK3,HBEGF,HGF,HK2,ID3,IFRD1,IL19,IL5RA,INPP5D,IRF4,ITGA4,ITGAM,ITGAX,KCTD11,KIF11,Klra17,LCP1,LEP,LY75,LY9,Mir124a-1hg,MKI67,MMP8,MPP1,MYB,NCAPH…
Male proximal nerve stump	APP	0.0427	16.766	-0.186	0.0161	other	Inhibited	-3.126	9.73e-23	ALDOC,AP3B2,ARC,ATP1B1,ATP2B2,CALB1,CALML4,CASP3,CCL11,CCR5,CD40,CD5L,CD69,CDK1,CDKN2A,CFH,Chil3/Chil4,CKMT1A/CKMT1B,CLTB,CMPK2,CPLX1,CRABP1,CRABP2,CRLF1,CRYM,CSF1R,CYBB,CYFIP2,CYRIA,DAXX,DCX,DDX58,EGFR,EGR1,ELAVL4,ELN,EN1,ESR1,FCGR1A,FXYD1,GBP2,GBP6,GDNF,GFAP,GLIS3,GPC1,GRIN1,GRIN2A,H2AJ,HERC6,HES1,HEY1,HGF,HSPG2,IFI16,Ifi47,IFIH1,IFIT2,IGF2R,IL27,INA,IRF4,IRF7,IRGM,Irgm1,ITGA4,ITGAL,ITGAM,KCND2…
Female proximal nerve stump	lipopolysaccharide					chemical drug	Inhibited	-3.226	1.63e-22	ADORA1,ALDH3A1,ALOX15,ANGPTL2,ANGPTL4,AQP5,AR,AVPR1A,BDKRB1,C3,CALCB,CBFA2T3,CCL22,Ccl8,CCND1,CCR3,CEBPD,CEMIP,CFB,CMPK2,CXCL13,CXCL14,CYBB,DAXX,DDN,DDX58,DDX60,DHX58,DIO2,DTX3L,Ear2 (includes others),EHF,EIF2AK2,EREG,FGA,GATA1,GBP4,GBP6,GFAP,GUCY1A1,H2-Q5,H2-T24,HBEGF,HEY1,HMGA1,Hmga2,HMGCS2,HPGD,Hrk,ID2,IFI16,IFI44,Ifi47,IFIH1,IFIT1,Iigp1,IKZF3,IL11,IL12RB2,IL18R1,IL1RL2,IL2RA,IL2RB,IL5RA,IRGM,…
Male proximal nerve stump	NR1H3	5.28e-06	12.824	0.738	4.26e-07	ligand-dependent nuclear receptor		0.251	2.68e-22	ADGRE1,APOD,ASPN,AURKA,AURKB,BUB1B,Ccl8,CCNA2,CCNB1,CCNB2,CCNE2,CCR2,CCR3,CCR5,CD274,CD300E,CD4,CD40,CD5L,CDK1,CENPF,CLSPN,CTSC,CYTIP,DDX60,DHRS9,DIO2,E2F7,FCGR1A,FOXM1,GPR132,GPX3,GRAP2,HELLS,IFIT2,IRF7,ITGAL,ITGAM,KIF20A,KIF23,KIF2C,KIF4A,KNL1,LAIR1,LCP2,LPL,LYZ,MELK,MKI67,MLXIPL,Mt1,Mt2,NUSAP1,PLK1,PPARG,PRC1,SLC16A10,TAP1,TLR1,TOP2A,TSHR,ZBP1
Male proximal nerve stump	KDM1A	0.352	13.087	0.089	0.221	enzyme		-0.094	6.24e-22	APOBEC1,BRCA1,BRIP1,C3AR1,CCNA2,CD274,CD48,CD84,CENPF,CHAF1B,CIITA,CLEC7A,CRYM,CTSC,CTSS,CXCL13,CYBB,DAPP1,DDX60,DNAI3,DOCK2,E2F8,EBF1,EIF2AK2,ELF4,EPSTI1,FGF10,FGR,FOXM1,FRRS1,GBP2,GFAP,GFI1B,Gm4951,HLA-A,IFI16,IFI44,IKZF3,IRF7,IRGM,Irgm1,ITGAX,ITGB2,LCP1,LY9,LYZ,MPEG1,MT-CO3,Mx1,NLRC5,OAS1,Oasl2,PARP14,PDE3A,PHF11,PHLDB2,PTPRB,PTPRC,RASGRP3,RBL1,SCN1A,SERPINB1,SFRP2,SIGLEC1,SLC22A3,SLC37A2,SLFN…
Male proximal nerve stump	IL1B	0.681	14.016	-0.138	0.554	cytokine	Inhibited	-3.662	6.5e-22	ABCC2,ACKR1,ACKR2,ACP3,ADAM12,ADAMTS3,ALOX15,AMPD3,ANGPT1,ANGPTL2,ANGPTL4,AQP4,ARC,ASAH2,ASS1,BIRC3,CALB1,CASP3,CCL11,Ccl8,CCNA2,CCR2,CCR5,CD244,CD274,CD4,CD40,CD69,CDK1,CEBPD,CIITA,CLEC14A,CMPK2,CNR2,COL2A1,CRYAB,CTSS,CXCL13,CYBB,CYSLTR1,CYTIP,DDIAS,DPP4,E2F2,E2F7,EDNRB,EGFR,EGR1,EHF,ELN,EP300,EPSTI1,ESR1,FERMT3,FOSL1,GAD1,GAD2,GADD45A,GBP2,GBP3,GBP6,GJB1,HBEGF,HELLS,HELZ2,HES1,HGF,HK2,HLA-A,HLA…
Male proximal nerve stump	aflatoxin B1					chemical - endogenous non-mammalian	Inhibited	-5.417	8.48e-22	ASPM,AURKB,BOK,BUB1,CA2,CCNA2,CCNE2,CD40,CDCA2,CDK1,CELA1,CENPE,CENPF,CEP55,CHAF1B,CKAP2,CLSPN,COL4A3,CRYAB,CXCL13,DAB1,DLGAP5,ECT2,EDA2R,EDNRB,EHF,ESPL1,FADS2,FANCD2,GDNF,GRIA2,GTSE1,HLA-A,HMMR,IQGAP3,KIF11,KIF15,KIF20A,KIF23,KIFC1,KNL1,LAMA5,LAMC2,LPL,Ly6a (includes others),MELK,MMP12,MYBL1,NAP1L2,NEFL,Nefm,NRCAM,NSL1,NUF2,NUSAP1,P2RX1,PCLAF,PHLDA3,PLK1,PPP1R1B,PRC1,RACGAP1,RBL1,SERPINB1,SMC2,T…
Male proximal nerve stump	AGT	0.358	8.721	0.252	0.226	growth factor	Inhibited	-3.201	1.01e-21	ADAM12,ADAMTSL2,ADGRE1,Aff2,ALDH1A3,ALOX15,ANGPT1,ANGPTL2,ASAH2,ASPM,ATP1B1,ATP2B2,BDKRB2,BOK,BRCA1,BTK,BUB1,CALCB,CASP3,CCBE1,CCDC80,CCNB1,CCNB2,CCNE2,CCR2,CCR5,CD109,CD36,CD5L,CDK1,CDKN2A,CELA1,CENPE,CILP,CIT,CLGN,CNN1,COL16A1,COL4A6,CPZ,CRABP2,CRLF1,CTSS,CYBB,DIO2,DYNC1I1,E2F2,EDNRB,EGFR,EGR1,EHF,ELN,EREG,ESR1,FCGR1A,FGR,FHOD3,FOSL1,FOXC2,FOXM1,GABRB3,GLDN,GPC6,GRIN1,HBEGF,HCLS1,HES1,HEY1,HGF,…
Male proximal nerve stump	IL10RA	2.84e-07	12.544	-1.163	1.52e-08	transmembrane receptor	Activated	4.543	1.23e-21	ASPN,ASS1,BATF2,BOC,CA2,CCN1,CD1D,CD36,CD40,CD69,CELA1,Ces2g,CLEC12A,CLEC9A,CSF3R,CTSE,CYFIP2,DPT,EDNRB,EHF,FBN1,FOLR2,GBP2,GBP6,Gbp8,GDA,HGF,HK3,HLA-A,HPGD,HPSE,IFI16,Ifi47,Iigp1,IKBKE,IL15RA,IL18BP,IL2RG,IRF7,IRGM,Irgm1,ITGAM,Ly6a (includes others),MLKL,MMP25,MYB,NLRC5,NPL,Nrg1,OLR1,PDGFRA,POSTN,PYGL,SAMHD1,SELL,Serpina3g (includes others),Siglech,SIRPB1,SLAMF6,SLAMF8,SLC2A6,Slfn1,SPON1,TAP1,Tg…
Male proximal nerve stump	Immunoglobulin					complex		-1.186	2.24e-21	4930417O13Rik,ACKR2,Apol9a/Apol9b,AQP4,ARC,AREG,BIRC3,BRCA1,BTK,C3AR1,C7,CASP3,CCL11,CCNA2,CCR2,CD1D,CD274,CD28,CD40,CD69,CD72,CDK1,CEBPD,Chil3/Chil4,CIITA,CLEC7A,CMPK2,CORO2A,CRABP2,CSF1R,Csprs (includes others),CXCL13,CYSLTR1,Ear2 (includes others),EDNRB,EGR1,EGR2,EIF2AK2,ELN,ENPP3,FADS2,FAIM2,FAM107A,FCGR1A,GFAP,GPT2,GZMM,H2-T24,HBEGF,HCK,HELZ2,HEY1,HK2,HK3,HLA-A,HSH2D,IFI16,IFIT1,IFIT2,Ifitm6…
Male proximal nerve stump	IL6	0.0224	12.468	1.085	0.00748	cytokine		-0.781	2.98e-21	ABCC2,ACKR2,ADGRB1,ADGRE1,ADGRE5,ALAS1,ANGPT1,AQP4,AREG,BTC,BUB1,BUB1B,CASP3,CCL11,CCNA2,CCNB1,CCNB2,CCR2,CCR3,CCR5,CD274,CD36,CD40,CD48,CDC25C,CDK1,CDKN2A,CDKN2B,CEBPD,CENPE,CFH,Chil3/Chil4,CIITA,COL2A1,CRLF1,CRYAB,CSF1R,CSF3R,CTSC,CXCL13,CYBB,CYTIP,E2F2,EGFR,EGR1,EGR2,ELAVL4,EREG,FCGR1A,FOSL1,FOXM1,FRRS1,GADD45A,GBP2,GBP3,GFAP,GRIN1,HGF,HLA-A,HPGD,IFI16,IFIT1,IFIT2,IGHM,IKBKE,IL11,IL2RG,IRF4,IT…
Male proximal nerve stump	mir-21					microRNA	Activated	5.415	4.27e-21	ADNP,ALOX15,AOAH,ASPM,CARD6,CCNA2,CCNB1,CD180,CD274,CDKN2A,CDKN2B,CSF3R,DAXX,DDIAS,DHX58,DLGAP5,ECT2,EGR2,ELN,FCGR1A,GBP2,GBP3,GBP6,GBP7,Gbp8,GFAP,GTSE1,Gvin1 (includes others),IFI16,Ifi47,IGHM,Iigp1,IL12RB2,INPP5D,IRGM,Irgm1,ITK,KIF23,KIF4A,KIFC1,MKI67,NCAPG,NLRC5,Nlrp1a,NUSAP1,OAS2,OAS3,PRC1,RAB7B,RACGAP1,RAD51AP1,SIGLEC1,SIRPB1,SLC16A10,SMC2,SOX2,SOX5,Sp100,STAT2,TAP1,TGM1,Tgtp1/Tgtp2,TLR1,TLR…
Male proximal nerve stump	IRF7	0.00095	13.776	-1.59	0.000178	transcription regulator	Inhibited	-6.927	1.79e-20	ADAR,CD40,CD69,CMPK2,DAXX,DDX58,DHX58,FCGR1A,GBP3,HELZ2,IFI16,IFI44,Ifi47,IFIH1,IFIT1,IFIT2,IL15RA,IL27,IRF7,IRF8,IRGM,Irgm1,ITGAM,ITGAX,Ly6a (includes others),MAP3K8,Ms4a4c (includes others),Mx1,OAS1,OAS2,OAS3,Oasl2,PARP12,PARP14,PHF11,PLAC8,RTP4,SAMD9L,Slfn1,STAT2,TAP1,TLR4,TLR8,TNFSF10,TREX1,TRIM21,Trim30a/Trim30d,TRIM5,UBA7,USP18,ZBP1
Male proximal nerve stump	IRF3	0.00505	12.99	0.405	0.00126	transcription regulator	Inhibited	-6.846	8.61e-20	ABCC2,ADAR,APOBEC3B,BIRC3,BTLA,CD274,CD40,CD69,CMPK2,DAXX,DDX58,DDX60,DHX58,EIF2AK2,FCGR1A,HELZ2,IFI16,IFI44,Ifi47,IFIH1,IFIT1,IFIT2,IL27,IRF7,IRGM,Irgm1,MMP3,Ms4a4c (includes others),Mx1,NLRC5,OAS1,OAS2,OAS3,Oasl2,PARP12,PARP14,PHF11,PLAC8,PLCG2,Pmaip1,PML,PNP,SAMD9L,Slfn1,SORL1,STAT2,TAP1,TLR4,TNFSF10,TNFSF15,TREX1,Trim30a/Trim30d,USP18,VCAM1,ZBP1
Male proximal nerve stump	LDLR	0.457	14.791	-0.111	0.315	transporter		0.87	9.23e-20	ALCAM,APOBEC1,ASPN,ATP7A,AURKA,AURKB,BUB1B,Ccl8,CCNA2,CCNB1,CCNB2,CCNE2,CCR2,CCR3,CCR5,CD274,CD300E,CD36,CD4,CD40,CDK1,CENPF,CLSPN,CTSC,CYTIP,DHRS9,E2F7,EGR1,FADS2,FCGR1A,FOXM1,GJA5,GPR132,GRAP2,HELLS,HK2,HSPG2,IRF7,KIF20A,KIF23,KIF2C,KIF4A,KNL1,LAIR1,LCP2,LPL,LYZ,MKI67,MSR1,NUSAP1,PKIB,PLK1,PPARG,PRC1,SP7,TAP1,TLR1,TOP2A,VCAM1,ZBP1
Male proximal nerve stump	TGFB1	0.00737	12.488	-0.558	0.00198	growth factor		1.305	2.38e-19	ABCC2,ACKR1,ACKR2,Acot1,ACP3,ACSL6,ADAM12,ADAMTS12,ADAMTS3,ADGRB1,ADGRG2,AIM2,ALOX15,ANGPT1,ANGPTL4,ANXA8/ANXA8L1,ARC,AREG,ASPM,ASPN,ASS1,AURKA,BDH1,BDKRB2,BRIP1,BUB1,BUB1B,C3AR1,CALB2,CALCB,CALML4,CASP3,CBFA2T3,CCDC85B,CCL11,Ccl8,CCN1,CCNA2,CCNB1,CCNB2,CCNE2,CCR2,CCR3,CCR5,CD200R1,CD274,CD28,CD300A,CD36,CD4,CD40,CD69,CD72,CDC25C,CDK1,CDKN2A,CDKN2B,CEBPD,CEMIP,CENPE,CENPF,CFH,CIITA,Clec2d (includ…
Male proximal nerve stump	TRIM24	0.0151	12.208	-0.244	0.00468	transcription regulator	Activated	5.601	7.72e-19	Apol9a/Apol9b,CA2,CALB1,CMPK2,DDX58,DDX60,DHX58,EPSTI1,FBN1,GBP2,GBP3,HERC6,IFI44,Ifi47,IFIH1,IFIT2,Iigp1,IRF7,IRGM,Irgm1,Ly6a (includes others),MOV10,Ms4a4c (includes others),OAS1,PARP12,PCLAF,PHF11,PLAC8,RTP4,SAMD9L,SAMHD1,STAT2,TAP1,Tgtp1/Tgtp2,TLR2,TRAFD1,TRIM6-TRIM34,UBA7,USP18
Male proximal nerve stump	IFNA2					cytokine	Inhibited	-5.964	8.47e-19	ADGRE1,BCL2L14,CCDC92,CD274,CD28,CD69,CDKN2A,CDKN2B,CIITA,CMPK2,CORO2A,CXCL13,DDX58,DDX60,DPP4,EIF2AK2,GAB3,GBP2,HBEGF,HERC6,HLA-A,HSH2D,IFI16,IFI44,IFIH1,IFIT1,IFIT2,IL12RB2,IL2RB,IRF7,LILRB4,LY6E,MT-CO2,MYRF,NPTX2,OAS1,OAS2,OAS3,PARP12,PARP9,PHF11,PML,PPP2R2C,PTAFR,RBL1,RIPOR2,SAMHD1,SP110,TAP1,THEMIS2,TNFSF10,TREX1,TRIM14,TRIM21,UBA7,UGT1A6,USP18,VCAM1,ZBP1
Male proximal nerve stump	ZBTB10	0.0615	11.918	0.355	0.025	other	Inhibited	-5.794	1.4e-18	9930111J21Rik1/Gm12185,CD1D,CD244,CD274,CD40,CYBB,DDX58,DHX58,DTX3L,ESR1,GBP3,GBP6,Gm5431,HPSE,IFI16,Ifi47,IFIH1,IFIT1,IFIT2,Ifitm6,Iigp1,IL27,IRF4,IRGM,Irgm1,LGALS9B,LPL,LRRK2,LY9,MALT1,Mx1,OAS1,PARP9,RTP4,SAMHD1,SASH3,SEMA7A,SLFN13,STAT2,Tgtp1/Tgtp2,Tlr13,TNFRSF14,TNFSF15,Treml4,TRIM6-TRIM34,ZBP1
Male proximal nerve stump	l-asparaginase					biologic drug	Activated	5.84	2.21e-18	AURKA,AURKB,BUB1,BUB1B,CCNA2,CCNB2,CCNE2,CDC25C,CDK1,CENPF,CLSPN,E2F7,ERCC6L,FANCD2,FANCI,KIF11,KIF15,KIF18B,KIF22,KIF2C,KIF4A,KIFC1,KNL1,LIPG,MIS18BP1,NCAPG,NCAPH,NIBAN1,NSL1,NUF2,PLAGL1,PLK1,RAD51AP1,RBL1,SAA1,SGO1,SMC2,SPDL1,TOP2A
Male proximal nerve stump	IL4	0.00192	4.248	-1.827	0.000407	cytokine		0.048	2.56e-18	ACSL6,ADGRE1,AKAP13,ALAS1,ALDOC,ALOX15,ANKRD55,ARC,AREG,ASS1,BCL11A,CA2,CAMK1D,CASP3,CCDC184,CCL11,CCR3,CCR5,CCR9,CD200R1,CD274,CD300A,CD36,CD40,CD69,CD72,CDK1,Chil3/Chil4,CIITA,CLEC7A,Cmah,CMPK2,CNR2,CRABP1,CSF1R,CSF3R,CTSC,CYBB,CYRIA,CYSLTR1,DHX58,DPP4,DUOX1,EGR2,EIF2AK2,ELAVL4,ESPL1,FCGR1A,FCRL1,FLRT2,GBP2,GBP3,GBP6,GBP7,GJB1,GPC1,GTSE1,HBEGF,HCK,HCLS1,HGF,HK2,HLA-DMB,HPGD,HSH2D,ID3,IFI16,IFI4…
Male proximal nerve stump	PNPT1	0.000409	12.325	-0.467	6.63e-05	enzyme	Activated	4.693	2.59e-18	Apol9a/Apol9b,CMPK2,DDX58,EIF2AK2,GBP2,GBP6,IFI16,IFI44,IFIH1,IRF7,Irgm1,MMP3,OAS1,Oas1b,Oasl2,PARP12,PARP14,PARP9,RTP4,SAMD9L,Sp100,STAT2,Tgtp1/Tgtp2,TOR3A,Trim30a/Trim30d,USP18
Male proximal nerve stump	IFNB1	0.88	3.585	0.028	0.813	cytokine	Inhibited	-5.936	3.16e-18	APOBEC1,CARD6,CASP3,CCR5,CD274,CD40,CMPK2,CRYAB,DAXX,DDX58,DHX58,EIF2AK2,FBN1,GAS1,GBP2,GBP3,GBP6,GBP7,Gbp8,GDF3,Gvin1 (includes others),HLA-A,Hmga2,IFI16,Ifi47,IFIH1,IFIT1,IFIT2,IL27,IRF7,IRGM,Irgm1,ITGAX,Mx1,NOD2,NPTX1,OAS1,Oas1b,Oas1d (includes others),OAS2,Oasl2,PARP12,PARP14,PARP9,PHLDB2,PML,REL,RNASEL,SIRPB1,SLFN13,STAT2,Tgtp1/Tgtp2,Tlr13,TLR7,TLR8,TLR9,TNFSF10,TRIM14,TRIM21,Trim30a/Trim30d…
Female proximal nerve stump	TRIM24	0.619	12.336	0.065	0.433	transcription regulator	Activated	5.08	3.89e-18	Apol9a/Apol9b,CMPK2,DDX58,DDX60,DHX58,GBP4,HERC6,IFI44,Ifi47,IFIH1,Iigp1,IRGM,Irgm1,ISG15,MOV10,Ms4a4c (includes others),OAS1,PARP12,PHF11,RTP4,SAMHD1,STAT2,TAP1,TRAFD1,UBA7,USP18
Female proximal nerve stump	G protein alphai					group		-1.327	5.18e-18	CEBPD,DDX58,GBP4,GBP6,GBP7,Gm4951,IFIH1,Iigp1,IL11,IRGM,Irgm1,ISG15,KLF4,LIF,MAFF,MYH11,Oasl2,TAP1,TGM1,TIMP1,TNFRSF12A,USP18
Female proximal nerve stump	IRF7	0.00522	13.695	-1.342	0.000796	transcription regulator	Inhibited	-5.454	7.31e-18	CMPK2,DAXX,DDX58,DHX58,GBP4,HELZ2,IFI16,IFI44,Ifi47,IFIH1,IFIT1,IRGM,Irgm1,ISG15,LILRA5,Ms4a4c (includes others),OAS1,OAS2,OAS3,Oasl2,PARP12,PHF11,RTP4,Slfn1,STAT2,TAP1,TREX1,Trim30a/Trim30d,UBA7,USP18,ZBP1
Male proximal nerve stump	NONO	0.976	15.061	-0.003	0.959	transcription regulator	Inhibited	-4.719	7.8e-18	ATP10A,BRIP1,CDKN2A,CMPK2,DDX58,DDX60,EIF2AK2,EPSTI1,EREG,HERC6,HSH2D,IFI44,IFIH1,IFIT1,IFIT2,IKBKE,LY6E,MASTL,MORC3,OAS1,OAS2,OAS3,PARP14,PARP9,PDE1B,PDE3A,PML,RTP4,SAMD9L,SIGLEC1,SLAMF7,SLFN5,SP110,SP140,STAT2,TNFSF10,TNFSF15,TRANK1,TRIM25,USP18,VAMP5
Male proximal nerve stump	Vegf					group	Inhibited	-3.116	1.01e-17	ACKR4,Acot1,AKAP13,ANGPTL2,ANGPTL4,AQP4,AURKA,AURKB,BUB1,BUB1B,CA2,CA4,CALB1,CALCRL,CASP3,CCDC15,CCN1,CCNE2,CD40,CDC25C,CDK1,CDKN2A,CENPF,CLCF1,CNN1,COL4A3,CRABP1,CRLF1,CRYAB,DENND2D,DIO2,DOK5,EGR1,EHF,ELN,FAIM2,FLT4,FNDC3A,FOSL1,FOXM1,HBEGF,HELLS,HES1,HK2,HMMR,HPSE,IL11,IL15RA,IL5RA,IRF4,ITPR1,KIF11,KIF15,KIF22,KIF2C,LEP,LRP8,LY75,MAP3K8,MEF2C,MELK,MKI67,Mt2,NEK2,NPL,NRCAM,NRP1,NRROS,PDGFA,PHLDA…
Male proximal nerve stump	BHLHE40	0.162	14.408	0.274	0.0819	transcription regulator	Inhibited	-3.208	1.05e-17	ATP1B1,C3AR1,CALCB,CALCRL,CASP3,CD274,CD69,Clca3b,Cmah,CRABP2,CTSS,CYBB,EPSTI1,EREG,GBP2,GBP6,GDA,HBEGF,HCLS1,HDAC9,HK2,IFI16,IFIH1,IL12RB2,IL18BP,IL2RB,IL2RG,IPCEF1,IRF8,ITGA4,KCNA3,LCP2,LIF,LTB4R,LY75,MAFF,MEF2C,MEFV,MSR1,MYB,OLR1,PARP9,PHLDA1,PLA2G4A,PLAC8,PTPN6,PTPRC,RASGRP1,RGS16,SAMHD1,SDC4,SELL,SGMS2,SLAMF6,SLAMF7,SLC17A6,SLC1A2,SLC28A2,Slc28a2b,SLC6A6,SPPL2A,TENT5A,TLR1,TLR6,TNFSF15,TRAFD…
Female proximal nerve stump	IFNA2					cytokine	Inhibited	-4.527	1.15e-17	CDKN2A,CMPK2,CORO2A,CXCL13,DDX58,DDX60,EFNB3,EIF2AK2,GBP4,HBEGF,HERC6,IFI16,IFI44,IFIH1,IFIT1,IL12RB2,IL2RA,IL2RB,ISG15,NPTX2,OAS1,OAS2,OAS3,PARP12,PHF11,PPP2R2C,RIPOR2,SAMHD1,SP110,TAP1,THEMIS2,TREX1,TRIM14,UBA7,USP18,ZBP1
Female proximal nerve stump	CITED2	5.32e-06	10.91	-0.612	1.81e-07	transcription regulator	Activated	4.073	3.03e-17	ANGPTL4,C3,Ccl8,CDKN2A,CMPK2,CYBB,DAXX,DDX58,DTX3L,FGF5,GBP4,GBP6,IFI16,IFI44,Ifi47,IFIH1,Iigp1,Irgm1,ISG15,KIF5C,LPL,Ms4a4c (includes others),OAS1,OAS3,Oasl2,PHF11,RTP4,Serpina3g (includes others),SERPINB2,SLC28A2,Slfn1,Trim30a/Trim30d,VEGFD,ZBP1
Female proximal nerve stump	STAT3	0.131	15.603	0.213	0.0476	transcription regulator		1.795	3.29e-17	ALDH1A3,ALOX15,ANGPTL4,BEX1,BOC,Ccl8,CCND1,CDKN2A,CEBPD,CFB,CMPK2,CXCL13,DIO3,EIF2AK2,FGA,GBP6,GFAP,HERC6,HEY1,ID2,IFI16,IFI44,IFIH1,IFIT1,IGF2,IKZF3,IL11,IL18R1,IL2RA,IL2RB,Irgm1,ISG15,KLF4,KLK3,LIF,LOX,LYZ,MMP3,OAS1,OAS2,OAS3,PHLDA1,PLAGL1,SAA1,SELP,Serpina3g (includes others),SLC22A3,SLC28A2,Slfn1,SLFN13,SLFN5,SOX11,SOX2,SP110,STAT2,TAP1,TIMP1,TRIM14,USP18
Male proximal nerve stump	PTGER4	0.00132	10.696	-0.597	0.000263	G-protein coupled receptor	Activated	3.916	3.85e-17	CD40,CD69,CMPK2,CYBB,CYRIA,DAXX,DDX58,EGR1,GBP2,GBP6,GDNF,GLIS3,HERC6,HGF,IFI16,Ifi47,IFIH1,IFIT2,IL27,IRF7,IRGM,Irgm1,MAFF,MASTL,Mx1,MYH11,NCF1,Oas1b,OLR1,PARP14,RNASEL,RNF144B,RTP4,SLAMF8,SLFN13,SLFN5,ST8SIA4,TAGAP,Tgtp1/Tgtp2,TLR8,TNFSF10,TOR3A,TRIM21,USP18
Male proximal nerve stump	STAT3	0.146	15.581	0.205	0.0723	transcription regulator		0.444	1.4e-16	ALDH1A3,ALOX15,ANGPTL4,AREG,ATP10A,BEX1,BOC,CASP3,CCL11,Ccl8,CCNB1,CCR5,CD274,CD40,CDK1,CDKN2A,CDKN2B,CEBPD,CIITA,CMPK2,CXCL13,DIO3,DPP4,E2F7,ECT2,EGR1,EGR2,EIF2AK2,ESR1,FCGR1A,GADD45A,GBP2,GBP3,GBP6,GFAP,GLIPR1,GPR65,HERC6,HEY1,HGF,HK2,HLA-A,IFI16,IFI44,IFIH1,IFIT1,IFIT2,IKBKE,IKZF3,IL11,IL18R1,IL2RB,IRF4,IRF7,Irgm1,ITGAM,ITGB2,KCTD11,LAMB3,LEP,LIF,LILRB4,LYZ,MMP12,MMP3,MT-CO2,MT-CO3,Mt1,Mx1,MYB…
Male proximal nerve stump	PTGER2	0.00177	9.29	-0.936	0.000369	G-protein coupled receptor	Inhibited	-4.3	1.67e-16	ADGRE1,AREG,ASPM,AURKA,BUB1B,CCNA2,CCNB2,CENPE,CENPF,CEP55,CKAP2L,CSF1R,DEPDC1,ECT2,EGR1,IL27,ITGAL,KIF11,KIF15,KIF18B,KIF20A,KIF22,KIF2C,LIF,MASTL,MELK,MKI67,NEK2,NUF2,NUSAP1,PLK1,PRC1,RACGAP1,STIL,TPX2,TTK
Male proximal nerve stump	MYOD1	0.632	2	0.07	0.496	transcription regulator		-0.116	1.75e-16	ADCY7,ASS1,ATP7A,BRCA1,BUB1B,CCNB2,CDK1,CENPE,CENPF,CEP55,CRYAB,CXCL14,DEPDC1,DLGAP5,E2F2,EGFR,EIF2AK2,ESR1,FOSL1,FOXM1,GADD45A,GREM2,IFI16,IFIT2,ITGA7,KIF14,KIF18B,KIF2C,KIF4A,KNL1,LIF,MEF2C,MKI67,MUSK,NCAPG,NCAPH,Nes,NPTX1,NUSAP1,PCLAF,PDGFA,PLK1,PNP,POSTN,RAC2,RACGAP1,SHCBP1,SP7,SST,SUSD2,TNNC1,TNNI1,TOP2A,TPX2,TRIM21,UBA7
Female proximal nerve stump	Interferon alpha					group	Inhibited	-4.997	2.31e-16	C3,CCL22,CCND1,CCR3,DAXX,DDX58,DHX58,EIF2AK2,EMID1,GBP6,HELZ2,HERC6,Hrk,IFI16,IFI44,Ifi47,IFIH1,IFIT1,Iigp1,IL11,IL12RB2,IL18R1,IL2RA,IL2RB,ISG15,LIF,MMP3,OAS1,Oas1b,OAS2,OAS3,Oasl2,PARP12,PHF11,RNF213,RTP4,SIGLEC1,Slfn1,SLFN13,SLFN5,SP110,STAT2,TAP1,TGM1,UBA7,USP18,ZBP1
Male proximal nerve stump	CKAP2L	2.68e-13	9.175	-1.679	2.76e-15	other	Inhibited	-3.8	2.35e-16	AURKB,BUB1,CCNB1,CCNB2,CDCA8,CDK1,CENPE,CENPF,DYNC1I1,ERCC6L,ESPL1,KIF20A,KIF23,KIF2C,KMT5A,NCAPG,NCAPH,NEK2,NUF2,PLK1,SGO1,SGO2,SKA1,SPDL1,TUBB4A
Male proximal nerve stump	beta-estradiol					chemical - endogenous mammalian		-0.768	8.03e-16	2010016I18Rik,A530076I17Rik,ACKR2,Acot1,ACP3,ADGRG2,ALCAM,ALOX15,ANGPT1,AP3B2,APOD,AR,ARC,AREG,ARID4A,ASS1,ATP1B1,ATP2B2,ATP6V0D2,ATRX,AURKA,BIRC3,BRCA1,BUB1,BUB1B,C2orf88,CA2,CABP7,CACNG4,CALB1,CALCB,CALML4,CASP3,CBFA2T3,CCDC80,Ccl8,CCN1,CCNA2,CCNB1,CCNB2,CCNE2,CCR2,CCR3,CCR5,CD274,CD40,CD69,CDC25C,CDK1,CDKN2B,CEBPD,CENPF,CHAF1B,CHGA,CHGB,Clec2d (includes others),CNN1,COL4A5,COL4A6,COL6A6,CRABP2…
Female proximal nerve stump	IRF3	0.404	12.893	0.136	0.224	transcription regulator	Inhibited	-5.405	1.16e-15	CMPK2,DAXX,DDX58,DDX60,DHX58,EIF2AK2,HELZ2,IFI16,IFI44,Ifi47,IFIH1,IFIT1,IRGM,Irgm1,ISG15,MMP3,Ms4a4c (includes others),NLRC5,OAS1,OAS2,OAS3,Oasl2,PARP12,PHF11,Slfn1,STAT2,TAP1,TREX1,Trim30a/Trim30d,USP18,ZBP1
Male proximal nerve stump	MAPT	1	11.803	0.001	0.998	other			1.61e-15	ADD2,AP3B2,APOBEC1,ATP1B1,C3AR1,CASP3,CCNB1,CD274,CD48,CD84,CKMT1A/CKMT1B,CLEC7A,CLTB,CRYM,CTSC,CTSS,CXCL13,CYBB,CYFIP2,DDX60,DNAI3,DOCK2,ELF4,EPSTI1,FGR,FRRS1,GAD1,GBP2,GFAP,Gm4951,GRIN1,GRIN2A,H2AJ,HLA-A,IFI16,IFI44,IRF7,IRGM,Irgm1,ITGAX,ITGB2,LCP1,LY9,LYZ,MAP6,MOG,MPEG1,MT-CO2,MT-CO3,Mt3,Mx1,MYO5A,NDUFA5,NEFH,NLRC5,NOS1,OAS1,Oasl2,PARP14,PHF11,PPP1R1B,PTK2B,PTPRC,S100B,SH3GL2,SIGLEC1,SLC1A2,SL…
Male proximal nerve stump	KRAS	0.541	15.185	0.08	0.397	enzyme		0.202	1.72e-15	ADAR,ALDOC,AMPD3,ANXA8/ANXA8L1,AREG,ATP1B1,AURKA,AURKB,BCL2L14,BDH1,BEX1,BIRC3,BTC,CASP3,CCDC125,CCDC80,CCN1,CCNA2,CCNB1,CD274,Cd33,CDK1,CDKN2A,CDKN2B,COL4A3,CRYAB,CSF2RA,CSF3R,CXCL14,CYBB,DSE,EGFR,EGR1,EGR2,EIF2AK2,ELN,EREG,FBN1,FGF10,FOSL1,FOXM1,FXYD3,GADD45A,GAS1,GFAP,GGT5,Gm20559,GPC1,HBEGF,HES1,HK2,HLA-DMB,Hmga2,HPCAL4,HSPG2,IFIT1,ITGAM,ITGB2,KCNN4,KIF22,KLRB1,LAMA5,LAMB3,LAMC2,LGALS9B,LIF,L…
Male proximal nerve stump	resiquimod					chemical drug		-1.466	2.04e-15	ADAR,AIM2,AOC3,APOBEC3B,ARL5C,C3AR1,CCL11,CD40,CIITA,Clec2d (includes others),CLEC7A,CSF1R,CXCL13,DDX60,DENND4C,DHX58,Ear2 (includes others),EIF2AK2,FCGR1A,HCK,HES1,HEY1,IFI16,IFIT1,IFIT2,IL18RAP,IL19,IL27,IRF4,IRF7,ITGAX,LIF,LYST,MMP25,NLRC5,OAS1,OAS2,OAS3,PIK3CG,PML,PTPRC,REL,S1PR3,SEMA7A,SIGLEC1,SPI1,STAP1,STAT2,TICAM2,TLR2,TLR4,TLR7,TLR8,TMEM154,TNFSF10,TNFSF15,TNIP3,TRIM5,TRPM2
Male proximal nerve stump	IFN Beta					group	Inhibited	-3.32	2.54e-15	ADNP,AREG,C3AR1,CD274,CD40,CD69,CEBPD,CGAS,CMPK2,CXCL14,CYBB,DAXX,DDX58,DHX58,DPP4,EIF2AK2,EREG,HLA-A,IFI16,IFI44,IFIH1,IFIT1,IFIT2,IL11,IL15RA,IL27,IRF7,MARCHF1,MT-CO2,Mt2,Mx1,NCAPG,OAS1,Oas1b,OAS2,OAS3,OLR1,SLC16A6,SOX5,SPHK1,STAT2,TLR4,TLR5,TLR7,TLR9,TNFSF10,TRIM14,USP18,ZBP1
Male proximal nerve stump	STAT6	2.3e-07	14.502	-0.532	1.2e-08	transcription regulator	Activated	2.279	2.81e-15	Acot1,ADAM11,AKAP13,ALOX15,ANKRD55,AREG,ASS1,CA2,CAMK1D,CCL11,CCR5,CD40,Cd59a,CD69,CD72,CDK1,Chil3/Chil4,Cmah,CMPK2,CNR2,CTSE,CTSS,CYBB,CYRIA,DHX58,EGR1,EGR2,EIF2AK2,FCGR1A,FCRL1,FLRT2,GBP2,GBP3,GBP6,GBP7,GTSE1,HCK,HLA-DMB,IFI16,IFI44,IFIH1,IGF2R,Iigp1,IL10RA,IL18R1,IL31RA,IL5RA,IRF4,IRF7,Irgm1,KCTD12,KMO,LCP2,LIF,LILRB4,LMO7,LPIN2,Ly6a (includes others),LY75,MMP12,MOV10,MPEG1,Ms4a4c (includes ot…
Male proximal nerve stump	SPI1	2.79e-07	12.849	-1.202	1.49e-08	transcription regulator	Inhibited	-4.038	3.71e-15	ADGRE1,BCL11A,BTK,C3AR1,CCNA2,CCNB1,CCNB2,CCNE2,CD180,CD1D,CD72,CDK1,CEBPE,CIITA,CMPK2,CSF1R,CSF2RA,CSF3R,CTSE,CTSS,CXCL14,CYBB,E2F2,EBF1,EGR2,HELZ2,HES1,HK3,ID3,IFI44,IFIT1,IFIT2,IKZF1,IL27,IRF4,IRF7,ITGA4,ITGAM,ITGB2,LILRB3,LY6E,LYZ,MCM3AP,MEF2C,MYB,NCF1,P2RY10,PARP12,PIK3CG,PML,PTPN6,PTPRC,SP110,SPI1,TK1,TLR2,TLR4,TNFRSF14,TNFSF10,USP18
Male proximal nerve stump	NKX2-3					transcription regulator		0.785	4.03e-15	ADAMTSL2,ANGPTL4,ANKRD55,AOC3,BATF2,CCNB2,CD300LG,CD36,CEP55,CMPK2,CRYAB,DDX58,DDX60,DHX58,EIF2AK2,FLRT2,GBP2,HELZ2,HEY1,HMMR,IL18BP,LY6E,LYPD1,MCTP1,MYH11,MYO5A,NETO2,PARP12,PARP14,PARP9,POSTN,RTP4,SAMD9L,SEMA3A,SERPINE2,SLC40A1,SOX2,SP110,SRPX2,STAT2,SYT11,TAP1,TCIM,TENT5A,TRIM21,TRIM5,UBA7,USP18,VCAM1,ZNFX1
Female proximal nerve stump	KDM1A	0.902	12.987	0.016	0.819	enzyme		1.493	7.78e-15	ADCY5,C3,COL4A4,CXCL13,CYBB,DDX60,DNAI3,EIF2AK2,FGF10,GBP4,GFAP,GFI1B,Gm4951,ID2,IFI16,IFI44,IKZF3,IRGM,Irgm1,ISG15,KLK3,LYZ,NLRC5,OAS1,Oasl2,PHF11,PRKG2,RIN1,RNF213,SFRP2,SIGLEC1,SLC22A3,SLFN13,SNAP25,SOX2,TAP1,TGM1,Trim30a/Trim30d,USP18,ZBP1
Male proximal nerve stump	IFN alpha/beta					group	Inhibited	-4.644	1.09e-14	CCR2,CD40,CD69,CXCL14,DAXX,H2-Q5,HLA-A,IFI16,IFIT2,IL15RA,IL27,IRF7,IRF8,Irgm1,ITGA2B,Ly6a (includes others),LY6E,Mx1,Pmaip1,Sp100,STAT2,Tgtp1/Tgtp2,TLR1,TLR2,TLR5,TLR7,TNFSF10,Treml4,TRIM21
Male proximal nerve stump	E. coli B4 lipopolysaccharide					chemical toxicant	Inhibited	-5.743	1.33e-14	9330175E14Rik,ADCY7,AMPD3,ARHGAP30,CALML4,CASP3,CCL11,CD274,CD40,CLEC14A,Csprs (includes others),DDIAS,DDX58,ESR1,EVI2B,F5,FCGR1A,GBP2,GLIPR1,Gm4951,HGF,HK2,HLA-A,IFI16,Ifitm6,Iigp1,IL27,INPP5D,KMO,LCP1,LCP2,LILRB3,LILRB4,Ly6a (includes others),Mx1,NCF1,Oasl2,PARP9,PDE3A,PLA2G4A,PLEK,PPP1R1B,PTPN6,PTPRC,RAB7B,RTP4,TAP1,TF,TLR2,TLR4,TNFRSF1B,TNFSF10,Trim30a/Trim30d,USP18,VCAM1,ZBP1,ZNF616
Male proximal nerve stump	IL33	0.484	15.346	-0.157	0.341	cytokine	Inhibited	-3.694	1.52e-14	Adgre4,ALDH1A3,AREG,ARHGAP30,ARHGAP9,ATP10A,ATP8B4,BIRC3,C1QL2,CALCB,CCL11,CCR2,CD28,CD36,CD40,CD69,CD72,Chil3/Chil4,Clec4a3,CLEC7A,CSF3R,DOCK2,Ear2 (includes others),EGR2,FGD2,FGR,GJB1,GPR65,Gvin1 (includes others),HCK,IGHM,IKBKE,IKZF3,IL10RA,IL2RB,IL2RG,ITGAM,ITGAX,LAMA5,LILRB4,MDK,MMP12,MSR1,NABP1,NRP1,PIK3CD,PIK3R5,POU2F2,PPARG,PTPRC,PTPRK,RASGRP1,REL,RPS6KA3,SDC4,SERPINB1,SIGLEC1,SIGLEC8,SLC…
Female proximal nerve stump	ZBTB10	0.462	11.631	0.149	0.275	other	Inhibited	-4.306	2.15e-14	CYBB,DDX58,DHX58,DTX3L,GBP4,GBP6,Gm5431,IFI16,Ifi47,IFIH1,IFIT1,Iigp1,IL2RA,IRGM,Irgm1,ISG15,LPL,OAS1,RTP4,SAMHD1,SEMA7A,SERINC5,SLFN13,STAT2,TNFRSF14,ZBP1
Female proximal nerve stump	NONO	0.331	15.127	0.1	0.169	transcription regulator	Inhibited	-3.481	2.18e-14	CDKN2A,CMPK2,DDX58,DDX60,EIF2AK2,EREG,GBP4,HERC6,IFI44,IFIH1,IFIT1,ISG15,OAS1,OAS2,OAS3,PDE4C,RNF213,RTP4,SIGLEC1,SLFN5,SP110,STAT2,USP18,VAMP5
Female proximal nerve stump	ACKR2	0.176	8.055	-0.309	0.0699	G-protein coupled receptor	Activated	4	2.75e-14	CCL22,DDX58,DDX60,DHX58,EIF2AK2,IFI16,IFI44,Ifi47,Iigp1,ISG15,OAS1,OAS2,OAS3,Oasl2,STAT2,USP18
Male proximal nerve stump	IL10	0.00101	6.7	-1.307	0.000192	cytokine	Inhibited	-2.311	2.93e-14	ATRX,BUB1B,CASP3,CCL11,Ccl8,CCR2,CCR5,CD274,CD28,CD40,CD72,CENPF,Chil3/Chil4,CIITA,CIT,CLEC7A,CSF1R,CSF3R,CTSC,CTSE,CTSS,CXCL13,E2F2,E2F8,EHF,ESPL1,FCGR1A,FLRT2,HCK,HDAC9,HGF,HPGD,IFIT2,Iigp1,IL10RA,IL12RB2,IL18R1,IL27,IL2RG,INPP5D,ITGA4,ITGAL,ITGAM,LIF,LILRB4,LIPA,LY75,MAN2A1,MAP3K8,MEFV,MKI67,MMP3,MMP8,MSR1,NOD2,PIK3CG,PLEK,PLK1,PTAFR,RGS16,S100B,SELL,SLC11A1,TAP1,TLR1,TLR2,TLR4,TLR5,TLR7,TLR8,…
Male proximal nerve stump	filgrastim					biologic drug		1.207	3.33e-14	ADGRG3,ALOX15,ANGPT1,AOC3,ATP2B4,BIRC3,CARD6,CCR3,CD177,CD48,CD69,CLEC7A,CRYBG1,CSF1R,CYBB,CYSLTR1,DDX58,DGKG,DHRS9,E2F2,EGR2,EPSTI1,F5,GADD45A,GATA6,GBP3,GLIPR1,GPR141,HEY1,HLA-DMB,HPGD,IFI44,IFIT1,IFIT2,IL18R1,IL18RAP,IL2RB,IL31RA,IL5RA,ITGA4,ITGAM,KLRB1,KNL1,LAIR1,LAMB3,LTB4R,LY75,MAFF,MEF2C,MGAM,MMP12,MMP8,MPEG1,MS4A4A,MYB,NAIP,NLRC4,OAS3,P2RY10,PARP14,PLD4,RPS6KA3,SAMHD1,SERPINB1,SIGLEC8,SLC…
Female proximal nerve stump	tretinoin					chemical - endogenous mammalian	Inhibited	-3.501	3.37e-14	ADAM11,ALDH1A3,ALDH3A1,ANGPTL4,ANXA8/ANXA8L1,AR,ATP2A3,BMPR1B,BTC,C3,CALCB,CCL22,CCND1,CDKN2A,CEBPE,CHL1,Clca3a1/Clca3a2,CLDN11,COL2A1,COL4A3,COL4A5,CRABP1,CRABP2,CYBB,CYP11A1,CYP4B1,DDX58,DDX60,DHX58,DIO2,DIO3,DPYSL5,EIF2AK2,EN1,FGF5,GATA1,GBP4,GFAP,GFRA1,GJB1,HBEGF,HEY1,HMGA1,HMGCS2,ID2,IFI16,IFI44,IFIH1,IFIT1,IGF2,IL12RB2,ISG15,ITGAL,KCNQ5,KLF4,KLK3,KRT19,LILRA5,MDK,MMP3,Nes,OAS1,OAS2,OAS3,ODC…
Male proximal nerve stump	CREB1	0.0255	13.271	-0.368	0.00873	transcription regulator		-0.06	3.99e-14	AKAP13,ALAS1,ANGPTL2,ARC,ATP2B4,AURKA,BHLHE22,CA10,Cabp1,CABP7,CALB2,CALCB,CAMK1D,CAMKV,CCN1,CCNA2,CCNB1,CCNB2,CD4,CDCA8,CEBPD,CHGA,CHGB,Chil3/Chil4,CIITA,CNN1,CRMP1,CRYM,CTNNA2,CYFIP2,DCX,DIO2,DKK2,EGR1,EGR2,GAD1,GAD2,GADD45A,GDA,GRM5,HLA-A,HPGD,HTR2C,IGSF10,INA,IRF7,KCND2,LEP,LPL,LSS,MCTP1,MKI67,MTSS1,NAP1L5,NOS1,NPTX2,NRP1,NRSN1,PCDH20,PDE3A,PDGFRA,PDYN,PLA2G4A,PPARG,PTPRN,RAD54L,RASGEF1B,RASG…
Male proximal nerve stump	SIRT1	0.752	12.226	-0.047	0.639	transcription regulator	Activated	4.575	5.37e-14	ABCC2,ADAR,ATP2A3,AURKB,BIRC3,CCNB2,CD36,CD72,CDKN2A,CDKN2B,CELA1,CMIP,CMPK2,COL2A1,Csprs (includes others),DDX58,DDX60,DHX58,EP300,ESR1,FGF10,FGF5,FOXC2,GADD45A,GBP3,GBP6,HCK,HELZ2,HGF,HK2,HLA-A,IFI44,Ifi47,IGHM,Iigp1,IL27,IL2RG,IRF7,IRGM,Irgm1,KIF5C,LEP,LY6E,MEF2C,MMP3,Ms4a6b,NAIP,NCF1,NDUFA5,NLRC5,NPNT,OAS1,OAS2,Oasl2,PARP12,PARP14,PCSK2,PDGFRA,Pmaip1,PML,RGS16,RTP4,Sectm1b,SFRP2,SP110,TAP1,TB…
Male proximal nerve stump	G protein alphai					group		-1.374	5.45e-14	CCN1,CD274,CEBPD,CMKLR1,DDX58,FAM167A,FOSL1,GBP2,GBP6,GBP7,Gbp8,Gm4951,HLA-A,IFIH1,Iigp1,IL11,IRGM,Irgm1,LIF,MAFF,MYH11,Oasl2,SPHK1,TAP1,TGM1,TNFRSF12A,USP18
Male proximal nerve stump	CCND1	9.5e-10	15.339	0.932	2.51e-11	transcription regulator	Inhibited	-2.762	7.02e-14	AHI1,ALDH1A3,AR,AREG,ASPM,AURKA,BRCA1,BRIP1,C7,CCNA2,CCNE2,CDCA2,CDCA8,CDKN2A,CDKN2B,CENPF,CEP55,CIP2A,CLSPN,CTNNA2,DDIAS,DEPDC1,DKK2,DTL,E2F7,E2F8,EGFR,ENDOD1,EREG,ESCO2,FOXM1,GJB1,GPC6,H2AJ,ID3,KIF11,KIF20A,KIF2C,KIF4A,KNL1,LRRTM2,MAFF,MELK,MMP3,MYBL1,NCAPH,NCOA3,NRSN1,PCLAF,PDLIM4,PLK1,PPARG,PTPRC,RAB3B,RACGAP1,RBL1,SLC4A4,SLC9B2,SOX2,STOM,TOR3A,TPX2
Female proximal nerve stump	RNASEH2B	0.0322	11.416	0.29	0.00772	other	Activated	3.592	1.66e-13	CMPK2,DDX60,EIF2AK2,GBP6,HERC6,IFI44,IFIH1,ISG15,OAS1,RTP4,TAP1,TRIM14,UBA7,USP18
Male proximal nerve stump	TP53	0.616	13.134	0.063	0.478	transcription regulator		0.719	1.75e-13	ABCC2,ACSL6,ADAM12,ADGRB1,ADGRE5,ALDH1A3,ALDH1B1,ALDOC,ALOX15,ANGPT1,ANXA8/ANXA8L1,APOBEC1,AR,AREG,ASPM,ASS1,AURKA,AURKB,BDKRB2,BIRC3,BOK,BRCA1,BTK,BUB1,BUB1B,CALCRL,CASP3,CCDC80,CCN1,CCNA2,CCNB1,CCNB2,CCNE2,CD36,CDC25C,CDK1,CDKN2A,CEBPD,CENPE,CENPF,CEP55,CERS6,Chil3/Chil4,CISD1,CKAP2,CKMT1A/CKMT1B,CNN1,COL2A1,CRYAB,CSF1R,CSF2RA,CSF3R,CYFIP2,CYSLTR1,DAPK1,DCK,DDIAS,DHRS9,DLGAP5,DNAI3,DPP4,E2F2,E2…
Male proximal nerve stump	mir-223					microRNA	Inhibited	-2.991	2.38e-13	AK8,ALCAM,AMPD3,APOBEC1,BST1,C7,CA4,CACNA2D2,CCR3,CD180,CD274,Cd33,CD36,Clec2d (includes others),EGR2,GPR65,HLA-DOB,I730030J21Rik,IFI16,Ifitm6,INPP5J,LPL,Ly6a (includes others),MCTP2,MEF2C,MLKL,MMP25,MMP8,Mt2,PADI4,POSTN,Serpina3g (includes others),SLC16A7,SLC40A1,Tlr13,TLR4,TLR7
Male proximal nerve stump	RNASEH2B	0.847	11.323	-0.033	0.766	other	Activated	3.771	2.44e-13	CMPK2,DDX60,EIF2AK2,GBP6,HERC6,IFI44,IFIH1,IFIT2,IRF7,OAS1,PARP14,PHLDA3,RTP4,TAP1,TRIM14,TRIM21,TRIM25,UBA7,USP18
Female proximal nerve stump	TNF	0.411	10.044	-0.199	0.23	cytokine		0.044	2.89e-13	ADCY5,ADORA1,ALDH1A3,ALDH3A1,ANGPTL4,AOC3,AQP5,AR,ARSI,ASGR1,AVPR1A,BDKRB1,C3,CCDC80,CCL22,Ccl8,CCND1,CCR3,CDKN2A,CEBPD,CFB,CLCF1,CLDN11,COL16A1,COL2A1,COL4A3,CRISPLD2,CXCL13,CYBB,CYP11A1,DAXX,DDX58,DEPP1,EHF,EIF2AK2,EREG,FGF10,FGF5,GBP4,GBP6,GDNF,GFAP,GJB1,HBEGF,HPGD,Hrk,IFI16,IFIH1,IFIT1,IGF2,IL11,IL18R1,IL1RL2,IL2RA,ISG15,ITGAL,ITGB8,KLF4,KLK3,KLRB1,LIF,LOX,LPL,LTB4R2,LTBP2,MAFF,MMP3,MST1R,OAS…
Male proximal nerve stump	MAPK1	0.11	14.485	-0.188	0.051	kinase	Activated	3.142	4.89e-13	ADAM12,ADAR,ANGPTL4,AR,ARC,ARHGAP11A,ATP1B1,AURKA,BCL11A,CCDC80,CCNB1,CD69,CD84,CRABP2,CRYBG1,CTNNA2,DDX58,DSE,EGR1,EGR2,EIF2AK2,ENDOD1,ESR1,GBP2,IFI16,IFI44,IFIH1,IFIT1,IFIT2,IRF7,ITGA2B,LIF,MKI67,MYRF,NPTX2,NRP1,NUP210,OAS1,OAS2,OAS3,OSBPL3,PARP12,PHF11,PLA2G4A,PML,POSTN,POU2F2,PTPRK,RAD54L,RGS16,S1PR3,SAMHD1,Serpina3g (includes others),SFRP2,SHCBP1,SP110,STAT2,TAP1,TNFRSF1B,TNFSF10,TRANK1,TRIM…
Female proximal nerve stump	IRGM	5.76e-08	12.597	-1.032	7.58e-10	enzyme	Activated	3.803	1.01e-12	DDX58,DDX60,DHX58,GBP4,IFI16,IFI44,IFIH1,IFIT1,ISG15,OAS1,OAS2,SAMHD1,UBA7,USP18,ZBP1
Male proximal nerve stump	Ifnar					group	Inhibited	-5.276	1.1e-12	AIM2,APOBEC3B,CD274,CD40,DDX58,EIF2AK2,GBP2,HLA-A,IFI16,IFIH1,IFIT2,IRF7,IRF8,Irgm1,ITGA4,Mx1,NLRC5,OAS1,OAS2,Sp100,STAT2,TAP1,TLR2,TLR7,TNFSF10,TRIM21,USP18,VCAM1,ZBP1
Male proximal nerve stump	TCF4	0.0124	14.107	-0.405	0.00367	transcription regulator		-0.249	1.13e-12	ALCAM,ANGPTL4,ARHGAP4,ARHGEF6,CASP3,CBFA2T3,CCNA2,CCNB2,CD40,CDK1,CDKN2A,CDKN2B,CELA1,CEP55,CIP2A,Clec2d (includes others),CRELD2,CSF3R,CTSE,DCK,DDX58,DPT,E2F8,ELF4,ESCO2,FGD2,GBP3,HES1,HMMR,ID3,IFI16,KCNN4,Ly6a (includes others),MANF,MEF2C,MKI67,MXD3,NCAPG,NEK2,NELL1,NUF2,PIK3CD,PIK3CG,PLAC8,PML,PRC1,RACGAP1,RIPOR2,RPS6KA3,SAMD9L,SELL,Serpina3g (includes others),SERPINB1,SLAMF7,STAT2,TENT5A,TLR9…
Male proximal nerve stump	CDKN1A	1.25e-06	15.906	0.578	8.3e-08	kinase	Activated	3.513	1.21e-12	ASPM,ASPN,ATRX,AURKA,AURKB,BRCA1,BUB1,BUB1B,CASP3,CCN1,CCNA2,CCNB1,CDC25C,CDK1,CDKN2A,CDKN2B,CENPF,CEP55,CHAF1B,CIT,CRYAB,DLGAP5,DSE,DTL,E2F2,E2F7,FANCI,FOXM1,GADD45A,ITGAM,KIF20A,KIF2C,MIS18BP1,MKI67,MMP3,NUSAP1,PCLAF,PLK1,Pmaip1,PRC1,PTPRC,RACGAP1,RBL1,SAA1,SMC2,SPDL1,TGM1,TOP2A,TPX2,TTK,TUBB3,TUBB4A
Male proximal nerve stump	IFNAR1	3.94e-06	14.128	-0.463	3.07e-07	transmembrane receptor	Inhibited	-4.089	1.98e-12	Apol9a/Apol9b,ASS1,BCL2L14,CD274,CD40,CGAS,CIITA,CMPK2,CXCL13,EIF2AK2,HLA-A,HSH2D,IFI16,IFI44,IFIH1,IFIT2,IL27,IRF7,KLK6,LIF,Ly6a (includes others),Ms4a4c (includes others),Mx1,OAS1,OAS2,OAS3,Oasl2,PARP12,RIPOR2,RTP4,SLFN12L,Sp100,TLR2,TLR7,TNFSF10,TRIM21,USP18,VCAM1
Female proximal nerve stump	tetradecanoylphorbol acetate					chemical drug	Activated	2.431	2.09e-12	ALDH1A3,ANGPTL4,ATP2A3,BTC,C3,CCND1,CCR3,CDKN2A,CEMIP,CLCF1,CXCL13,CYBB,CYP11A1,DIO2,DIO3,EIF2AK2,EN1,ETNPPL,FSTL3,GATA1,HBEGF,HMGA1,ID2,IFI16,IGF2,IKZF3,IL11,IL12RB2,IL18R1,IL2RA,IL31RA,ISG15,ISLR2,ITGAL,KCNJ10,KCNN4,KLF4,KLK3,LBH,LIF,LIPG,LPL,LYZ,MMP3,MST1R,OAS1,ODC1,P2RX1,PDGFA,PLAGL1,PRKG2,PTPRN,PTPRO,RASGRP1,RGS16,SELL,SELP,SERPINB10,SERPINB2,SFRP2,SLC6A7,SNAP25,SPN,SULT4A1,SUSD4,SYT4,TCIM,T…
Male proximal nerve stump	dextran sulfate					chemical drug		-0.743	2.14e-12	AURKA,BUB1,BUB1B,CALCB,CCL11,Ccl8,CCNA2,CCNB1,CCR2,CD177,CD36,CD40,CD69,CDCA2,CDCA8,CDK1,CENPE,CFH,CHAF1B,CHGA,E2F7,E2F8,ERCC6L,FANCB,FOXM1,HGF,ID3,IRF7,KCTD11,KIF11,LCP1,MKI67,MMP3,MSR1,NCAPH,NEK2,NRP1,NUSAP1,PDGFA,PLK1,PRC1,PTAFR,RACGAP1,SGO1,SKA1,SKA3,SMC2,SPHK1,TLR4,TNFRSF1B,TOP2A,TPX2,VCAM1,VEGFD,WNT2B
Male proximal nerve stump	calcitriol					chemical drug	Activated	3.029	2.76e-12	ACKR4,AR,AREG,ATP2B4,BRCA1,BUB1B,CA2,CALB1,CALCB,CCDC88C,Ccl8,CCN1,CCNA2,CCNB1,CD28,CD40,CD69,CDCA8,CDK1,CEBPD,CHAF1B,CHGA,Clec2d (includes others),CSF1R,CYBB,DOK5,ECT2,EGFR,EGR1,EHF,ELN,ESPL1,ESR1,FAM107A,FBN1,FOXM1,GADD45A,GATA6,H2AJ,HBEGF,HELLS,HES1,HK2,HPGD,IKBKE,IL10RA,IRF4,IRF7,ITGA4,ITGAM,ITGAX,KCTD12,KIF20A,KIF22,KIF23,KLK6,KRT23,LEP,LILRB4,LPL,LRRC17,Ly6a (includes others),MELK,NEK2,NOD2…
Male proximal nerve stump	AGN194204					chemical drug		-1.456	2.82e-12	Acot1,ANGPTL4,ASS1,AURKA,CA2,CCNA2,CCNB1,CDK1,CRABP2,CRYBG1,DKK2,DOCK8,GADD45A,GBP2,GBP3,GGCT,GPR65,HK2,Ifi47,IGHM,IL11,IL2RB,IRAG2,ITGB2,KIF20A,KIF2C,KIF4A,LILRB4,LPL,LSS,MKI67,PDE1B,PHLDA1,PLAC8,PLK1,PPARG,PPL,PRC1,S1PR3,SCG2,SH2D3C,SMC2,SPN,TAP1,Tgtp1/Tgtp2,TOP2A
Male proximal nerve stump	CG					complex		0.652	3.85e-12	ACP3,ANGPTL2,ANGPTL4,AR,AREG,BRCA1,BTC,C1RL,CBFA2T3,CCNA2,CCNE2,CDK1,CEBPD,CNN1,CNNM1,CRYAB,DDX25,DPT,DTL,E2F7,E2F8,EDN2,EGFR,EGR1,ENPP3,EPHB6,EPSTI1,EREG,FAT4,FOSL1,GAS1,GATA6,GBP6,GDF10,GGCT,GPC1,GREM2,HELLS,HK2,HLA-A,HLA-DOB,HPGD,HPSE,IL11,IL15RA,IL18R1,ITGA4,ITPR1,KCNQ5,KCNT2,KISS1R,LIF,MEGF10,MELK,MMP3,Nat8f3 (includes others),NPR3,NRP1,Oasl2,PDYN,PHLDA1,PPARG,SCUBE1,SDC4,SFRP2,SLC4A4,SMARCA…
Female proximal nerve stump	IFNL1					cytokine	Inhibited	-4.181	4.01e-12	CMPK2,DDX58,DDX60,EIF2AK2,HERC6,IFI44,IFIH1,IFIT1,ISG15,OAS1,OAS2,OAS3,PHF11,RTP4,SP110,STAT2,TRIM14,USP18
Female proximal nerve stump	DNASE2					enzyme	Activated	2.599	4.61e-12	ACKR4,Apol9a/Apol9b,DHX58,ISG15,Ms4a4c (includes others),OAS1,OAS3,Oasl2,RTP4,Sp100,USP18,ZBP1
Female proximal nerve stump	IFNB1		1	-0.036	0.415	cytokine	Inhibited	-4.352	5.04e-12	CMPK2,DAXX,DDX58,DHX58,EIF2AK2,GBP4,GBP6,GBP7,Gvin1 (includes others),Hmga2,IFI16,Ifi47,IFIH1,IFIT1,IRGM,Irgm1,ISG15,OAS1,Oas1b,OAS2,Oasl2,PARP12,SERPINB2,SLFN13,STAT2,TIMP1,TLR9,TRIM14,Trim30a/Trim30d,UBA7,USP18,ZBP1
Male proximal nerve stump	TCL1A					transcription regulator		-0.271	5.92e-12	APOBEC1,C3AR1,CD244,CD300LD,CD5L,CSF3R,CTSC,CTSE,CTSS,CYBB,IGSF6,ITGAM,ITGB2,Ly6a (includes others),LY9,MMP12,MMP8,MPEG1,MSR1,MYO5A,NETO2,PTPRO,Retnlg,SEMA7A,SLC11A1,SLC40A1,TLR7
Female proximal nerve stump	PRL					cytokine	Inhibited	-2.893	5.98e-12	CCND1,CEBPD,CMPK2,CYP11A1,DDX58,DHX58,DTX3L,EIF2AK2,HELZ2,HERC6,ID2,IFI44,IFIH1,IFIT1,IGF2,IL2RA,ISG15,KRT19,OAS1,OAS2,OAS3,ODC1,PARP12,SAMHD1,SFRP2,SP110,SPINK1,STAT2,TIMP1,TRIM14,USP18
Male proximal nerve stump	IL2					cytokine	Inhibited	-3.576	6.08e-12	4930417O13Rik,ACSL6,ARC,AREG,ARHGAP11A,ARHGEF6,AURKA,BIRC3,BUB1,CARD6,CASP3,CCL11,Ccl8,CCNA2,CCNE2,CCR2,CCR3,CCR5,CCR9,CD200R1,CD244,CD274,CD28,CD40,CD69,CDK1,CGAS,CLSPN,CMKLR1,CORO2A,CRABP2,CRMP1,CSF1R,CSF2RA,CTSC,CYSLTR1,CYTIP,DAPK1,DENND2D,DPP4,FADS2,GFAP,HBEGF,HCK,HK2,IFI16,IFRD1,IKZF3,IL10RA,IL12RB2,IL18BP,IL18R1,IL18RAP,IL2RB,IL2RG,IRAG2,IRF4,ITGA4,ITK,KLRB1,LCP2,LIF,LILRB4,LTB4R,Ly6a (incl…
Male proximal nerve stump	ACKR2	3.78e-06	6.248	-2.769	2.92e-07	G-protein coupled receptor	Activated	4.006	6.65e-12	ADAR,CCL11,CCR2,DDX58,DDX60,DHX58,EIF2AK2,IFI16,IFI44,Ifi47,IFIT2,Ifitm6,Iigp1,IRF7,OAS1,OAS2,OAS3,Oasl2,STAT2,USP18
Male proximal nerve stump	IRF8	6.74e-06	12.052	-1.002	5.63e-07	transcription regulator		-1.126	7.39e-12	ADGRE1,AHRR,CASP3,CCR2,CD37,CD4,CD40,CEBPE,CIITA,CSF1R,CSF3R,CTSS,CYBB,DDX58,EGR1,EGR2,GFI1B,ID3,IFIT2,IL27,IRF4,IRF8,ITGAM,LIF,MSR1,OAS1,Pmaip1,PML,STAT2,TK1,Tlr11,TLR4,TLR9,TNFSF10,TRIM21
Male proximal nerve stump	TLR4	3.88e-13	12.078	-1.446	4.12e-15	transmembrane receptor	Inhibited	-3.237	7.56e-12	ACP3,APOBEC3B,AREG,Ccl8,CCN1,CCR5,CD200R1,CD274,CD40,CEBPD,CERS6,CMPK2,DAXX,EREG,GBP2,GDNF,GFAP,HBEGF,HELZ2,HK2,HPSE,IFI16,Ifi47,IFIT2,Iigp1,IL15RA,IL18BP,IL27,IL2RB,IRF7,IRF8,IRGM,Irgm1,ITGAM,LILRB4,LRRK2,LYST,Mx1,NOD2,NOS1,Nppb,PLA2G4A,PLAGL1,PLEK,PML,PPARG,RBL1,REL,RGCC,RGS14,RGS16,SGMS2,SLA,SLFN12L,SMPDL3A,SPHK1,STAT2,TLR2,TLR4,TNFRSF13B,TNFSF10,TRIM21,VCAM1,Vnn3,Wfdc17
Female proximal nerve stump	IL1B	0.999	14.36	-0.001	0.996	cytokine		-1.273	8.21e-12	ADAM12,ALOX15,ANGPTL2,ANGPTL4,AVPR1A,BDKRB1,C2,C3,CCL22,Ccl8,CCND1,CEBPD,CFB,CMPK2,COL2A1,CXCL13,CYBB,CYP11A1,EHF,GBP6,GJB1,HBEGF,HELZ2,HMGA1,Hrk,ID2,IER5L,IFI16,Ifi47,IFIT1,IKZF3,IL11,IL18R1,IL2RA,ISG15,ITGB8,KCNN4,KLF4,KLRB1,KRT19,LIF,LOX,MMP3,MYH11,MYLK3,OAS2,ODC1,PAX9,PHLDA1,PLA2G5,PTGIS,PTPRN,RGS16,SAA1,SAA2-SAA4,SCUBE1,SCUBE2,SERPINB2,SNAP25,SOX2,TCIM,TGM1,TIMP1,TNFRSF11B,TNMD,TRAFD1,USP18
Female proximal nerve stump	PTGER4	0.00534	10.564	-0.52	0.000817	G-protein coupled receptor	Activated	3.576	8.38e-12	CMPK2,CYBB,DAXX,DDX58,GBP4,GBP6,GDNF,HERC6,IFI16,Ifi47,IFIH1,IRGM,Irgm1,MAFF,MYH11,Oas1b,RNF144B,RNF213,RTP4,SLFN13,SLFN5,TOR3A,USP18
Male proximal nerve stump	DNASE2					enzyme	Activated	2.97	1.02e-11	ACKR4,Apol9a/Apol9b,DHX58,IRF7,Ly6a (includes others),Ms4a4c (includes others),Mx1,OAS1,OAS3,Oasl2,RTP4,SLAMF8,Sp100,TNFSF10,USP18,ZBP1
Female proximal nerve stump	SIRT1	0.828	12.15	-0.038	0.701	transcription regulator	Activated	3.719	1.11e-11	ATP2A3,CCND1,CDKN2A,CELA1,CMPK2,COL2A1,DDX58,DDX60,DHX58,FGF10,FGF5,GBP6,HELZ2,IFI44,Ifi47,Iigp1,IRGM,Irgm1,KIF5C,LTBP2,MMP3,NELL2,NLRC5,NPNT,OAS1,OAS2,Oasl2,PARP12,RGS16,RNF213,RTP4,SFRP2,SLC36A2,SP110,TAP1,Trim30a/Trim30d,UBA7,USP18,VEGFD
Male proximal nerve stump	PD98059					chemical - kinase inhibitor		-0.137	1.16e-11	ABCC2,APOBEC3B,AR,AREG,BATF2,BDH1,CA2,CASP3,CCL11,CCNA2,CCNB1,CCNE2,CCR2,CD36,CD37,CD4,CD40,CD69,CDC25C,CDKN2A,CDKN2B,CEBPD,DIO2,DIO3,E2F2,EDNRB,EGFR,EGR1,EGR2,ELN,EREG,FOSL1,FOXC2,GADD45A,GDNF,GRIN1,HBEGF,HGF,Hmga2,HPGD,ID3,ITGA2B,ITGA4,ITGAM,ITGAX,ITGB2,KIF22,LAMA5,LEP,LIPG,LPL,MKI67,MMP12,MMP3,MSR1,MYH11,NOS1,Nppb,PDGFA,PDGFRA,PHLDA1,PLA2G4A,PLAGL1,PNP,POSTN,PPARG,PTAFR,SELL,SLC16A7,SLC26A2,SL…
Female proximal nerve stump	IL10RA	0.0436	12.719	-0.439	0.0114	transmembrane receptor	Activated	2.861	1.56e-11	B3GNT7,BOC,C3,CCL22,CELA1,Ces2g,CFB,EHF,GBP6,HPGD,IFI16,Ifi47,Iigp1,IRGM,Irgm1,KLK3,MMP25,NLRC5,NPL,Nrg1,RNF213,SAMHD1,SELL,Serpina3g (includes others),Siglech,Slfn1,SPON1,TAP1,Tlr11,TNFRSF14,TTLL6,ZBP1
Male proximal nerve stump	CSF1	0.00413	13.803	-0.579	0.000997	cytokine	Inhibited	-2.92	1.9e-11	ADGRE5,CCNB1,CCR2,CCR5,Chil3/Chil4,CLEC7A,CSF1R,CYBB,EGR1,EGR2,FERMT3,FOLR2,GAB3,GRAP2,HK2,HLA-A,Iigp1,IKBKE,IL10RA,IL18BP,IL2RB,IRF4,IRF7,IRF8,ITGA4,ITGAM,ITGAX,LPL,LSS,MMP12,MSR1,PPARG,PTPRC,SERPINE2,SIGLEC1,SIRPB1,SLC37A2,SLFN12L,SPI1,SYNGR1,TLR1,TLR2,TLR5,TLR6,TLR9,TNFRSF1B,TRIM14,VCAM1,ZNF705A
Male proximal nerve stump	HGF	1.45e-06	7.098	-2.23	9.89e-08	growth factor	Inhibited	-2.654	2.12e-11	ACKR4,AKAP13,ANGPTL2,ANGPTL4,AURKA,AURKB,BIRC3,BUB1,BUB1B,CALCRL,CCN1,CCNE2,CD28,CD40,CDC25C,CDK1,CDKN2A,CDKN2B,CENPF,CLCF1,COL2A1,CRLF1,CRYAB,DOK5,DYNLL1,EGR1,EHF,FAIM2,FNDC3A,FOSL1,FOXM1,HBEGF,HELLS,HES1,HGF,HK2,HMMR,IL11,IL15RA,IL5RA,IRF8,ITPR1,KIF11,KIF15,KIF22,KIF2C,LAMC2,LRP8,LY75,MAP3K8,MELK,MKI67,MMP8,NEK2,NRCAM,Nrg1,NRP1,PDGFA,PHLDA1,PLK1,PRC1,PTAFR,SEMA3A,SLC1A2,SMC2,SOX2,SP7,STIL,TBC1D…
Male proximal nerve stump	ELAVL1	0.00217	13.924	0.474	0.000468	other	Inhibited	-4.918	2.71e-11	9930111J21Rik1/Gm12185,APOD,Ccl8,CENPE,Csprs (includes others),CTSS,F830016B08Rik,GBP6,Gbp8,GLIPR1,Gm4951,Gvin1 (includes others),H2-Q5,HLA-A,HSPA2,IFI16,IFI44,IFIH1,Iigp1,IL12RB2,IRF4,Irgm1,KIF11,LGALS9B,MPEG1,Ms4a4c (includes others),NCAPG,NEK2,NUF2,NXF1,OAS1,Oas1b,OAS2,PLCG2,PRC1,PRKN,PTPRC,PTPRN2,SYK,Tgtp1/Tgtp2,TLR2,TLR4,TOP2A,USP18,VCAM1
Male proximal nerve stump	Ifn					group	Inhibited	-5.243	2.8e-11	CD40,CD69,CFH,DDX58,DHX58,EIF2AK2,HGF,HLA-A,IFI16,IFIH1,IFIT1,IL10RA,IL15RA,IL27,IRF7,IRF8,ITGA4,Mx1,OAS2,OAS3,PML,PTAFR,RNASEL,TAP1,TLR1,TLR2,TLR5,TLR7,TRIM21,XDH,ZBP1
Male proximal nerve stump	AHR	7.84e-07	13.844	0.581	4.84e-08	ligand-dependent nuclear receptor	Inhibited	-3.752	3.08e-11	ADGRE1,AHRR,ALDH1B1,AREG,ASPN,CADM4,CAMK2N2,CCNA2,CCNB1,CCR5,CCR9,CD274,CD28,CD36,CD4,CDC25C,CDK1,CDKN2A,CDKN2B,CELA1,CERS1,CERS6,COL16A1,CXCL13,DACT2,E2F8,EBF1,EGR2,EREG,ESR1,FOSL1,GADD45A,GAS1,GRAP2,HDAC9,HES1,HK2,IGHM,IKZF3,IL18RAP,IL2RB,IRF4,ITGA7,ITGAM,ITK,LYST,MMD2,MT-CO3,Mt1,Mt2,MYH11,NPTX1,PDGFRA,PLK1,PPARG,RASGRP1,RBL1,SAA1,SEMA3A,SLAMF6,SLAMF8,SLC16A10,SNTA1,SOX2,TK1,TLR5,TNFRSF14,TUBA8…
Male proximal nerve stump	DUSP1	0.191	13.038	-0.402	0.101	phosphatase	Activated	2.609	3.1e-11	ACVR1C,ADAR,CD40,CMPK2,CYBB,DDX60,EGFR,EIF2AK2,FOSL1,HELZ2,IFI16,IFI44,IFIH1,IFIT1,IFIT2,Ifitm6,Iigp1,IL12RB2,IRF4,IRF7,IRF8,MEFV,Mx1,NRP1,OLR1,PDGFA,PRR7,PTPRK,RTP4,SH2D2A,STAT2,TLR2,TREX1,USP18,VCAM1
Male proximal nerve stump	CDK4	0.000156	14.34	0.528	2.17e-05	kinase		-0.44	3.47e-11	AURKA,BRCA1,C7,CDCA2,CDCA8,CDKN2A,CENPF,CEP55,CIP2A,CTNNA2,DDIAS,DTL,E2F7,ELN,ENDOD1,GPC6,H2AJ,KIF11,KIF20A,KIF2C,KIF4A,KNL1,LRRTM2,MELK,MMP3,MYBL1,NCAPH,NEK2,NRSN1,PCLAF,SLC9B2,STOM,TOR3A,TPX2
Male proximal nerve stump	SOD1	0.00206	14.557	0.442	0.00044	enzyme		1.342	4.44e-11	ALDOC,ARC,ASS1,BUB1,CALCB,CASP3,CD36,CDKN2A,CRYAB,CSF1R,DDX58,DLGAP3,FGF10,GDNF,GFAP,GPX3,GRIN1,H2-T24,IFI16,IFI44,IFIH1,IRF7,KCND2,KCNJ2,KCNS1,LOC728392,LPL,Mt1,Mt2,Mt3,MYBL1,NEFH,NEFL,Nefm,NETO2,NOS1,OAS2,PRPH,PRRX1,PTK2B,SLC17A6,SLC1A2,SLC40A1,SLFN13,SLFN5,SP7,TUBB4A,USP18,VCAM1,VGF
Female proximal nerve stump	MAPK1	0.557	14.465	0.083	0.366	kinase	Activated	3.696	6.34e-11	ADAM12,ANGPTL4,AR,CCDC80,CCND1,CFB,CRABP2,CRYBG1,CTNNA2,DDX58,EIF2AK2,IFI16,IFI44,IFIH1,IFIT1,IL2RA,ISG15,LIF,LOX,NPTX2,OAS1,OAS2,OAS3,PARP12,PHF11,PLA2G5,RGS16,SAMHD1,Serpina3g (includes others),SFRP2,SP110,STAT2,TAP1,TRIM14,USP18
Male proximal nerve stump	RABL6	0.226	13.409	0.163	0.124	other	Inhibited	-4.264	6.77e-11	AURKB,BUB1,BUB1B,CCNA2,CCNB1,CCNE2,CDC25C,CENPF,DAPK1,ELF4,HBEGF,HMMR,KIF23,MELK,NCAPG,NEK2,PLK1,PRC1,RAD54B,TOP2A,TPX2,TTK
Male proximal nerve stump	discodermolide					chemical drug			7.19e-11	BRCA1,CCNB1,CCNB2,CDC25C,CDK1,E2F2,ESPL1,FANCB,FANCD2,GADD45A,KIF11,KIF23,PLK1,PRC1,RBL1,SMC2,TOP2A
Male proximal nerve stump	PIK3CG	3.64e-07	11.424	-1.067	2.01e-08	kinase	Activated	2.776	9.42e-11	APOBEC3B,ATP6V0D2,EPHB6,GBP2,GBP6,GBP7,Gbp8,Gm4951,HLA-A,Iigp1,IL2RB,IRGM,ITK,KLRB1,MMP3,NLRC5,OAS2,PIK3CD,PIK3CG,TAP1,Tgtp1/Tgtp2,TK1,TLR1,TLR2,TLR8,TNFSF10,Trim30a/Trim30d,ZBP1
Male proximal nerve stump	GATA2	0.708	9.353	-0.122	0.587	transcription regulator	Inhibited	-3.469	9.62e-11	ADGRE5,ANGPT1,ANGPTL2,AR,ARPP21,Bex6,CACNG2,CALCB,CCR2,CCR3,CD177,Cd200r3,CD300LD,Cd33,CD36,CD40,CD69,CEBPE,CHGA,CSF1R,CYBB,DIO2,E2F2,Ear2 (includes others),FCHO1,FCRLA,FYB2,GBP2,GDA,GFI1B,Gm9733,GPR141,GPR65,GPX3,GRAP2,Hmga2,IKZF1,IL2RB,ITGA2B,ITGAM,LTB4R,Ly6a (includes others),MCTP1,MCTP2,MDK,MEF2C,MYB,P2RX1,PHLDA3,PIK3CG,PPARG,Retnlg,S1PR3,SEL1L3,SERPINB10,SOX2,SPI1,SPN,SPNS3,SYTL3,TRPM2,TUBA8…
Male proximal nerve stump	levodopa					chemical - endogenous mammalian	Activated	4.235	1.01e-10	ACKR1,ADAR,ADGRB2,APLP1,ARC,ARHGAP4,ARPP21,ASTN1,ATP2A3,B3GALT5,CASP3,CCDC190,Clec2d (includes others),CRYM,CTSC,DAB1,DENND1C,EDNRB,EGR2,FAM189A1,FOSL1,GABRB3,GABRG2,GDF10,GDNF,GFAP,GRIA2,GRIN1,GUCY1A1,HACD4,HAPLN4,HBEGF,HCLS1,HLA-A,HS6ST2,HVCN1,IL18BP,INSC,IQGAP1,JPH3,KCNA5,KCND2,LDB2,LINGO3,LYPD1,MEF2C,MUSK,NDUFA5,Nos1ap,NPTX2,Oasl2,OPALIN,Pakap,PCSK2,PDGFA,PDYN,PIK3CG,PITPNM3,PLCG2,PLD4,PLEK,P…
Female proximal nerve stump	IFN Beta					group	Inhibited	-2.502	1.18e-10	CCL22,CEBPD,CMPK2,CXCL14,CYBB,DAXX,DDX58,DHX58,EIF2AK2,EREG,IFI16,IFI44,IFIH1,IFIT1,IL11,ISG15,OAS1,Oas1b,OAS2,OAS3,STAT2,TLR9,TRIM14,USP18,ZBP1
Male proximal nerve stump	IRF1	0.00178	12.972	-0.473	0.000372	transcription regulator	Inhibited	-5.602	1.29e-10	BRIP1,CASP3,CCNB1,CD274,CD40,CIITA,CMPK2,CTSS,CYBB,DDX58,EIF2AK2,GATA6,GBP2,HELZ2,IFI44,Ifi47,IFIH1,IFIT1,IFIT2,IL12RB2,IL18BP,IL27,IRF4,IRF7,MYB,OAS1,OAS2,OAS3,PML,SAMHD1,SELL,SP110,SPI1,STAT2,TAP1,TLR6,TLR9,TNFSF10,TRIM21,VCAM1
Male proximal nerve stump	SMARCA5	0.0998	13.846	-0.224	0.045	transcription regulator	Activated	3.018	1.3e-10	ALDH1B1,ASS1,ATP2B4,ATP8B4,BST1,CLEC12A,CORO2A,GBP6,Gvin1 (includes others),HES1,HLA-A,IKZF3,IL12RB2,IRF7,Ly6a (includes others),NLRC5,PADI4,PHLDA1,PHLDA3,PLAC8,PLCG2,Pmaip1,RTP4,SERPINB1,SPIB,SYNGR1,Tgtp1/Tgtp2,TUBB3,WDFY4,ZNF442,ZNF616
Female proximal nerve stump	beta-estradiol					chemical - endogenous mammalian		1.957	1.35e-10	2010016I18Rik,A530076I17Rik,ADORA1,ALOX15,AP3B2,AQP5,AR,AVPR1A,B3GNT7,BMPR1B,C3,CA14,CALCB,CBFA2T3,CCDC80,Ccl8,CCND1,CCR3,CDK18,CEBPD,CFB,CLDN11,CNTFR,COL4A4,COL4A5,COL6A6,CRABP2,CTNNA2,CXCL13,CYBB,CYP11A1,CYP4B1,EREG,F5,FAM107A,FGF5,FMOD,GCNT4,GDNF,GFAP,GJB1,GJB3,GPC1,GUCY1A1,HAPLN2,HBEGF,HERC6,HEY1,HPGD,ID2,IGF2,IL11,INPP5J,ISG15,ITGB8,KCNQ5,KLF4,KLK3,KRT19,LIF,LOX,LPL,LYZ,MDK,MMP3,MOBP,MRPL52,…
Female proximal nerve stump	TGFB1	0.957	12.972	0.014	0.917	growth factor		1.613	1.42e-10	ADAM12,ADAMTS12,ADORA1,ALOX15,ANGPTL4,ANXA8/ANXA8L1,BDH1,C2,C3,CALCB,CBFA2T3,Ccl8,CCND1,CCR3,CDKN2A,CEBPD,CEMIP,CFB,COL16A1,COL2A1,CORIN,CREB3L1,CXCL13,CYBB,CYP11A1,DAPK1,DAXX,EMILIN1,EREG,F5,FAM107A,FETUB,FGA,FGF10,FGF5,FSTL3,GATA1,GDNF,GFAP,GJB1,GLDN,HBEGF,HEY1,HMGA1,HPGD,HS6ST2,HSF2BP,ID2,IFI16,IFIH1,IGF2,IL11,IL2RA,IL2RB,ITGAL,KLF4,KLK3,KLRB1,KRT19,LIF,LOX,LPL,LTBP2,MFAP4,MMP3,MST1R,MYH11,NPA…
Male proximal nerve stump	NFKBIA	0.54	14.093	-0.172	0.395	transcription regulator		-0.187	1.48e-10	ADGRE5,AMPD3,AURKB,B3GALT5,BCL11A,BIRC3,BOK,BUB1B,CCL11,CCNA2,CCNB1,CCNE2,CCR3,CD40,CD69,CEBPD,COL2A1,CRYAB,EREG,FOXC2,FOXF2,FOXM1,GADD45A,GBP2,GBP3,GPX3,GRIN1,HES1,HEY1,HK2,HLA-A,HOXB2,HOXB5,HPSE,ID3,IFI16,IGF2R,IL11,IL15RA,IRX3,ITPR1,KCNN4,LAMA5,LIF,Ly6a (includes others),LY6E,LYZ,MMP3,MT-CO3,Mt1,Mt2,NCAN,NOD2,PDGFA,RGS16,Rtp3,SDC4,SERPINE2,SLC1A2,SORL1,SYCP2,Tgtp1/Tgtp2,TLR2,TLR4,TNC,TNFRSF1B,…
Male proximal nerve stump	NRAS	0.638	14.784	0.057	0.503	enzyme	Activated	3.239	1.66e-10	ANXA8/ANXA8L1,CALCRL,CCNB1,CCNB2,CD48,CDC25C,CDKN2A,CDKN2B,CFH,CRABP2,CRYBG1,CTSE,CYBB,EGR1,FNDC3A,FOXM1,GBP2,HLA-A,IFI16,IFIH1,IFIT1,IGHM,Iigp1,Irgm1,IRX3,KCTD12,KIF22,KIF2C,MKI67,MSR1,NPR3,PHLDA3,PON3,PTPRC,RNASE6,SERPINE2,TAP1,Tgtp1/Tgtp2,TUBB2A,UGT1A6,USP18
Male proximal nerve stump	IL21					cytokine	Inhibited	-5.16	1.7e-10	CASP3,CCL11,CD1D,CD244,CD28,CD69,CMPK2,CXCL13,DPP4,EGR1,EIF2AK2,GBP6,HERC6,HSH2D,IFI16,IFIT1,IFIT2,IL12RB2,IL18R1,IL18RAP,IL2RB,IRF4,IRF7,Irgm1,KLRB1,MKI67,MMP12,OAS2,PTPRC,SELL,Serpina3g (includes others),SLFN13,STAT2,TAP1,Tgtp1/Tgtp2,TLR4,USP18
Male proximal nerve stump	ETV6-RUNX1					fusion gene/product	Activated	5.035	1.7e-10	ADCY7,AHI1,AIM2,ARHGAP4,AURKA,BCL11A,Ccl8,CD40,CD48,CD72,CYBB,CYFIP2,CYSLTR1,DCHS1,ELF4,FGD2,GBP2,IFI16,IFIH1,IFIT1,IL15RA,IRF4,IRF7,IRF8,IRX3,ITGA4,ITGAL,ITGB2,KCNJ2,KIF5C,LCP2,Mx1,OAS1,OAS2,P2RX1,PML,POU2F2,PTPRC,RAC2,RGS16,SAMHD1,SELL,SNAP91,SPIB,STAT2,TLR4,TNFRSF14,TNFSF10,TREX1,TRIM21,TRIM6,TRIM6-TRIM34,WAS
Male proximal nerve stump	PSMB11	0.757	5.644	-0.11	0.646	peptidase	Activated	2.405	1.74e-10	Abi3bp,CCL11,Ccl8,CD28,CNTN2,COL4A6,CTSS,GADD45A,GFAP,Gm5431,HPSE,IL18R1,IL2RG,ITGAM,LY75,MMP3,MT-CO3,MT-RNR1,MT-RNR2,NCF1,PIK3CG,PIK3R5,PLCB2,Pmaip1,PTK2B,PTPRC,RELT,TNFRSF12A,TNFRSF1B,TNFSF10
Female proximal nerve stump	AGT	0.16	7.801	-0.346	0.0612	growth factor		-0.932	1.82e-10	ADAM12,ALDH1A3,ALOX15,ANGPTL2,ARNTL,C3,CALCB,CCBE1,CCDC80,CCND1,CD5L,CDKN2A,CELA1,CGREF1,COL16A1,CPZ,CRABP2,CYBB,DIO2,EHF,EREG,FGA,FHOD3,FREM1,GLDN,HBEGF,HEY1,IFI16,IL18R1,KLF4,LIF,LIPG,LOX,LTBP2,MFAP4,MMP3,MYH11,Nes,NPNT,NPTX2,PDGFA,PTGIS,RASGRP1,SELL,SERPINB2,SFRP2,SIGLEC1,SOX4,SPINK1,SVEP1,SYT4,TIMP1,TNC,TNFRSF11B,TNFRSF12A,TUBB3,WIF1
Female proximal nerve stump	CTNNB1	0.024	16.75	0.355	0.00533	transcription regulator		1.534	2.06e-10	ALDH1A3,AOC3,AQP5,AR,CCL22,CCND1,CDKN2A,CNTFR,COL2A1,COL4A5,CRABP2,CRYBG1,CTNNA2,CXCL14,CYP11A1,DIO2,DLK1,EDN3,EREG,FGF5,FSTL3,GDNF,GFAP,GJB1,HBEGF,HMGCS2,ID2,IFI16,IFIT1,IGF2,IL2RA,ITGAL,KLK3,LBH,LGR6,LIF,LPL,MMP23B,MMP3,Nes,NRCAM,PEG3,Rps27/Rps27rt,RSPO3,SAA1,SCN5A,SERPINB2,SLC6A1,SOX11,SOX2,SOX4,SP7,STAT2,SUSD2,TGM1,TIMP1,TNC,TNFRSF11B,TNNC1,TUBB2B,WIF1
Male proximal nerve stump	NFkB (complex)					complex	Inhibited	-2.582	2.07e-10	ADGRE1,ALDH1A3,ALDH1B1,BCL11A,BEX1,BIRC3,CALB1,CCL11,CCN1,CCNB1,CCNB2,CCR2,CD274,CD36,CD40,CD69,CEBPD,CIITA,CLCF1,COL2A1,CYBB,DAXX,DOK5,E2F7,EDNRB,EGFR,EGR1,EHF,FCGR1A,FGF5,GAD1,GAD2,GADD45A,GBP2,GDNF,GFAP,GRIN1,HDAC9,HLA-A,HLA-DMB,IKBKE,IL10RA,IL15RA,IL19,IL27,IRF4,IRF7,ITGAL,ITGAM,ITPR1,KYNU,LIF,MAP3K8,MMP3,MST1R,MT-CO2,MTSS1,MYBL1,MYLK3,NOS1,Nppb,OLR1,PKP1,PLK1,POU2F2,PPARG,PTAFR,RAB3C,REL,RGS…
Female proximal nerve stump	DUSP1	0.313	13.303	-0.25	0.156	phosphatase	Activated	2.096	2.09e-10	CFB,CMPK2,CYBB,DDX60,EIF2AK2,HELZ2,IFI16,IFI44,IFIH1,IFIT1,Iigp1,IL12RB2,ISG15,Ngp,PDGFA,RTP4,SERPINB2,SH2D2A,STAT2,TREX1,USP18
Female proximal nerve stump	Ifnar					group	Inhibited	-3.615	2.14e-10	C3,CCL22,DDX58,EIF2AK2,IFI16,IFIH1,Irgm1,ISG15,NLRC5,OAS1,OAS2,RNF213,Sp100,STAT2,TAP1,USP18,ZBP1
Male proximal nerve stump	ZC3H12C	0.00058	10.779	-0.737	9.93e-05	other	Activated	3.845	2.67e-10	9930111J21Rik1/Gm12185,CCR2,CCR5,GBP2,GBP6,GBP7,Gm12250,Gm4951,Iigp1,IRGM,Ly6a (includes others),MPEG1,SLAMF8,Tgtp1/Tgtp2,TLR8
Male proximal nerve stump	PRDM1	0.000111	9.2	-0.919	1.45e-05	transcription regulator	Activated	3.342	2.68e-10	AIM2,ANGPTL4,BCL11A,BTK,BTLA,CD1D,CD48,CFH,CIITA,CPA4,EGR2,ESR1,F5,FAM167A,FGR,FOSL1,GAD1,HCK,HLA-A,HLA-DMB,ID3,IFIT1,IFIT2,IGHM,IL18RAP,IRF4,IRF7,IRF8,ITGA4,ITGAM,ITPR1,LRRN1,MMP25,MS4A4A,OAS1,OAS2,OAS3,PIK3AP1,PLA2G4A,PLAC8,PROX1,PTPN6,RGS16,SELL,SPIB,THEMIS2,TNFRSF13B,TNFRSF14,TNFRSF1B,TNFSF10
Male proximal nerve stump	IgG					complex		-1.264	2.73e-10	ADGRE1,AREG,ATP1B1,BIRC3,CCL11,CCR2,CD40,CD69,CDKN2B,CEBPD,CRABP2,CTSC,DDX58,EGR1,EGR2,FCGR1A,FOLR2,GFAP,IFIH1,IL12RB2,IL2RG,INPP5D,IRF4,ITGAL,ITGAM,ITGB2,KLK6,LIF,Ly6a (includes others),LY9,MAP3K8,MMP12,Nppb,PPARG,PPL,PTPN6,SDC4,SLAMF7,SLC16A6,SLC2A6,SLC40A1,STAT2,TAP1,TLR4,TLR7,TMEM130,TNC,TNFRSF13B,TNFRSF1B,TNFSF15,TUBB2A,VCAM1,VGF
Female proximal nerve stump	CG					complex		1.667	2.77e-10	ANGPTL2,ANGPTL4,AR,BMPR1B,BTC,C2,CBFA2T3,CCND1,CEBPD,CFB,CLDN11,CYP11A1,EDN3,EPHB6,EREG,GBP6,GPC1,GREM2,HMGA1,HPGD,IL11,IL18R1,KCNQ5,KISS1R,KLF4,LIF,MMP3,MYCL,Nat8f3 (includes others),Oasl2,PHLDA1,PRKG2,SCUBE1,SFRP2,SNAP25,ST8SIA1,TIMP1,TNFRSF12A
Male proximal nerve stump	PCLAF	0.000559	10.662	-1.218	9.51e-05	other	Inhibited	-3.16	2.96e-10	AURKA,BUB1,CCNB1,CENPE,ECT2,FOXM1,KIF4A,NEK2,PLK1,TOP2A
Male proximal nerve stump	SNCA	8.2e-05	14.419	0.916	1.02e-05	enzyme		-1.098	3.04e-10	ADGRE5,ANKRD55,BHLHE22,BRCA1,BTC,CAMKV,CASP3,CCBE1,CCDC80,CHGB,Chil3/Chil4,CIITA,CRYM,CYBB,DDC,DGKG,EFHB,EGFR,EP300,FAM107A,GADD45A,GBP2,GDA,GDNF,GFAP,GLRA1,HES1,HPCAL4,Ifi47,IFRD1,IRF7,KIF4A,KIFC1,LMO7,LRRK2,LRRTM2,MAP1LC3A,MMP3,MMP8,NCF1,Nefm,NPTX1,NPTX2,PLAC8,PTK2B,PTPRB,RASA4,RGS14,RIT2,RPH3A,SCG2,SERPINB1,SFN,SHISA6,SLC6A11,SRPX2,SV2C,SYN2,TUBB3,UCHL1
Female proximal nerve stump	IL4	0.00657	4.644	-1.516	0.00106	cytokine		1.091	3.15e-10	ALOX15,C3,CCL22,CCND1,CCR3,CMPK2,CRABP1,CRISPLD2,CYBB,DHX58,DUOX1,EIF2AK2,FLRT2,GBP6,GBP7,GJB1,GPC1,HBEGF,HPGD,IFI16,IFI44,IFIH1,IFIT1,Iigp1,IL12RB2,IL18R1,IL1RL2,IL2RA,IL2RB,IL31RA,IL5RA,Irgm1,ISG15,ITGAL,KLF4,KLK3,KLRB1,KRT19,LIF,LIPG,LPL,MMP3,MOV10,Ms4a4c (includes others),OAS2,OAS3,ODC1,PAX9,RIN1,RNF213,SAA1,SELL,SELP,SEMA7A,Serpina3g (includes others),SORCS2,SOX2,SPINK1,SPN,STAT2,TIMP1,TNC,T…
Female proximal nerve stump	KRAS	0.781	14.835	0.045	0.636	enzyme		0.799	3.55e-10	ADGRL3,ANXA8/ANXA8L1,AQP5,BDH1,BEX1,BTC,CCDC80,CCND1,CDKN2A,COL4A3,CXCL14,CYBB,EIF2AK2,EREG,FGF10,FXYD3,GFAP,GGT5,Gm20559,GPC1,HBEGF,HMGA1,Hmga2,IFIT1,IGF2,ISG15,KCNN4,KLRB1,LBH,LIF,LIPG,LOX,LYZ,MMP3,MST1R,NETO2,OAS1,Oasl2,ODC1,PEG3,PLAGL1,PRPH,SAMHD1,SEMA7A,SERPINB2,SLC36A2,STAT2,TAP1,TNC,TNFRSF11B,TNFRSF12A,Trim30a/Trim30d,VEGFD
Male proximal nerve stump	2-(4-amino-1-isopropyl-1H-pyrazolo[3,4-d]pyrimidin-3-yl)-1H-indol-5-ol					chemical reagent	Activated	3.37	3.91e-10	AKAP13,AURKA,AURKB,BRIP1,CCNB1,CCNE2,CDCA2,CLSPN,DNA2,DTL,E2F2,EDN2,EGR1,EGR2,FANCI,FOSL1,GREM2,HBEGF,ID3,IFRD1,KIF14,KIF18B,KNL1,LIF,MASTL,MXD3,NABP1,NCAPG,PML,RAD54B,RGCC,SDC4,SERPINB1,SGO2,SMC2,TK1,TOP2A
Female proximal nerve stump	SOCS1	0.456	9.399	0.176	0.269	other	Activated	3.817	3.97e-10	CCND1,DDX58,GBP6,Gvin1 (includes others),H2-T24,IFI16,IFI44,Ifi47,IFIH1,IFIT1,Iigp1,IL2RB,IRGM,ISG15,OAS1,Oas1b,OAS2,Oasl2,Serpina3g (includes others),USP18
Male proximal nerve stump	REST	0.00223	12.683	-0.384	0.000483	transcription regulator	Inhibited	-3.269	4.11e-10	CACNG2,CHGB,CMKLR1,DCX,DDX25,EPHA10,FGF12,FGF5,FUT9,GAD1,GLRA1,GRIA2,GRIN1,GRIN2A,HPGD,INA,KCNQ2,KCNQ5,NEFH,Nefm,NELL1,Nes,Nppb,NRP1,PTPRN,S100B,SCG2,SNAP25,STMN3,SYT1,SYT4,TRPM2,TUBB3,UCHL1
Male proximal nerve stump	TAL1	0.572	9.541	-0.142	0.43	transcription regulator		-1.095	4.3e-10	ARPP21,ASPM,BUB1,C3AR1,CACNG4,CCNB1,CCR9,CD69,CDKN2A,CPLX1,FBN1,FCRL1,GALNT7,GSDMD,GUCY1A1,HELLS,HLA-A,IKZF3,IL10RA,IL31RA,KCNJ9,KIF14,KIF15,KIF20A,LYST,MCTP1,MELK,MSLN,MYB,NCAPG,NEFL,NOS1,PTK2B,RAPGEF5,REL,RNASE6,SLC4A11,SPI1,SYK,TMEM156,TNFSF10,TSHR
Male proximal nerve stump	Ige					complex		-0.616	4.6e-10	ALAS1,AREG,CCL11,CCR5,Cd33,CD40,CLCF1,CLEC7A,CMPK2,EGR1,EGR2,FCGR1A,FGD2,HBEGF,IKBKE,IRAG2,IRF4,ITGAX,ITK,LAMA5,LCP2,LIF,MALT1,MAP3K8,NABP1,Nrg1,NRP1,NXPE4,PDGFA,PIGZ,PIK3CD,PPARG,PTPN6,RAB7B,RASGRP1,RGS16,RPS6KA3,SEMA7A,SERPINB1,SLC11A1,SLC37A2,SPHK1,TLR2,TLR7,TLR9,TMEM71,TNC,TNFRSF12A,TNFRSF13B,TNFRSF1B,Tnfrsf22/Tnfrsf23,TNFSF10,VCAM1,WNT10B
Female proximal nerve stump	dexamethasone					chemical drug		-0.832	5.02e-10	ACKR4,ADAM12,AKAP6,ALOX15,ANGPTL4,AOC3,AQP5,C3,CALCB,CCND1,CCR3,CD177,CDKN2A,CEBPD,CFB,Clca3a1/Clca3a2,CMPK2,COL4A3,COL4A5,CORO2A,CPA4,CRABP2,CRISPLD2,CRYBG1,CXCL14,CYBB,CYP11A1,DAPK1,DDX58,DEPP1,DHRS1,DIO2,DLK1,EDN3,EHF,EREG,ETNPPL,F5,FAM107A,FGA,FGF10,FGF5,FLRT2,FSTL3,GATA1,GRK3,HBEGF,HELZ2,HEY1,HMGA1,HPGD,ID2,IFI44,IFIT1,IGF2,IL11,IL18R1,IL1RL2,IL2RA,IL2RB,IL31RA,IL5RA,ISG15,KLF4,KLRB1,LIF,LIL…
Male proximal nerve stump	TNFSF11	0.912	8.308	0.038	0.861	cytokine		-1.664	5.98e-10	ADGRE1,AHRR,AKAP13,ATP6V0D2,AURKA,BST1,C3AR1,CA2,Ccl8,CD40,CSF1R,ECT2,EGR2,ESR1,FERMT3,FGR,FOSL1,FOXM1,FRRS1,HCK,HCLS1,HRH2,IFRD1,IKBKE,IL11,IL15RA,IRF4,IRF8,ITGAL,ITGAM,LDB2,MT-CO3,NEK2,PDGFA,PHLDA3,PLK1,RACGAP1,RGS16,SAA1,SDC4,SPIB,TLR2,TLR4,TNFRSF1B,TTK,USP18,VCAM1
Male proximal nerve stump	FOXO1	0.0923	13.258	0.219	0.0409	transcription regulator	Inhibited	-2.185	5.99e-10	ALAS1,ANGPT1,ANGPTL4,AR,ASPM,ATP6V0D2,BIRC3,BRIP1,CA2,CCNA2,CCNB1,CCNB2,CD36,CD40,CDK1,CDKN2A,CDKN2B,CENPF,CMC4,COL2A1,CTSE,DAPK1,DCX,DEPDC1,DIO2,DLGAP5,Dnm3os,EBF1,EDNRB,EGR1,EGR2,FLT4,FMOD,FOXM1,GADD45A,GPR17,GPX3,IKZF1,ITGAM,ITGB2,KIF11,LCP2,LEP,LPIN2,LPL,MLXIPL,MMP3,NCAPG,NEK2,NUSAP1,PLA2G2D,PPARG,PPARGC1B,PRC1,PTPRB,PTPRC,RIPOR2,RPS6KA3,S1PR3,SELL,SERPINB1,SFN,SOX2,SOX5,STAT2,TNFSF10,TNNC1,V…
Female proximal nerve stump	IL21					cytokine	Inhibited	-3.653	6.16e-10	CMPK2,CXCL13,EIF2AK2,GBP6,HERC6,ID2,IFI16,IFIT1,IL12RB2,IL18R1,IL2RA,IL2RB,Irgm1,ISG15,KLRB1,OAS2,SELL,Serpina3g (includes others),SLFN13,STAT2,TAP1,USP18
Male proximal nerve stump	FOXO3	0.648	13.873	0.074	0.515	transcription regulator		0.584	7.48e-10	Acot1,ANGPT1,AQP4,AR,ATP6V0D2,AURKA,BUB1B,CCN1,CCNB1,CCNB2,CCNE2,CDCA8,CDKN2B,CEP55,DLGAP5,DOK5,EDNRB,EGR1,EGR2,ESR1,FLT4,FMOD,FOXM1,GADD45A,GPX3,IFIH1,ITGAM,ITGB2,KIF15,KIF2C,LCP2,MAP1LC3A,MEF2C,MKI67,Mt1,Mt2,MXD3,NCAPG2,NPNT,NRP1,PLA2G2D,PLK1,PTPRB,PTPRC,S1PR3,SELL,SERPINB1,SKA1,SLC40A1,SOX5,TCIM,TNFRSF1B,TNFSF10,TPX2,VCAM1
Female proximal nerve stump	DUSP11	0.0755	14.141	-0.37	0.0229	phosphatase	Activated	2.975	7.74e-10	CMPK2,DDX60,GBP6,IFI44,ISG15,OAS1,Oasl2,SLFN13,USP18
Male proximal nerve stump	cardiotoxin					chemical - other	Inhibited	-4.082	8.94e-10	ANGPTL4,AOC3,CASP3,CCL11,CCNA2,CCNE2,CCR2,CCR5,CD180,CSF1R,CSF3R,CXCL13,DPP4,E2F2,EDNRB,ERFE,FGF11,FGF12,GDNF,HBEGF,HGF,Ifitm6,IL10RA,IL2RG,ITGA4,ITGAM,ITGB2,LIF,LTB4R,MMP12,MMP3,MMP8,MS4A8,Nrg1,PDGFA,PLAGL1,PTPRC,RBL1,SERPINB10,SFRP2,STXBP2,TNFRSF14,TNFRSF1B,TNNC1
Male proximal nerve stump	3M-002					chemical reagent		-0.9	1.01e-09	Abi3bp,Apol9a/Apol9b,CD300A,CD40,CD69,CFH,DIO2,FCGR1A,FOSL1,GJA5,GPR17,HLA-DMB,I730030J21Rik,IFI44,IL18BP,IRF4,IRF7,ITGAX,MOG,Ms4a6c,MUSK,MYLK3,PHF11,SLFN12L,Tlr13,TLR8,TNFSF10,TNFSF15,ZNF616
Female proximal nerve stump	PIK3CG	0.39	12.106	-0.183	0.213	kinase	Activated	3.397	1.07e-09	C2,EPHB6,GBP4,GBP6,GBP7,Gm4951,Iigp1,IL2RB,IRGM,ITK,KLRB1,MMP3,NLRC5,OAS2,TAP1,Trim30a/Trim30d,ZBP1
Female proximal nerve stump	TBK1	0.0199	12.787	-0.275	0.00421	kinase		1.588	1.07e-09	CMPK2,DDX58,H2-T24,IFI16,IFI44,IFIH1,IFIT1,Iigp1,ISG15,OAS1,Oas1b,OAS2,OAS3,Oasl2,SLFN13,SLFN5,USP18
Female proximal nerve stump	mifepristone					chemical drug		-1.518	1.18e-09	ALOX15,AR,C3,CALCB,CCND1,CEBPD,CKMT1A/CKMT1B,COL2A1,CYBB,DIO2,EHF,HBEGF,HPGD,IGF2,KLF4,KLK3,LOX,MMP3,NPL,NPY1R,PAX9,PRKG2,PTGIS,SFRP2,SNAP25,SOX11,SPINK1,TENM3,TIMP1,UCN2
Female proximal nerve stump	IRF1	0.0193	12.839	-0.361	0.00406	transcription regulator	Inhibited	-4.034	1.19e-09	CCND1,CFB,CMPK2,CYBB,DDX58,EIF2AK2,HELZ2,IFI44,Ifi47,IFIH1,IFIT1,IL12RB2,ISG15,OAS1,OAS2,OAS3,ODC1,SAMHD1,SELL,SP110,STAT2,TAP1,TLR9
Male proximal nerve stump	IFNA4					cytokine	Inhibited	-4.165	1.26e-09	AP1S3,ATP2B4,CD274,CD69,GBP2,H2-T24,IFIH1,IFIT1,IFIT2,Irgm1,LILRB4,Ly6a (includes others),MAP3K8,PIK3AP1,Tgtp1/Tgtp2,TREML2,USP18,ZBP1
Male proximal nerve stump	SENP3	0.0719	13.628	0.209	0.0302	peptidase	Inhibited	-4.111	1.6e-09	Ccl8,CCR9,CD4,EIF2AK2,H2-T24,HLA-A,IFI44,IFIT2,IRF7,Mx1,OAS2,Oasl2,PML,SAMHD1,SP110,TAP1,TNFSF10
Male proximal nerve stump	telapristone acetate					chemical drug			1.66e-09	AURKB,BUB1,CCNA2,CCNB2,CDC25C,CDK1,CENPF,FOXM1,KIF11,TOP2A,TPX2
Female proximal nerve stump	NKX2-3					transcription regulator	Activated	2.009	1.66e-09	ANGPTL4,AOC3,CD300LG,CMPK2,DDX58,DDX60,DHX58,EIF2AK2,FLRT2,HELZ2,HEY1,KLF4,MYH11,NETO2,PARP12,RNF213,RTP4,SOX2,SP110,STAT2,TAP1,TCIM,UBA7,USP18
Female proximal nerve stump	IFN Lambda					group	Inhibited	-2.646	1.72e-09	DDX58,ISG15,OAS1,Oas1b,OAS2,OAS3,USP18
Female proximal nerve stump	NFAT5	0.0655	14.364	-0.362	0.0191	transcription regulator		1.809	2.15e-09	AR,C2,CCR3,CYBB,DAXX,EREG,IFI16,Iigp1,IL11,IL18R1,IRGM,Irgm1,LIF,Oas1b,PTGIS,SLC6A12,Slfn1,SLFN13,TNC,TNFRSF11B
Male proximal nerve stump	diethylstilbestrol					chemical drug		-0.945	2.21e-09	ADGRD1,ALDH1A3,Aox3,AQP4,AR,AREG,AURKB,BTC,CCNA2,CCNB2,CENPE,CENPF,CRABP2,CXCL14,CYRIA,DPT,EGFR,EGR1,EREG,ESR1,FMOD,FOXM1,GADD45A,GATA6,GDF10,HBEGF,HELLS,HLA-A,IGSF6,IQGAP3,KIF11,KIF22,KIF4A,LEP,LRRK2,MAN2A1,MKI67,MMP8,Ms4a4c (includes others),Nrg1,PADI4,PDGFA,PDGFRA,POU3F3,RESP18,SFN,SHISA4,TF,Tgtp1/Tgtp2,TOP2A
Female proximal nerve stump	MAVS	0.422	12.476	-0.075	0.24	other	Inhibited	-2.221	2.36e-09	CMPK2,DDX58,DHX58,IFIT1,ISG15,OAS1,OAS2,Oasl2,PARP12,SOX2,SP7,STAT2,TNFRSF11B,USP18
Male proximal nerve stump	prostaglandin E2					chemical - endogenous mammalian	Activated	3.379	2.41e-09	9930111J21Rik1/Gm12185,ALOX15,ANGPT1,ANGPTL4,ARC,AREG,ATP2A3,B3GALT5,BIRC3,CALCRL,CASP3,CCNB1,CCR5,CD274,CD300E,CD40,CD69,CEBPD,CHGA,Chil3/Chil4,Clec2d (includes others),CYTIP,DYNLL1,EGFR,EGR1,EGR2,ENPP3,EREG,FMOD,FOSL1,FSTL3,GBP6,GFAP,Iigp1,IL15RA,IL27,IL2RG,IRF4,ITGAM,LIPG,MAP3K8,MMP3,NRP1,OSBPL3,PIK3CG,PLA2G4A,PNP,PPARG,RASGEF1B,SELL,SP7,SPHK1,TAGAP,Tgtp1/Tgtp2,THEMIS2,TNFSF15
Male proximal nerve stump	TBK1	1.18e-09	12.475	-0.679	3.2e-11	kinase		-0.025	2.48e-09	APOBEC3B,CD40,CMPK2,DDX58,H2-T24,IFI16,IFI44,IFIH1,IFIT1,IFIT2,Iigp1,IL15RA,IRF7,Mx1,OAS1,Oas1b,OAS2,OAS3,Oasl2,RBL1,RGCC,SLFN13,SLFN5,TLR2,USP18,Vnn3
Male proximal nerve stump	ADCYAP1	0.0147	6.409	2.154	0.0045	other		0.416	2.89e-09	ANGPT1,C1QL2,CCBE1,CCNA2,CD40,CEBPD,CHGA,CHGB,CLCF1,DIO2,EGR1,EGR2,FRRS1,GALNT7,GAS1,Gbp8,GFAP,GREM2,ID3,ITGAM,KCNN4,KIF23,MCM3AP,MOG,NOS1,NPR3,Nrxn3,PLAGL1,POSTN,RGCC,SCG2,SERPINB1,SERPINE2,SH2B2,SLC1A2,SNAP25,SST,TENM2,TK1,TTYH1,TUBB2B,UGT1A6
Female proximal nerve stump	mir-21					microRNA	Activated	3.225	3.17e-09	ALOX15,ARNTL,CDKN2A,DAXX,DHX58,GBP6,GBP7,GFAP,Gvin1 (includes others),IFI16,Ifi47,Iigp1,IL12RB2,IRGM,Irgm1,ITK,NLRC5,NPAS2,OAS2,OAS3,SIGLEC1,SOX2,Sp100,STAT2,TAP1,TGM1,TUBB3,UBA7
Female proximal nerve stump	ESR2	0.0075	4	-1.692	0.00125	ligand-dependent nuclear receptor		0.691	3.54e-09	ADORA1,ANGPTL2,AR,C3,CALCB,CBFA2T3,CCND1,CEBPD,CLDN11,COL16A1,CYP11A1,DDX58,EREG,FMOD,GATA1,GFAP,GJB1,GJB3,HMGA1,HPGD,IFI44,IFIH1,KCNQ5,KLF4,KLK3,KRT19,LOX,LPL,MDK,MMP3,MYCL,Nat8f3 (includes others),NELL2,ODC1,PARP12,PDGFA,PTGIS,SCUBE1,SHISA2,SOX11,SOX4,ST8SIA1,SUSD4,TIMP1,TNFRSF11B,TNFRSF12A,TRIM14
Male proximal nerve stump	BNIP3L	0.558	15.033	0.115	0.415	other	Activated	2.132	3.58e-09	AURKA,CCNA2,CCNE2,CENPE,CENPF,CKAP2,FANCD2,GADD45A,HK2,IL2RB,KIF11,NUF2,PIK3CD,PTK2B,RAD54L,RBL1,SGO1,SYK,TOP2A
Female proximal nerve stump	IFNAR1	0.161	14.302	-0.157	0.0622	transmembrane receptor	Inhibited	-2.954	3.76e-09	Apol9a/Apol9b,CMPK2,CXCL13,EIF2AK2,GBP4,IFI16,IFI44,IFIH1,ISG15,LIF,Ms4a4c (includes others),OAS1,OAS2,OAS3,Oasl2,PARP12,RIPOR2,RTP4,Sp100,USP18
Female proximal nerve stump	F2RL1	0.981	8.2	0.007	0.961	G-protein coupled receptor		0.114	3.98e-09	ANGPTL2,CALCB,FGF5,GBP4,GBP6,GFRA3,HBEGF,Iigp1,IL31RA,LIF,NPTX2,NPY1R,Serpina3g (includes others),SERPINB2,STK32A,VGF
Male proximal nerve stump	FOXM1	2.29e-07	9.896	-1.387	1.19e-08	transcription regulator	Inhibited	-3.827	4.03e-09	AR,AURKA,AURKB,BRIP1,BUB1B,CCL11,CCNA2,CCNB1,CCNB2,CCNE2,CDC25C,CDCA2,CDCA8,CDK1,CDKN2A,CENPE,CENPF,ESR1,FOXM1,GTSE1,KIF20A,MKI67,NEK2,Nes,NUF2,PDGFA,PLK1,PRC1,PRR11,SOX2,TOP2A
Female proximal nerve stump	APP	0.0183	16.737	-0.217	0.00379	other	Inhibited	-2.964	4.56e-09	AP3B2,ARNTL,C3,CCND1,CD5L,CDKN2A,CKMT1A/CKMT1B,CMPK2,CPLX1,CRABP1,CRABP2,CYBB,DAXX,DDX58,EN1,GBP4,GBP6,GDNF,GFAP,GPC1,H2AJ,HERC6,HEY1,HMGA1,Hrk,IFI16,Ifi47,IFIH1,IGF2,IRGM,Irgm1,ITGAL,KLK3,LIF,MAFF,MDK,MMP3,Nes,Oas1b,PDGFA,RNF144B,RNF213,RTP4,SLFN13,SLFN5,SNAP25,ST8SIA1,SYT4,THSD4,TLR9,TNFRSF11B,TOR3A,TUBB2A,TUBB2B,TUBB3,USP18
Female proximal nerve stump	WNT3A					cytokine		1.391	4.69e-09	ALDH1A3,CCDC80,CCL22,CCND1,COL2A1,DLK1,EN1,FGF5,FHOD3,FMOD,GDNF,GFI1B,GGT5,Irgm1,KLF4,LBH,LRRC17,NDNF,Nes,PDGFA,PMEPA1,RSPO3,SFRP2,SOX4,SP7,SYTL3,TNC,TNFRSF11B,TUBB3,WIF1
Male proximal nerve stump	Notch					group	Activated	3.344	4.79e-09	ADAM12,ADGRE1,CDKN2B,CNN1,CSF3R,FGF5,FLT4,GAPT,GUCY1A1,HES1,HEY1,HPSE,ID3,INPP5J,KCNK6,LRRK2,LTB4R,NCF1,Nes,NFAM1,NHSL2,PIK3AP1,PLD4,PROX1,RGCC,SAMHD1,SORL1,SOX2,ST8SIA4,TGM1,TMEM121
Male proximal nerve stump	YY1	0.0849	13.508	-0.267	0.037	transcription regulator		-0.346	6.32e-09	ALCAM,ARID3B,AURKA,AURKB,BRCA1,BTLA,BUB1B,CCNA2,CCNB1,CCNB2,CCR5,CDC25C,CDKN2A,CDKN2B,CEND1,CENPE,CIITA,CRABP1,CRYAB,CYBB,DKK2,EGFR,EGR1,FOXM1,HELLS,HEY1,ID3,KIF11,KIF20A,KIF23,KIF2C,KLRB1,MKI67,MXD3,MYH11,Nppb,PDGFA,PDGFRA,PLAGL1,PLK1,Pmaip1,PRC1,PROX1,RAD51AP1,SLC1A2,SNRPN,TNNC1,TNNI1,TOP2A
Male proximal nerve stump	IGF1	2.19e-06	13.647	-0.717	1.57e-07	growth factor	Activated	2.656	6.37e-09	AQP4,ATP2B3,BIRC3,BRCA1,CASP3,CCDC80,CCL11,Ccl8,CCN1,CCNA2,CCNB1,CDK1,CDKN2A,CEBPD,CHGA,CNN1,COL16A1,COL2A1,CRYAB,Csprs (includes others),CYBB,CYFIP2,DAXX,EDN2,EGR1,EGR2,EIF2AK2,ELN,ESR1,FHOD3,FOXC2,GADD45A,GDF10,GDNF,GFAP,GRIN1,HGF,IL2RG,KCNQ2,KISS1R,KLK6,LEP,LPL,Ly6a (includes others),MDK,MKI67,MMP3,MYB,MYH11,NEFH,Nefm,Nppb,PDE3A,PDGFRA,PDYN,PHLDA1,PHLDB2,PLEK,POSTN,PPARG,PPP1R1B,PTPRC,S100B,SF…
Male proximal nerve stump	ITPR2	3.14e-06	11.817	-0.919	2.36e-07	ion channel	Inhibited	-3.434	6.67e-09	CD274,GBP6,Gbp8,Gm12250,Gm4951,Ifi47,Iigp1,Irgm1,ITPR1,Ly6a (includes others),NCAPH,Tgtp1/Tgtp2
Male proximal nerve stump	MEF2C	7.82e-06	11.497	-1.057	6.68e-07	transcription regulator		-0.206	6.82e-09	ARC,CCBE1,CCL11,Ccl8,CCR2,CCR5,COL2A1,EGR2,GJA5,HDAC9,IKZF1,IL11,IRF4,KCNA5,KCNJ2,MEF2C,MMP12,MMP25,MMP8,PLAGL1,POSTN,PTPRB,SCN5A,SFRP2,SLC8A1,SP7,SYK,TNNC1,TNNI1
Male proximal nerve stump	SOCS1	0.171	9.651	0.341	0.0876	other	Activated	5.278	6.84e-09	CD1D,CD200R1,CD274,CD40,CD69,Chil3/Chil4,CIITA,DDX58,GBP6,Gvin1 (includes others),H2-T24,IFI16,IFI44,Ifi47,IFIH1,IFIT1,IFIT2,Iigp1,IL2RB,IRF7,IRGM,MMP12,Mx1,OAS1,Oas1b,OAS2,Oasl2,Serpina3g (includes others),USP18,VCAM1
Male proximal nerve stump	AR	1.34e-08	9.647	-1.29	4.9e-10	ligand-dependent nuclear receptor		-0.116	7.14e-09	AR,BEX1,BRCA1,BUB1,BUB1B,CA4,CALCB,CCDC85B,CCL11,CCNA2,CDC25C,CDKN2A,CDKN2B,CEND1,CENPE,CERS6,Chil3/Chil4,CIT,CLGN,CMIP,CORIN,DDX58,DEPDC1,DERL3,DISP2,EDN2,EDNRB,EGFR,EGR1,EPB41L4B,ESPL1,ESR1,FGF10,FYB2,GDNF,GFAP,GUCY1A1,HGF,HLA-A,HS6ST2,IFIH1,ILDR2,KCNJ2,KIF15,KIF22,KIF2C,KIF4A,KISS1R,LAMA5,LAMC3,LMOD1,LRP8,Ly6a (includes others),MEF2C,MICALL2,MT-CO2,MT-RNR2,Mt3,MYB,NEK2,NUSAP1,P2RX1,PCSK1N,PDGF…
Male proximal nerve stump	butyric acid					chemical - endogenous mammalian		1.004	7.17e-09	ABCC2,ADGRE1,ADGRE5,ALOX15,AR,ARID4A,ATP2A3,ATP2B4,C7,CALB1,CALCB,CASP3,CCNA2,CCNB1,CCNB2,CCR3,CCR5,CD36,CDC25C,CDK1,CDKN2A,DAPK1,EP300,ESR1,FOXM1,GADD45A,GATA6,GBP2,GRIN1,HDAC9,HSPG2,IFI16,IFIT1,IL11,IL18BP,IL18R1,INPP5D,INPP5J,IQGAP1,ITGAM,LEP,LY6E,MKI67,MMP12,MT-CO2,MYB,NRP1,OAS2,PDYN,PLCB2,POU2F2,PPARG,PTAFR,PTGDS,PTPRN,PYGL,RBL1,SLC1A2,SLC26A2,STAT2,SYK,TGM1,TLR2,TOP2A
Male proximal nerve stump	TBX2	0.000137	10.874	0.864	1.86e-05	transcription regulator	Inhibited	-4.504	8.55e-09	AURKA,AURKB,BUB1,CCNA2,CCNB1,CDK1,CDKN2A,CHAF1B,CKAP2,E2F7,E2F8,FOXM1,HELLS,HEY1,MXD3,NCAPG2,PLK1,PRC1,RBL1,SGO1,SMC2
Female proximal nerve stump	IFNL4					cytokine	Inhibited	-2.623	8.59e-09	DDX58,DHX58,IFIH1,IFIT1,ISG15,OAS1,OAS2
Male proximal nerve stump	HDAC1	0.816	13.875	0.03	0.723	transcription regulator		-1.23	9.5e-09	ABCD2,ALCAM,AMPD3,AR,ARC,CCNA2,CCNB1,CCNB2,CCNE2,CD1D,CD4,CDC25C,CDK1,CDKN2A,COL2A1,CSF1R,DCLRE1C,E2F2,EGFR,EGR1,ESR1,FAM107A,FOXM1,HES1,INA,LGR6,MEF2C,Mt1,Mt2,MYO1F,NEFH,Nefm,Nes,PDGFA,PLK1,PPARG,PTPN6,RAD54L,RBL1,SLC1A2,SLC8A1,SOX10,SOX2,SYT4,TOP2A,TUBB3
Male proximal nerve stump	IFN type 1					group	Inhibited	-3.656	9.89e-09	CD69,CGAS,CXCL13,DDX58,DHX58,EIF2AK2,IFI16,IFIH1,IFIT1,IFIT2,IL27,Mx1,PML,STAT2,TNFSF10,UBA7,XDH
Male proximal nerve stump	IRF9	0.00411	13.419	-0.373	0.00099	transcription regulator		-1.246	9.89e-09	CD69,CIITA,GBP6,Ifi47,IFIT1,IFIT2,Iigp1,IL27,IRF7,IRF8,OAS2,Oasl2,RTP4,STAT2,Tgtp1/Tgtp2,TNFSF10,ZBP1
Male proximal nerve stump	CpG ODN 2006					chemical reagent	Inhibited	-3.859	1.06e-08	BIRC3,CD274,CD40,DDX58,EPSTI1,IFI44,IFIH1,IFIT1,IFIT2,IL15RA,IL2RB,IRF7,Klra17,OAS1,SELL,SLAMF7,TLR4,TLR5,TLR7,TLR9,TNFRSF13B,TNFSF10,TNFSF15,TRIM5,USP18,VCAM1
Male proximal nerve stump	MKNK1	1.58e-06	12.416	-0.906	1.09e-07	kinase		0.955	1.06e-08	AIM2,ANGPTL4,CCN1,CDKN2A,CFH,CLCF1,COL4A6,CRMP1,CYRIA,Dnm3os,EGR1,GGCT,GLDN,HS6ST2,HSPA2,IFI16,IFIT2,IFRD1,KCTD12,KIF21B,KIF5A,MAN2A1,MMP3,MYO5A,Nppb,NRCAM,NUP210,PRKAR1B,SNAP25,SNAP91,SYN2,TF,VSNL1,XDH
Male proximal nerve stump	LDB1	0.891	13.821	-0.02	0.829	transcription regulator	Activated	4.128	1.06e-08	AIM2,ALDH1B1,ANGPT1,APOBEC1,ARL5C,BCL11A,BTK,CASP3,CCR2,CDKN2A,CGAS,CSF2RA,CYFIP2,DHX58,DPP4,GTSE1,IFIH1,IGF2R,Iigp1,LPIN2,MALT1,MAP3K8,MDK,MEF2C,NLRC5,NLRP1,NOD2,Oasl2,P2RX1,PIK3CD,PLA2G4A,PLCG2,RAPGEF5,RASGRP1,SERPINE2,SFRP2,SLC40A1,SPI1,TAP1,THEMIS2,TLR2,TLR9,TNFRSF13B,TNFRSF1B,TOR3A,TRIM25
Female proximal nerve stump	RNY3					other	Inhibited	-3	1.08e-08	DDX60,IFI44,IFIT1,ISG15,OAS1,OAS2,OAS3,RTP4,SIGLEC1
Female proximal nerve stump	SENP3	0.999	13.621	0	0.996	peptidase	Inhibited	-3.317	1.25e-08	Ccl8,EIF2AK2,H2-T24,IFI44,IL2RA,ISG15,OAS2,Oasl2,SAMHD1,SP110,TAP1
Male proximal nerve stump	progesterone					chemical - endogenous mammalian		1.804	1.45e-08	Acot1,ACP3,ALOX15,AMPD3,APOD,AR,AREG,ASGR1,ATP1B1,AURKA,BIRC3,BRCA1,CA2,CALCB,CASP3,Ccl8,CCNA2,CCNB1,CCNB2,CCR2,CCR3,CCR5,CD1D,CD248,CD36,CD40,CDC25C,CDKN2A,CDKN2B,CEBPD,CHAF1B,Chil3/Chil4,CKMT1A/CKMT1B,CNMD,CRYAB,CSF3R,CYRIA,DPP4,EGFR,EGR1,ESPL1,ESR1,FOSL1,FUT9,GAD1,GFAP,GGCT,HBEGF,HELLS,HEY1,HGF,HLA-A,HSPA2,ID3,IL27,LAMB3,LIF,LMO7,LPL,MDK,MKI67,MMP3,MTSS1,MYB,NCAPH,NPL,NRP1,PDGFA,POSTN,PPARG,PP…
Male proximal nerve stump	IL5	0.768	3.7	0.062	0.658	cytokine	Inhibited	-3.422	1.48e-08	ALDOC,AREG,ASS1,ATP1B1,CA4,Ccr1l1,CCR2,CCR3,CCR5,CCR9,CD40,CD69,CIITA,CISD1,CRELD2,CSF3R,CTSC,CYSLTR1,EGR1,EGR2,GADD45A,GBP2,GBP7,HBEGF,HMMR,IGHM,IL18BP,IL2RG,IL5RA,IRF7,ITGAM,LCP2,LMO7,MANF,MYADM,NABP1,NEK2,PKIB,PTPRC,RIPOR2,Serpina3g (includes others),SKA1,SPN,TLR1,TUBB2B,UPB1
Female proximal nerve stump	TAF4	0.923	11.882	0.017	0.857	transcription regulator		-1.108	1.48e-08	AR,CCND1,EHF,FMOD,HBEGF,ID2,KLF4,MAFF,MMP3,OAS1,PDGFA,SCUBE1,SFRP2,TGM1,VEGFD
Female proximal nerve stump	EHF	0.000315	5	-1.768	2.56e-05	transcription regulator		0.786	1.48e-08	ANGPTL4,CCBE1,CDKN2A,COL2A1,CRABP2,EHF,EREG,GATA1,KLK3,KLK8,MMP3,SAA1,TIMP1,Tlr11,TNC
Male proximal nerve stump	DUSP11	0.00615	14.132	-0.577	0.0016	phosphatase	Activated	3.293	1.54e-08	CMPK2,DDX60,GBP6,IFI44,IRF7,Mx1,OAS1,Oas1d (includes others),Oasl2,SLFN13,USP18
Male proximal nerve stump	LIN9	0.0623	9.449	-0.361	0.0254	other	Inhibited	-3.233	1.54e-08	AURKA,BUB1,BUB1B,CCNA2,CCNB1,CDK1,CDKN2A,CENPE,CEP55,DLGAP5,PLK1
Female proximal nerve stump	TGM2	0.17	15.842	0.301	0.067	enzyme	Inhibited	-2.744	1.62e-08	C3,CCL22,CCND1,DDX60,IFIT1,KCNQ5,LILRA5,OAS1,OAS2,OAS3,PADI4,PHLDA1,RNF213,SAMHD1,SELL,SELP,SEMA7A,SERPINB2,SLFN5,SP110,TAP1,TNFRSF11B,UBA7
Male proximal nerve stump	NFAT5	0.00112	14.24	-0.637	0.000217	transcription regulator	Activated	2.025	1.78e-08	AR,AREG,CCR3,CIITA,CYBB,DAXX,DNA2,EREG,HLA-DMB,HSPA2,IFI16,IFIT2,Iigp1,IL11,IL18R1,IRGM,Irgm1,ITGA4,LIF,Ly6a (includes others),Mx1,Oas1b,Oas1d (includes others),PTGIS,SLC6A6,Slfn1,SLFN13,TLR2,TNC,TNFSF10,VCAM1
Male proximal nerve stump	medroxyprogesterone acetate					chemical drug		-1.507	1.85e-08	AP3B2,ASPM,ASS1,ATP6V0D2,BIRC3,BRIP1,BUB1,BUB1B,CASP3,CCN1,CCNA2,CCNB1,CCNB2,CCNE2,CCR5,CDC25C,CDK1,CDKN2B,CENPF,COL4A3,COL4A6,CSF3R,DEPDC1,DLGAP5,ESPL1,ESR1,FAM107A,FGF5,FMOD,FOSL1,GPX3,GTSE1,GUCY1A1,HGF,HPSE,ID3,IL11,IL19,IQGAP3,ITGA4,ITGA7,ITGB2,KIF11,LAMB3,LIF,LIPA,MAPK10,MYLK3,NCAPG,NEK2,Nrg1,NUSAP1,PDGFRA,PLK1,PPARG,PPL,PRC1,RAC2,RASGRF1,RASSF5,RBL1,SAMHD1,TNC,TTK,WNT2B
Male proximal nerve stump	TLR9	1.52e-25	9.195	-3.492	1.09e-28	transmembrane receptor	Inhibited	-2.995	1.9e-08	9830107B12Rik/A530064D06Rik,AIM2,CCNA2,CCNB1,CD274,CD300A,CD300E,CD40,CD69,CERS6,EGR1,GDNF,IFI16,IFIT1,IFIT2,IL10RA,IL19,IRF4,IRF7,LAIR1,LILRB4,LIPG,LYST,Mx1,OAS2,OAS3,Oasl2,PHLDA1,RAB7B,SGMS2,SMPDL3A,SPHK1,STAT2,TLR4,TLR7,TNC,TNFRSF13B,TNFRSF1B,TNFSF10,USP18,Wfdc17
Female proximal nerve stump	GATA2	0.987	9.466	-0.005	0.972	transcription regulator		-1.689	2.07e-08	ANGPTL2,AR,Bex6,CALCB,CCND1,CCR3,CD177,CEBPE,CYBB,CYP11A1,DIO2,DLK1,Ear2 (includes others),FCHO1,GATA1,GFI1B,GFRA1,Hmga2,IL2RB,KLF4,KLK3,LAX1,MDK,Ngp,NRXN2,P2RX1,SELP,SERPINB10,SERPINB2,SOX2,SPN,SYTL3
Male proximal nerve stump	BMP10					growth factor		-1.154	2.15e-08	ALDH1A3,ANGPT1,ANGPTL4,BDH1,CCL11,CD274,CMPK2,CXCL13,EGR2,GPR65,HEY1,HLA-A,HPGD,ID3,ITGAL,MEF2C,MMP12,MMP3,MSR1,PHLDA1,Serpina3g (includes others),SERPINE2,VCAM1
Male proximal nerve stump	IFNL1					cytokine	Inhibited	-4.511	2.27e-08	CD40,CMPK2,DDX58,DDX60,EIF2AK2,HERC6,IFI44,IFIH1,IFIT1,IFIT2,MLKL,OAS1,OAS2,OAS3,PHF11,PML,RTP4,SP110,STAT2,TLR2,TRIM14,USP18
Female proximal nerve stump	NCOR1	0.165	14.255	-0.17	0.064	transcription regulator	Activated	2.887	2.27e-08	CCND1,CDKN2A,CEBPE,DDX58,DDX60,ISG15,LYZ,OAS1,Oas1b,OAS2,OAS3,Oasl2,SPINK1,STAT2,ZBP1
Female proximal nerve stump	STAT6	0.000159	14.562	-0.399	1.1e-05	transcription regulator	Activated	3.258	2.74e-08	ADAM11,ALOX15,CCL22,CHST1,Clca3a1/Clca3a2,CMPK2,CYBB,DHX58,EIF2AK2,FLRT2,GBP6,GBP7,HMGCS2,IFI16,IFI44,IFIH1,Iigp1,IL18R1,IL2RA,IL31RA,IL5RA,Irgm1,ISG15,LIF,MOV10,Ms4a4c (includes others),OAS3,PDGFA,RNF213,SELP,STAT2,TIMP1,Trim30a/Trim30d,ZBP1
Male proximal nerve stump	AREG	1.51e-07	6.87	3.201	7.39e-09	growth factor	Inhibited	-2.309	2.84e-08	AREG,ARHGAP11A,AURKB,CCNA2,CCNB1,CCNB2,CDCA8,CENPF,EGFR,EGR1,EREG,FOXM1,IFIT2,IQGAP3,KIF14,KIF20A,MKI67,NPPC,PLK1,PRC1,PTAFR,TOP2A
Male proximal nerve stump	propylthiouracil					chemical drug	Inhibited	-2.627	3.36e-08	ALDH1A3,AQP4,BCL11A,CD69,CELA1,CNTN2,CRLF1,CRYM,DCX,DIO2,ELAVL3,FADS2,INA,KIF5C,Ly6a (includes others),MAN2A1,MAP6,MYH11,Nefm,NRP1,PCOLCE2,PCSK2,PHLDA1,RPS6KA3,RUNDC3A,SERPINB1,SFRP2,SLC16A10,SLC17A6,SLC1A2,SPINK1,SST,STMN3,TAGLN3,TNNC1,TTYH1,TUBA8,TUBB2B
Male proximal nerve stump	LMO2	0.00493	11.899	-0.524	0.00123	transcription regulator	Activated	4.323	3.36e-08	AIM2,ALDH1B1,ANGPT1,APOBEC1,ARL5C,BCL11A,BTK,CASP3,CCR2,CDKN2A,CGAS,CSF2RA,CYFIP2,DHX58,DPP4,GTSE1,IFIH1,IGF2R,Iigp1,LPIN2,MALT1,MAP3K8,MDK,MEF2C,NLRC5,NLRP1,NOD2,Oasl2,P2RX1,PIK3CD,PLA2G4A,PLCG2,RAPGEF5,RASGRP1,SERPINE2,SLC40A1,SPI1,TAP1,THEMIS2,TLR2,TLR9,TNFRSF13B,TNFRSF1B,TOR3A,TRIM25
Male proximal nerve stump	NFKB1	0.552	13.881	-0.082	0.409	transcription regulator	Inhibited	-2.386	3.46e-08	AHRR,AR,BIRC3,CCL11,CCN1,CD274,CD40,Chil3/Chil4,CIITA,COL2A1,CRMP1,CSF2RA,CYBB,E2F7,EGFR,EGR1,EHF,FANCD2,GADD45A,HLA-DMB,IFI16,IGHM,IKBKE,IRF4,ITPR1,KCNT2,LAMB3,MAP3K8,MMP3,MSR1,Mx1,MYB,NOD2,PDGFA,POU2F2,PTAFR,PTPN6,SDC4,SP7,SPI1,TK1,TLR2,TLR9,TNFSF10,TNFSF15,VCAM1
Male proximal nerve stump	Duxbl1	0.564	11.085	-0.142	0.422	other	Inhibited	-2.63	3.52e-08	OAS1,Oas1b,Oas1d (includes others),OAS2,OAS3,Oasl2,RNASEL
Male proximal nerve stump	JUN	0.352	14.153	0.23	0.221	transcription regulator		0.623	3.56e-08	ALAS1,ANGPTL2,AR,BIRC3,BRCA1,C3AR1,Ccl8,CCN1,CCNA2,CD244,CD274,CDK1,CDKN2A,CHGA,CSF1R,DIO2,E2F7,EGFR,EREG,FOLR2,FOSL1,GADD45A,GDNF,HES1,HEY1,HK2,HPGD,IFI16,IGF2R,IL27,ITGAM,LAMB3,LIF,MMP12,MMP3,MMP8,MSR1,MYB,NEFH,Nppb,NRCAM,PADI4,PKIB,PLA2G4A,PLAGL1,Pmaip1,PTGDS,PTPN6,PTPRN,PTPRO,RASGRF1,SAA1,SLC6A6,SLC8A1,SNRPN,SOX2,SPHK1,SST,SYK,TF,TK1,TNC,TNFSF15,TNNC1,VAV3,VCAM1
Male proximal nerve stump	RNY3					other	Inhibited	-3.464	3.57e-08	BATF2,DDX60,EPSTI1,IFI44,IFIT1,LY6E,OAS1,OAS2,OAS3,RTP4,SIGLEC1,TRIM6
Male proximal nerve stump	PDGF BB					complex		1.796	3.63e-08	AREG,ASAH2,BDKRB2,BRCA1,CCN1,CDK1,CEBPD,CNN1,CRYAB,CSF1R,EDNRB,EGFR,EGR1,EGR2,EREG,FOSL1,FOXC2,GADD45A,GBP2,GDA,GDNF,GJA5,HBEGF,HES1,Hmga2,ID3,LIF,MMP12,MMP3,Mt1,Mt2,MYH11,NOS1,Nppb,NPR3,NXF1,OLR1,PDGFA,PDGFRA,PHLDA1,PLCG2,POSTN,PPARG,SLC6A6,SPHK1,SPI1,SYK,TNC,TNFRSF12A,VCAM1,XDH
Male proximal nerve stump	CSF3		9.557	0.052		cytokine	Inhibited	-2.601	3.8e-08	ADGRE1,BEGAIN,BIRC3,C3AR1,CD177,CD300LD,CEBPD,CEBPE,CSF3R,CYBB,EGR1,EGR2,FCGR1A,GADD45A,GDNF,GFAP,GRIN1,GRM5,HGF,ITGAM,ITGB2,LRRC4B,Ly6a (includes others),LYZ,MMP8,PLCB2,PPARG,PTK2B,RAB27A,SELL,SPI1,TLR2,TLR4,TLR5,TLR8,TNFRSF1B,TNFSF10,VCAM1
Female proximal nerve stump	Immunoglobulin					complex	Inhibited	-2.332	3.85e-08	Apol9a/Apol9b,C7,CCL22,CEBPD,CMPK2,CORO2A,CRABP2,CRISPLD2,CXCL13,Ear2 (includes others),EIF2AK2,FAM107A,GFAP,H2-T24,HBEGF,HELZ2,HEY1,HMGA1,IFI16,IFIT1,IL18R1,IL2RA,IL2RB,ISG15,ITGB8,KLF4,LILRB3,LPL,MAFF,MMP3,MOV10,Ms4a4c (includes others),OAS1,Oas1b,OAS2,OAS3,PDGFA,PHF11,RGS16,SELL,SELP,SLC27A1,Slfn1,SOX2,SPINK1,STAT2,TIMP1,TNFRSF11B,TNMD,USP18
Female proximal nerve stump	TGFBR2	0.00256	15.492	-0.452	0.000326	kinase		0.549	3.87e-08	ALOX15,ANGPTL4,AR,BFSP2,CCND1,CDKN2A,CRABP1,CRISPLD2,FGF5,FMOD,GFAP,GPC1,HPGD,IL2RB,KLRB1,KRT19,MMP3,ODC1,PAX9,PLAGL1,PTGIS,SAA1,SELP,SEMA7A,Serpina3g (includes others),SORCS2,SVEP1,TIMP1,TNFRSF11B,TNFRSF12A
Male proximal nerve stump	SP1	0.00471	14.057	-0.328	0.00116	transcription regulator		-0.578	4.38e-08	ABCD2,ADRA1B,AHRR,AR,ASS1,ATP2A3,ATP7A,CASP3,CCNA2,CD28,CD40,CDC25C,CDK1,CDKN2A,CDKN2B,CEBPD,CHGA,CIITA,COL2A1,CPLX1,CRABP2,CRYAB,CYBRD1,EGFR,EGR1,EIF2AK2,EREG,ESR1,FGF10,FOLR2,FOSL1,FOXF2,FOXM1,GRIA2,GRIN1,HBEGF,HGF,HK2,HPSE,IL12RB2,IL2RB,IRF4,ITGAM,ITGAX,ITPR1,KCNA3,KCNQ2,LIPA,LPL,LTB4R,MST1R,Mt1,MYBL1,MYH11,NCOA3,NOS1,Nppb,PADI4,PDGFA,PDGFRA,PLA2G4A,RBL1,SELL,SERPINE2,SLC11A1,SNAP25,SNRPN,SPN,…
Male proximal nerve stump	mifepristone					chemical drug		-0.538	4.41e-08	ABCC2,Acot1,ALAS1,ALOX15,AR,AREG,CA2,CALCB,CASP3,CCL11,CCR2,CEBPD,CKMT1A/CKMT1B,COL2A1,CYBB,DIO2,DPP4,EDNRB,EGR1,EGR2,EHF,HBEGF,HPGD,IQGAP1,ITGA4,ITGAM,LAMA5,LAMB3,LAMC2,Ly6a (includes others),MMP3,MT-CO2,MT-CO3,Mt1,MYB,NCOA3,NPL,PDGFRA,PLA2G4A,POSTN,PTGIS,RBL1,SFRP2,SLC1A2,SNAP25,SPINK1,STXBP2,TK1,UCN2
Male proximal nerve stump	TPH1	0.0551	7.229	-0.789	0.0219	enzyme	Inhibited	-3.598	4.67e-08	CCR5,CD244,CDCA8,DLGAP5,ERMN,Gvin1 (includes others),IFI16,KMO,MPP7,NCAPG,PCLAF,PRC1,RACGAP1,SHCBP1,SLAMF6,SLC16A6,SUSD3,TF,Trim30a/Trim30d,TRIM5,TRIM6-TRIM34
Male proximal nerve stump	SMARCA4	0.724	13.902	-0.065	0.606	transcription regulator	Inhibited	-2.036	4.84e-08	AIM2,ALDH1A3,ANGPTL2,AREG,ARHGAP30,ATP2B4,CALB2,CASP3,CCDC85B,CCDC9B,CCNA2,CCNE2,CCR2,CDKN2A,CDKN2B,CIITA,CLCF1,CRYBG1,CSF2RA,CTSS,DGKG,DHRS9,EBF1,EGR1,EHF,EREG,FAM167A,GADD45A,HCLS1,HEPH,HEY1,HPGD,ID3,IFI16,IFIT1,IL11,IL15RA,IRAG2,ITGA7,ITPR1,KCNJ2,LAMC2,LPXN,MAFF,MARCHF1,MCTP2,MEF2C,Mt1,MYB,MYH11,MYRF,MYT1L,NRIP3,NRP1,Pmaip1,PON3,PPARG,PPP1R14C,RAB27A,RAC2,RBL1,SEL1L3,SEMA7A,SERPINB8,SERPINE2,S…
Female proximal nerve stump	HRAS	0.000968	13.03	0.593	9.85e-05	enzyme		0.256	5.09e-08	ALDH1A3,ALDH3A1,ANXA8/ANXA8L1,CCDC80,CCND1,CDK18,CDKN2A,CEBPD,CFB,CGREF1,CLCF1,COL2A1,CRABP2,EREG,FKBP6,FLRT2,FSTL3,GJB3,HEY1,ID2,IGF2,KRT19,LBH,LIPG,LRRC17,LTB4R2,LYZ,MMP23B,MMP3,MYH11,OAF,PDGFA,PKP1,PMEPA1,RASGRP1,Serpina3g (includes others),SERPINB2,SOX4,SPON1,TAP1,TENM3,TIMP1,TNFRSF11B
Male proximal nerve stump	TICAM1	0.439	11.41	-0.134	0.299	other	Inhibited	-3.976	5.15e-08	APOBEC3B,CD40,CEBPD,CMPK2,CXCL13,DDX58,EDNRB,EGR1,IFI16,Ifi47,IFIT1,IFIT2,IKBKE,IL15RA,IL18BP,IRF7,IRGM,Irgm1,MAFF,MEFV,MKI67,Ms4a4c (includes others),Mx1,Nes,PSTPIP2,SAMHD1,TLR2,TNFSF10,VCAM1
Male proximal nerve stump	IL13		0	-0.021	0.796	cytokine		-1.231	5.16e-08	ALOX15,ASPN,C3AR1,CA2,CASP3,CCL11,Ccl8,CCR5,CD36,CD37,CD4,CD40,CD48,CD72,Chil3/Chil4,CLEC7A,CSF2RA,CTSC,CTSS,CYBB,CYSLTR1,DUOX1,EGFR,EGR1,EGR2,FADS2,FCGR1A,FGD2,FXYD3,GJB1,GPX3,GRIN1,GRM5,HBEGF,HPSE,IL11,IL31RA,ITGAM,KLK6,LILRB3,LIPA,MMP12,MMP3,MS4A4A,MTSS1,NCAPH,PDGFA,PHLDA1,PLA2G2D,PLA2G4A,POSTN,PPARG,SLA,SLC16A6,SLC8A1,SOX2,SPHK1,ST8SIA4,TLR1,TLR4,TNFRSF1B,VCAM1
Male proximal nerve stump	PF543					chemical drug		1.5	5.19e-08	CCR2,CCR5,CNN1,COL16A1,DIO2,E2F2,FGR,ITGAX,KIFC1,LRP8,MAP3K15,Nppb,PLAC8,TLR1,TNC,TNFRSF12A
Male proximal nerve stump	FGF2	0.00059	13.854	0.571	0.000101	growth factor	Activated	2.721	5.62e-08	ANGPT1,ANGPTL4,AR,ARC,AREG,BRCA1,CALB1,CCN1,CCNA2,CD274,CDK1,CDKN2A,CNMD,CRABP2,CRYAB,DIO3,DKK2,EDNRB,EGFR,EGR1,ELAVL4,ELN,EREG,FBN1,FGF5,FOSL1,FRRS1,GABRB3,GADD45A,GATA6,GDF3,GDNF,GFAP,GRIN2A,HBEGF,HES1,HGF,HK2,HPSE,ID3,ITGA4,KCNC1,MKI67,MMP3,Nes,PCSK2,PDGFA,PDGFRA,PPARG,SCG2,SFRP2,SOX2,SP7,SPHK1,SPINK1,SST,STOM,TF,TNFRSF12A,TNFSF10,TOP2A,TSHR,TUBB3,VCAM1,VGF,WNT10B
Male proximal nerve stump	TREM1	0.632	11.906	-0.164	0.497	transmembrane receptor		1.765	5.76e-08	AREG,ATP1B1,CD274,CDK1,CDKN2B,DTL,E2F7,EGR1,EGR2,FNDC3A,FOSL1,HBEGF,HES1,IFIT2,IL15RA,ITGAX,KCNJ2,LIF,LPL,LY9,MAFF,MAP3K8,NOD2,NRIP3,PHLDA1,PLAC8,PPARG,RGS16,S1PR3,SLAMF7,SPINK1,TLR2,TLR4,TNFSF15,TNIP3
Female proximal nerve stump	forskolin					chemical toxicant		1.189	5.77e-08	ALDH3A1,AQP5,ARPC1A,CCND1,CDKN2A,CEBPD,CEBPE,CGREF1,CRISPLD2,CXCL13,CYP11A1,DAPK1,DIO2,DUOX1,EREG,ERFE,GATA1,GFAP,GFRA1,GPRC5C,HPGD,ID2,IGF2,IL11,IL2RA,KLF4,KLK3,MMP23B,MMP3,NPTX2,NPY1R,OCIAD2,ODC1,PDE4C,PLAGL1,PTPRN,SERPINB2,SNAP25,ST8SIA2,SYT4,TIMP1,TNFRSF11B,UCN2,USP18,VGF
Male proximal nerve stump	IL3					cytokine		0.145	5.86e-08	ADGRE1,ADGRE5,AREG,BIRC3,CASP3,CCL11,CCR3,CD40,CD48,CD69,Chil3/Chil4,CSF1R,EGR1,EGR2,EIF2AK2,ELAVL3,FOXD3,GADD45A,HBEGF,HGF,HK2,HLA-A,HSPA2,IL5RA,ITGAM,ITGAX,LIF,LILRB4,LY75,LY9,MAN2B1,MMP3,Mt1,NCF1,NRP1,PAPPA2,PDE1B,PLCB2,PROX1,SELL,SEMA7A,Serpina3g (includes others),SLAMF7,SOX5,SPI1,TK1,TLR2,TLR4,TNFSF10,VCAM1
Male proximal nerve stump	PRL					cytokine	Inhibited	-4.516	6.13e-08	ADAR,BOK,CCNB1,CD40,CD69,CEBPD,CMPK2,CTSS,DDX58,DHX58,DTX3L,EGFR,EGR1,EIF2AK2,EPSTI1,ESR1,FLT4,HELZ2,HERC6,ID3,IFI44,IFIH1,IFIT1,IRF7,LY6E,MLKL,OAS1,OAS2,OAS3,PARP12,PARP14,PDGFRA,PDLIM4,PROX1,SAMD9L,SAMHD1,SFRP2,SP110,SPINK1,STAT2,TRIM14,TRIM25,USP18,XDH
Female proximal nerve stump	TLR3	0.0473	11.2	-0.328	0.0126	transmembrane receptor	Inhibited	-2.187	6.28e-08	BFSP2,C3,CFB,CMPK2,DDX58,DHX58,EIF2AK2,GBP4,GDNF,IFI16,IFI44,Ifi47,IFIH1,IFIT1,Iigp1,ISG15,LIPG,OAS1,Oasl2,PHLDA1,TIMP1,TNC,USP18,ZBTB32
Male proximal nerve stump	MYD88	0.00159	13.603	-0.588	0.000325	other	Inhibited	-3.861	6.96e-08	ACP3,APOBEC3B,CCN1,CD200R1,CD274,CD40,CEBPD,CMPK2,CXCL13,DAXX,Ear2 (includes others),EDNRB,EGR1,FANCB,FGF10,HCK,HLA-A,IFIT2,IKBKE,IL27,INPP5D,IRF7,IRF8,ITGA4,ITGAX,MAFF,MEFV,MKI67,MMP8,Ms4a4c (includes others),MSR1,Nes,NOD2,Nppb,OLR1,PLA2G4A,PSTPIP2,SAA1,SAMHD1,TLR2,TNFRSF12A,TNFRSF13B,USP18,VCAM1,Vnn3
Male proximal nerve stump	IRGM	1.93e-11	12.503	-1.245	3.22e-13	enzyme	Activated	3.929	7.11e-08	CGAS,DDX58,DDX60,DHX58,IFI16,IFI44,IFIH1,IFIT1,IFIT2,OAS1,OAS2,SAMHD1,TRIM6,UBA7,USP18,ZBP1
Female proximal nerve stump	mir-183					microRNA	Inhibited	-2.714	7.47e-08	CMPK2,DDX58,DDX60,HERC6,IFIT1,ISG15,KLF4,OAS2,RTP4,SLFN5,SP110
Male proximal nerve stump	DDX58	8.15e-18	12.704	-1.402	3.09e-20	enzyme	Inhibited	-3.477	7.63e-08	CD4,DDX58,EIF2AK2,GBP3,IFI44,IFIH1,IFIT1,IFIT2,IRF7,IRF8,Mx1,OAS1,Oas1d (includes others),Pmaip1,SP7,STAT2,TNFSF10,TRIM25,UBA7,USP18
Female proximal nerve stump	mir-96					microRNA	Inhibited	-3.148	7.71e-08	CMPK2,DDX58,DDX60,HERC6,IFIT1,ISG15,OAS2,RTP4,SLFN5,SP110
Female proximal nerve stump	CNOT7	0.511	12.698	0.078	0.32	transcription regulator			7.78e-08	CMPK2,HERC6,ISG15,OAS1,OAS2,OAS3,PARP12,SP110,TAP1
Female proximal nerve stump	BMP10					growth factor		-0.954	8.35e-08	ALDH1A3,ANGPTL4,BDH1,CMPK2,CXCL13,HEY1,HPGD,ID2,ITGAL,LTBP2,MMP3,PHLDA1,Serpina3g (includes others),TIMP1
Female proximal nerve stump	FOS	0.125	13.574	0.383	0.0445	transcription regulator		-0.452	8.44e-08	ADAM12,ALDH1A3,C3,Ccl8,CCND1,COL16A1,CRABP1,CRABP2,DIO2,EREG,FETUB,FGA,FLRT2,HPGD,Hrk,IFI16,IL11,KCNN4,LOX,LPL,LTBP2,MMP3,NPTX2,Nrg1,OCIAD2,ODC1,PHLDA1,PLAGL1,PMEPA1,PTPRN,PTPRO,SERPINB2,SFRP2,TIMP1,TLL2,TNFRSF11B,TNMD,VEGFD
Male proximal nerve stump	IFNA1/IFNA13					cytokine	Inhibited	-4.034	8.58e-08	AR,CD274,CD40,CD69,DHX58,EIF2AK2,IFIH1,IFIT1,IFIT2,IRF7,Mx1,OAS1,OAS2,SIGLEC1,STAT2,Tgtp1/Tgtp2,ZBP1
Male proximal nerve stump	RUNX1	0.316	12.71	-0.163	0.192	transcription regulator		-0.861	9.37e-08	ADD2,ALCAM,ARL5C,BAALC,BDH1,CD244,CD4,CD72,CDKN2A,CDKN2B,CSF1R,CSF2RA,EP300,FAT4,GFI1B,GPATCH4,Hmga2,IGF2R,IRF7,Irgm1,ITGA2B,ITGA4,ITGAL,ITGB2,KLRB1,LCP2,LTB4R,Ly6a (includes others),MMP8,Mt1,MYB,OAS3,Oasl2,PIK3CD,PLEK,Pmaip1,RGCC,SOX5,Sp100,SP7,SPI1
Male proximal nerve stump	RC3H1	0.000583	13.098	-0.514	9.99e-05	enzyme	Activated	3.5	9.77e-08	APOBEC3B,CXCL13,DDX58,FOSL1,IFI16,IFI44,IFIT1,IFIT2,IL5RA,NRP1,OAS1,OAS2,OAS3,PARP9,STAT2,TNFRSF1B,TRIM21,TRIM25,TRIM56
Male proximal nerve stump	doxorubicin					chemical drug		1.077	1.02e-07	APOBEC3B,AR,AREG,AURKA,AURKB,BIRC3,BRCA1,BTK,BUB1B,CA2,CASP3,CCN1,CCNB1,CCNB2,CD274,CD40,CDC25C,CDK1,CDKN2A,CHGA,CYBB,DDIAS,E2F2,EGFR,EGR1,EP300,ESR1,FOXM1,GAD1,GADD45A,GLIPR1,GPR132,HBEGF,IRF7,KIF20A,KMT5A,LAMC2,MEF2C,Ms4a6b,NLRC4,Nppb,PCLAF,PDE3A,PIK3CD,PLK1,Pmaip1,PRC1,PTGDS,RAC2,RBL1,RGS16,SFN,SLC6A6,SPHK1,TAP1,TK1,TLR4,TNFRSF12A,TNFSF10,TOP2A,XDH
Female proximal nerve stump	PPARGC1A	0.979	10.212	-0.01	0.957	transcription regulator		-0.21	1.04e-07	ARNTL,BDH1,C2,C3,Cabp1,CEBPD,COL2A1,CPLX1,CXCL14,CYP11A1,DAXX,DIO2,FREM1,GFRA1,HMGCS2,INPP5J,ISM1,LIF,LPL,MAPK8IP2,ODC1,PDGFA,SEMA3G,SLC24A2,SOX2,ST8SIA1,SVEP1,TIMP1,TNFRSF11B,TNFRSF12A,TNNI1,VEGFD
Male proximal nerve stump	OGA	0.101	14.582	-0.193	0.046	enzyme		-1.054	1.06e-07	ABCC9,ADGRG2,ALDOC,APOBEC1,ASS1,C1RL,C3AR1,CADPS,CALB1,CALCRL,CAMK1D,CCBE1,CCR5,CD36,CD40,CD48,Cd59a,CDKN2B,CNN1,CRABP1,CSF1R,CYFIP2,EGR2,EPHB6,FGF5,GADD45A,GALNT7,GAS1,GBGT1,GDF10,GFRA3,GPT2,HK3,HPGD,LEP,LIF,LPXN,LSS,MICALL2,NDUFA5,PHKA2,PLA2G4A,PLD4,PRKAR1B,PTGDS,PYGL,RAB27A,RPS6KA3,SERPINE2,Slc28a2b,SLC2A9,SLFN12L,SOX2,STAT2,TNC,TNFRSF12A,Tnfrsf22/Tnfrsf23
Male proximal nerve stump	tacrolimus					chemical drug	Activated	2.142	1.29e-07	4930417O13Rik,ANGPT1,APOD,AREG,ATP2B4,CALB1,CALB2,CASP3,CCR3,CD36,CD48,COL2A1,CORO2A,CYBB,DAPK1,DCX,EGR1,ESR1,F5,HELLS,ID3,IL2RB,IRF4,ITPR1,LILRB4,MYH11,NOS1,Nppb,NPTX1,NRP1,OSBPL3,PDLIM4,SAMHD1,SELL,SLC17A6,TNC,TNFRSF12A,TNFRSF1B,TNFSF10,WLS,XCR1
Female proximal nerve stump	EGF	0.784	8.2	-0.072	0.641	growth factor		1.647	1.32e-07	ALOX15,ANGPTL4,AR,CCND1,CDKN2A,CEBPD,CEBPE,CRABP2,CXCL13,CXCL14,CYP11A1,DIO2,DIO3,EREG,FGF5,GFAP,GGT5,HBEGF,HPGD,ID2,IGF2,KLK3,KRT19,MMP3,Nes,Nrg1,ODC1,PLAGL1,PTPRN,SERPINB2,SFRP2,SNAP25,SOX2,SOX4,TGM1,TIMP1,TNC,TNFRSF11B,TNFRSF12A,TUBB3
Male proximal nerve stump	CDKN2A	3.08e-09	10.222	1.773	9.52e-11	transcription regulator		1.582	1.36e-07	AURKB,BCL11A,BUB1B,CASP3,CCL11,Ccl8,CCNA2,CCNB1,CCR9,CDC25C,CDK1,CDKN2A,CDKN2B,CEBPD,CPA4,CXCL13,CXCL14,DCK,DYNLRB1,E2F2,EBF1,EGR1,EGR2,FGF11,FLT4,GTSE1,HGF,Hmga2,IKZF1,IL11,IL2RG,IL5RA,KIFC1,MELK,MKI67,MMP3,PDGFA,PLAGL1,PLK1,PML,PTK2B,RAB27A,RAD51AP1,RBL1,SOX2,TK1,TLR4,TNFRSF1B,XCR1
Male proximal nerve stump	EGF	0.805	7.925	0.083	0.709	growth factor		1.851	1.39e-07	ALCAM,ALOX15,ANGPT1,ANGPTL4,AR,ARC,AREG,AURKA,AURKB,BRCA1,CASP3,CCN1,CCNB1,CD274,CDC25C,CDK1,CDKN2A,CEBPD,CEBPE,CHGB,CRABP2,CSF1R,CXCL13,CXCL14,DIO2,DIO3,DPP4,EGFR,EGR1,EGR2,EREG,ESR1,FGF5,FOSL1,GABRB3,GADD45A,GAL3ST1,GAS1,GATA6,GDF3,GFAP,GGT5,HBEGF,HES1,HGF,HOXB5,HPGD,ITGAM,KCTD11,LAMB3,MMP12,MMP3,MT-CO2,NCAN,NCF1,Nes,Nrg1,NRP1,PDE3A,PLAGL1,PPARG,PTPRN,SCG2,SFRP2,SLC1A2,SNAP25,SOX2,SPHK1,SPI1,SS…
Male proximal nerve stump	RNASEH2A	0.215	11.613	0.185	0.117	enzyme			1.41e-07	ADAR,DDX58,GBP2,IFI16,IFI44,IFIH1,IFIT2,IRF7,OAS1,PARP9,TLR2,TLR4,TRIM21,USP18
Male proximal nerve stump	ZBED2					transcription regulator	Activated	2.56	1.5e-07	ADAR,CMPK2,GATA6,HLA-A,IRF7,OAS3,STAT2
Female proximal nerve stump	IFNAR2	0.299	13.585	0.144	0.147	transmembrane receptor	Inhibited	-2.236	1.53e-07	DDX58,GBP4,IFI44,IFIH1,ISG15,OAS1,OAS2,RIPOR2,UBA7,USP18
Female proximal nerve stump	IFNA1/IFNA13					cytokine	Inhibited	-3.258	1.62e-07	AR,DHX58,EIF2AK2,IFIH1,IFIT1,ISG15,OAS1,OAS2,SIGLEC1,STAT2,ZBP1
Male proximal nerve stump	MEF2A	4.93e-07	13.561	-0.678	2.87e-08	transcription regulator	Inhibited	-3.326	1.87e-07	AQP4,ARHGAP20,ASB4,CD69,GBP2,IFI44,Ifi47,IFIT2,IKZF1,IL27,IRF7,ITGA7,Mx1,NLRC5,Nppb,OAS1,Oasl2,SHISA6,SYT1,TNNC1
Male proximal nerve stump	TLR7	2.37e-12	11.167	-1.928	3.15e-14	transmembrane receptor	Inhibited	-4.124	1.93e-07	Abi3bp,Apol9a/Apol9b,CCNB1,CD1D,CD274,CD300A,CD40,CD69,CFH,CPA4,CXCL13,DENND4C,DIO2,FOSL1,GPR17,I730030J21Rik,IFI44,IFIT1,IL10RA,IL27,INPP5D,IRF7,ITGAX,MOG,Ms4a6c,MUSK,Mx1,MYLK3,OAS2,OAS3,PHF11,PTPN6,STAT2,TLR7,TMEM154,TRPM2
Male proximal nerve stump	TLR3	2.77e-06	11.097	-0.752	2.04e-07	transmembrane receptor	Inhibited	-2.895	1.97e-07	AIM2,CD274,CD300E,CD40,CD69,CMPK2,DDX58,DHX58,EIF2AK2,GBP2,GBP3,GDNF,HGF,IFI16,IFI44,Ifi47,IFIH1,IFIT1,IFIT2,Iigp1,IL19,IL27,IRF7,LILRB4,LIPA,LIPG,LPIN2,MAP3K8,Mx1,OAS1,Oasl2,PHLDA1,PIK3CD,TLR4,TLR7,TNC,TNFRSF1B,TNFSF10,TREML2,USP18,ZNFX1
Male proximal nerve stump	EP400	0.000283	13.763	-0.561	4.31e-05	other	Inhibited	-3.058	1.99e-07	CCNA2,CDKN2A,CENPF,E2F2,E2F7,E2F8,FOXM1,NCAPG2,NEK2,PLK1,PPARG,RBL1,SGO1,SKA1
Male proximal nerve stump	MECP2	0.0111	13.314	-0.388	0.00323	transcription regulator		-0.512	2.16e-07	ADAM12,BRCA1,CALB2,CAMK1D,CDKN2A,CDKN2B,DOCK8,DPP4,EGR1,ESR1,FXYD1,GABRB3,GAD1,GRIN2A,IGHM,INA,Mt1,NEFH,Nefm,Nrxn3,RPH3A,SEMA3D,SLC6A11,SPN,SRPX2,SYT4
Male proximal nerve stump	TSHZ3	0.336	11.464	0.155	0.208	transcription regulator		-1.294	2.3e-07	ACVR1C,AMPD3,BHLHE22,CRYM,ELMOD1,FGF10,FMOD,GDF10,IGSF21,KCTD12,LDB2,PTK2B,SLA,SLC1A2,SLITRK3,ZNF616
Female proximal nerve stump	STAT2	1.07e-10	13.154	-1.503	4.87e-13	transcription regulator			2.34e-07	GBP6,Ifi47,IFIT1,Iigp1,ISG15,OAS1,OAS2,Oasl2,RTP4,USP18,ZBP1
Male proximal nerve stump	semaxinib					chemical drug		0.262	2.37e-07	AHRR,CASP3,CCR5,CCR9,CD28,CD4,CMKLR1,CXCL13,EGR1,EGR2,EREG,FGF12,GRAP2,HES1,IL18RAP,IL2RB,IRF4,ITK,LMOD1,OAS3,PRKN,PTGIS,RASGRP1,SLAMF6,SLAMF8,TLR5,TNFRSF14
Male proximal nerve stump	QKI	0.092	17.618	0.277	0.0407	other		-0.542	2.51e-07	ATP6V0D2,CD36,CHGB,CNN1,CSF1R,CTSS,EGFR,GFAP,ITGAM,ITGAX,NOS1,PTPRO,SOX2,TAP1,TNC,TUBB2B,VCAM1
Female proximal nerve stump	IRF5	0.384	13.21	-0.199	0.208	transcription regulator	Inhibited	-3.55	2.67e-07	CMPK2,DDX58,DHX58,IFI44,IFIH1,IFIT1,ISG15,OAS1,OAS2,Oasl2,PARP12,SP110,STAT2
Male proximal nerve stump	TCF12	0.617	13.809	-0.069	0.48	transcription regulator	Activated	2.315	2.75e-07	CACNG4,CBFA2T3,CCR2,CCR9,CD200R1,CD4,CDKN2A,CDKN2B,CELA1,CSF1R,ELF4,ESR1,ID3,IL10RA,IL18R1,IL18RAP,IL2RB,IRF4,ITGA4,LILRB4,Ly6a (includes others),PPARG,SEMA7A,SPIB,TLR1,TUBB3,VGF
Male proximal nerve stump	E2F8	6.24e-09	8.459	-1.483	2.08e-10	transcription regulator		0.625	2.88e-07	CCNA2,CCNB1,CCNE2,CDCA2,CDK1,ECT2,KIF23,RACGAP1
Male proximal nerve stump	E2F7	0.000199	8.527	-1.105	2.88e-05	transcription regulator			2.92e-07	CCNA2,CCNB1,CCNE2,CDK1,E2F2,E2F8,ECT2,KIF23,RACGAP1
Male proximal nerve stump	TNK1	0.522	5.285	-0.22	0.377	kinase	Inhibited	-2.975	2.92e-07	IFI16,IFIH1,IFIT2,IRF7,Oas1b,OAS2,TLR8,TLR9,TNFSF10
Female proximal nerve stump	IL1					group		-0.582	3e-07	ALDH3A1,AR,C2,C3,CEBPD,CFB,COL2A1,GDNF,GFAP,IL11,IL2RA,IL2RB,IL5RA,LIF,LOX,LYZ,MMP3,ODC1,PANX1,PDGFA,SAA1,SELL,SELP,SERPINB2,TIMP1,TNC,TNFRSF11B
Female proximal nerve stump	SMAD3	0.0687	13.359	0.319	0.0203	transcription regulator		1.879	3.14e-07	ADAM12,ADORA1,C3,CCND1,CDKN2A,COL2A1,CRISPLD2,CYP11A1,DAPK1,EN1,EREG,FSTL3,HBEGF,HEY1,ID2,IL11,IL2RA,KLK3,PMEPA1,SOX2,SP7,SPON1,TIMP1,TNC
Male proximal nerve stump	RARB	0.0987	11.189	0.379	0.0444	ligand-dependent nuclear receptor	Inhibited	-2.044	3.57e-07	AIM2,ARHGAP4,CDKN2A,CDKN2B,CHGA,CRYAB,DDX58,EGFR,EGR1,FOLR2,FOXD3,GAD2,GADD45A,GBP2,GBP6,Gm5431,ID3,Ifi47,IFIT1,Iigp1,Irgm1,LY6G6D,LYZ,Naip1 (includes others),Rps27/Rps27rt,SAA1,SOX2,TGM1,UBA7,USP18,ZMAT4
Male proximal nerve stump	Pam3-Cys-Ser-Lys4					chemical reagent	Inhibited	-3.208	3.57e-07	ADGRE5,AKAP13,BDKRB2,CCR2,CCR5,CD180,CD274,CD40,CD69,CSF1R,CXCL13,HLA-A,IFI16,IL27,IRF4,IRF7,ITGA4,MMP3,NOD2,PARP14,REL,SLC40A1,SPI1,Tgtp1/Tgtp2,TLR1,TLR2,TLR4,TNFRSF14,TNFSF15,VCAM1,Wfdc17
Female proximal nerve stump	TREX1	1.96e-06	12.097	-1.099	5.42e-08	enzyme	Activated	2.768	3.79e-07	IFI16,IFI44,IFIT1,ISG15,OAS1,OAS2,OAS3,USP18
Male proximal nerve stump	USP22	0.282	14.278	0.137	0.166	peptidase	Inhibited	-3.729	3.84e-07	ADAR,Cd33,CSF2RA,CSF3R,CYBB,IFIT1,IL2RB,ITGAM,ITGB2,MSR1,NCF1,PTPN6,PTPRC,SPI1
Male proximal nerve stump	F2RL1	0.999	8.488	0.002	0.998	G-protein coupled receptor		-0.031	3.91e-07	ANGPTL2,AREG,CALCB,CCN1,FGF5,GBP2,GBP6,GFRA3,HBEGF,Iigp1,IL31RA,IRF8,ITGA7,LIF,NPTX2,PKIB,RAB27A,Serpina3g (includes others),SERPINB1,STK32A,TSPAN15,VGF
Female proximal nerve stump	MAPT	0.0157	11.257	-0.486	0.00314	other			3.94e-07	AP3B2,C3,CCND1,CKMT1A/CKMT1B,COL4A4,CXCL13,CYBB,DDX60,DNAI3,GBP4,GFAP,Gm4951,H2AJ,IFI16,IFI44,IRGM,Irgm1,ISG15,LYZ,NLRC5,OAS1,Oasl2,PHF11,RNF213,SIGLEC1,SLFN13,SNAP25,TAP1,TGM1,Trim30a/Trim30d,TUBB2A,TUBB2B,TUBB3,USP18,ZBP1
Male proximal nerve stump	10E,12Z-octadecadienoic acid					chemical - endogenous mammalian		-0.907	4.01e-07	2010016I18Rik,A530076I17Rik,ABCD2,ADAM12,ANKDD1A,ATP6V0D2,BOK,BUB1,CACNG4,CASP3,CD36,CLEC12A,DLGAP5,EBF1,EGR2,GCNT4,GDF3,HMMR,MMP12,NPTX1,PLIN1,PPARG,RASGRF1,SPDL1,TK1,TM4SF19,TNIP3,TUBA8,Vnn3
Female proximal nerve stump	IFN type 1					group	Inhibited	-3.093	4.3e-07	CXCL13,DDX58,DHX58,EIF2AK2,IFI16,IFIH1,IFIT1,ISG15,STAT2,UBA7
Female proximal nerve stump	IRF9	0.000237	13.204	-0.477	1.8e-05	transcription regulator			4.3e-07	GBP6,Ifi47,IFIT1,Iigp1,ISG15,OAS2,Oasl2,RTP4,STAT2,ZBP1
Male proximal nerve stump	ESR2	0.222	5.129	-0.432	0.122	ligand-dependent nuclear receptor		1.396	4.36e-07	ADAR,ANGPTL2,AR,AREG,ARID4A,AURKA,BRCA1,CA2,CABP7,CALCB,CBFA2T3,CCN1,CCNA2,CCR5,CEBPD,CHST15,CNN1,CNNM1,COL16A1,CRLF1,DDX58,EGFR,EGR1,ENPP3,EP300,EREG,ESR1,FBN1,FMOD,FOXC2,FOXM1,GAD2,GALNT7,GBP2,GFAP,GGCT,GJB1,GPX3,HELLS,HMMR,HPGD,HSPA2,IFI44,IFIH1,IFIT2,IRF7,KCNQ5,KCNT2,KIF4A,LAMB3,LPL,MDK,MEGF10,MKI67,MMP3,MPP7,MSLN,Nat8f3 (includes others),PARP12,PARP14,PDGFA,PKIB,PLK1,POSTN,PTGDS,PTGIS,PYGL,R…
Male proximal nerve stump	NUPR1	0.878	13.202	-0.044	0.81	transcription regulator	Activated	6.173	4.46e-07	ALDOC,APOBEC3B,AREG,ARHGAP11A,ASPM,AURKA,BRCA1,BUB1,BUB1B,CACNA2D2,CCN1,CCNA2,CCNB2,CDC25C,CDCA2,CDCA8,CENPI,CKAP2L,DHTKD1,E2F8,ELMOD1,ERCC6L,EREG,ESPL1,FANCD2,GADD45A,GBP2,GTSE1,HBEGF,HK2,HOXB5,HSPA2,IFIT2,KIF11,KIF20A,KIF23,KIF2C,KIFC1,KNL1,LIF,LRP8,MKI67,MMP12,NEIL3,Nes,NRROS,NRSN2,NSL1,PARP9,PHLDA1,PLEKHM3,PLK1,PXDC1,RIMKLA,RNF122,SAMHD1,SHCBP1,SLC16A10,SLC16A6,SLC6A6,SPDL1,STIL,TRAFD1,TRERF1
Female proximal nerve stump	miR-182-5p (and other miRNAs w/seed UUGGCAA)					mature microRNA	Activated	3.317	4.64e-07	CMPK2,COL4A4,DDX58,DDX60,HERC6,IFIT1,ISG15,OAS2,RTP4,SLFN5,SP110
Male proximal nerve stump	TRPS1	3.96e-06	11.436	-0.922	3.09e-07	transcription regulator	Activated	2.506	4.68e-07	AURKB,BUB1,CCNA2,CCNB2,CDC25C,CDK1,CENPF,DPEP2,FOXM1,GPR141,KIF11,SOX2,SP7,TOP2A,TPX2
Male proximal nerve stump	APOE	0.163	17.144	-0.281	0.0827	transporter	Activated	2.418	4.87e-07	ADGRB1,ADGRE1,ADNP,ANGPTL4,Aox3,APOD,BDH1,BEGAIN,C3AR1,CACNG2,CASP3,CCN1,CCR5,CD36,CD40,CSF2RA,CTSS,CYBB,CYSLTR1,EGR1,ESR1,FCGR1A,GPX3,GRIA2,GRIN2A,HMMR,HSPG2,IL10RA,ITGAM,ITGAX,KCNJ10,LEP,LIPA,LIPG,LPL,LRP8,MMP3,MSR1,NCF1,NEFH,NPNT,PCSK2,PHLDA1,PLIN1,PPARG,PPARGC1B,PRKRIP1,SDC4,TNFRSF14,VCAM1
Female proximal nerve stump	RARB	0.0144	11.364	0.545	0.00282	ligand-dependent nuclear receptor		-1.248	4.88e-07	CDKN2A,DDX58,GBP6,Gm5431,Ifi47,IFIT1,Iigp1,Irgm1,KLF4,KLK3,LYZ,Rps27/Rps27rt,SAA1,SOX2,TGM1,UBA7,USP18,ZMAT4
Female proximal nerve stump	DDX58	1.13e-12	12.803	-1.19	2.73e-15	enzyme	Inhibited	-2.331	4.89e-07	DDX58,EIF2AK2,IFI44,IFIH1,IFIT1,ISG15,KLF4,OAS1,SP7,STAT2,UBA7,USP18
Female proximal nerve stump	Duxbl1	0.0183	10.275	-0.514	0.0038	other	Inhibited	-2.219	4.94e-07	OAS1,Oas1b,OAS2,OAS3,Oasl2
Male proximal nerve stump	NR3C1	0.00154	14.262	-0.472	0.000314	ligand-dependent nuclear receptor	Activated	2.071	5.04e-07	ANGPTL4,ATP1B1,BCL2L14,BIRC3,BOK,BRCA1,BTK,CARD6,CCN1,CCR2,CCR5,CD69,CEBPD,CKAP2,CLCF1,CORO2A,CRABP2,CRYAB,DAXX,DDC,DNER,DPP4,DUOX1,DYNLL1,EDN2,EGR1,ELMOD1,EPB41L4B,GADD45A,GAS1,GBP2,GLIPR1,GPR65,GPX3,GRIA2,GRIN1,GRIN2A,GRM5,IFIH1,IFIT2,IL10RA,IL11,IL15RA,IRF8,ITGB2,KCNJ10,LEP,LIF,LYST,MALT1,MMP8,Mt1,Mx1,NAIP,NLRC4,NOD2,Nppb,OLR1,PDGFA,PIK3CD,PLA2G4A,PLAGL1,PPARG,PPP1R14C,PRKAR1B,PRPH,PTK2B,PYGL,…
Female proximal nerve stump	JUN	0.0532	14.354	0.446	0.0145	transcription regulator		0.396	5.09e-07	ANGPTL2,AR,C3,Ccl8,CCND1,CDKN2A,CHL1,Clca3a1/Clca3a2,CYP11A1,DIO2,EREG,GDNF,HEY1,HMGA1,HPGD,Hrk,ID2,IFI16,IL2RA,ITGB8,LIF,MMP3,NRCAM,PADI4,PLAGL1,PTPRN,PTPRO,SAA1,SERPINB2,SOX2,TIMP1,TNC,TNNC1
Female proximal nerve stump	IL17A					cytokine		0.031	5.15e-07	BTC,C3,CCL22,Ccl8,CCND1,CEBPD,COL2A1,CXCL13,EREG,HBEGF,IL12RB2,ISG15,LIF,LOX,LPL,MMP3,RGS16,SELP,TIMP1,TNC,TNFRSF11B,TNFRSF14,TNNC1,VEGFD
Male proximal nerve stump	ASCL1		0	-0.151	0.165	transcription regulator		1.985	5.5e-07	CDK1,CIITA,DCX,FOXM1,GAD1,GRM5,ID3,IKZF1,LAMP5,Nefm,Nrxn3,PDGFRA,PDYN,Pou3f1,PROX1,SEMA7A,SLC6A5,SNAP25,SOX2,SYT6,ZMAT4
Male proximal nerve stump	SB203580					chemical drug	Activated	2.395	5.95e-07	AIM2,ANKRD55,APOBEC3B,AQP4,BRCA1,C3AR1,CCL11,CCNB1,CD109,CD274,CD28,CD40,CD69,CDK1,CDKN2A,CEBPD,CIITA,CRYAB,DCHS1,EDNRB,EGR1,EHF,EIF2AK2,EREG,FYB1,GADD45A,GBP2,GLIPR1,HK2,IFIT1,IFIT2,IL11,IRF7,ITGA4,ITGAM,KRT23,LMOD1,MMP12,MMP3,MMP8,MYH11,NEFH,NKD2,OLR1,PDGFA,PDGFRA,PHLDB2,POSTN,PPARG,PPARGC1B,PTGDS,REL,SGMS2,TGM1,TLR2,TLR4,TNFSF10,TNFSF15,VCAM1,WLS,XDH
Male proximal nerve stump	S100A9	0.127	15.502	-0.57	0.0606	other	Inhibited	-2.005	6e-07	AREG,CALCB,CCL11,CCNB1,CCNE2,CD274,CD69,CLEC9A,CXCL14,DDC,ELN,EPB41L4B,FOSL1,FXYD1,GFRA3,GPR37L1,ITGAM,MMP17,MMP3,OLR1,PHLDA1,POSTN,PTPRO,RNASE6,SCUBE1,TUBA8,UGT1A6,USP18,VCAM1,VGF
Male proximal nerve stump	CEBPB	0.174	13.019	0.427	0.0894	transcription regulator	Inhibited	-3.73	6.18e-07	AURKA,AURKB,BRCA1,BUB1B,C3AR1,CCNA2,CCNB2,CCR5,CD1D,CD274,CDC25C,CDCA8,CDK1,CDKN2B,CEBPD,CENPE,CIT,CSF1R,CSF3R,CTSC,DAPK1,DEPDC1,DHRS1,DLGAP5,E2F8,ESPL1,FCGR1A,GADD45A,GAS1,GFAP,HELLS,HGF,HLA-A,HMMR,IFIT2,IKBKE,IL18BP,IRF4,IRF7,ITGAL,KIF18B,KIF22,KIF2C,KIF4A,LCP2,LEP,MELK,MKI67,MMP3,MSR1,Mx1,MXD3,Nrg1,NRP1,PDGFRA,PLA2G4A,PLK1,PPARG,RAC2,RACGAP1,RAD51AP1,SAA1,SST,TF,TK1,TLR4,TLR8,TLR9,TOP2A,TUBB3,…
Male proximal nerve stump	IL17A					cytokine		-0.132	6.45e-07	AREG,BTC,CCL11,Ccl8,CCN1,CCR5,CD274,CD40,CEBPD,COL2A1,CXCL13,EGR2,EREG,FOSL1,GADD45A,GBP2,HBEGF,HGF,IL12RB2,IL19,IL27,ITPR1,LEP,LIF,LPL,LRRK2,MLXIPL,MMP3,MMP8,Nppb,NRP1,PPARG,RGS16,Tgtp1/Tgtp2,TLR2,TLR4,TNC,TNFRSF14,TNFRSF1B,TNNC1,VCAM1,VEGFD,WFDC5
Male proximal nerve stump	salmonella minnesota R595 lipopolysaccharides					chemical - endogenous non-mammalian	Inhibited	-2.817	7.32e-07	Ccl8,CEBPD,CMPK2,CXCL13,EDNRB,EGR1,FOSL1,HLA-DMB,IFIT2,IKBKE,IRF8,MAFF,MEFV,MKI67,Ms4a4c (includes others),Nes,PSTPIP2,SAMHD1,Slfn1,SLFN12L,SLFN13,SLFN5,TLR2,VCAM1
Male proximal nerve stump	RELA	0.0356	14.044	0.318	0.0129	transcription regulator	Inhibited	-2.189	7.34e-07	AHRR,ALCAM,AR,BEX1,BIRC3,CASP3,CCL11,CD274,CD28,CD40,CD69,CDKN2A,CIITA,COL2A1,CRYAB,CYBB,DIO2,DOCK8,EGFR,EGR1,EHF,ELN,FGF10,HES1,IGHM,IKBKE,IL15RA,IL27,IRF4,IRF7,KCNT2,LYST,MMP3,MST1R,Mx1,MYB,NEFH,NOD2,OAS2,OLR1,PLK1,Pmaip1,PPARG,PTGDS,PTPN6,RASSF5,SAA1,SDC4,Serpina3g (includes others),SERPINE2,SLC1A2,SP7,SPI1,TAP1,Tlr13,TLR2,TLR9,Tnfrsf22/Tnfrsf23,TUBB3,VCAM1
Male proximal nerve stump	H2AZ1	0.151	14.202	-0.191	0.075	other	Inhibited	-3	8.11e-07	AURKB,CD69,CDCA8,CEP55,CKAP2L,DLGAP5,E2F2,E2F8,FOXM1,HPSE,MKI67,PLK1,PPARG,TOP2A,TPX2
Male proximal nerve stump	15-deoxy-delta-12,14 -PGJ 2					chemical - endogenous mammalian		0.748	8.44e-07	BIRC3,BRCA1,CASP3,CCL11,CCNB1,CD36,CDC25C,CEBPD,CIITA,CXCL13,CYBB,DDX58,E2F2,EGR1,EHF,ESR1,GADD45A,GATA6,GDF3,GFAP,HGF,ITGAM,MMP3,MSR1,MYB,MYH11,Nes,Nppb,PDGFRA,PLA2G4A,PPARG,REL,SFRP2,SST,TBXAS1,TUBB3,VCAM1
Male proximal nerve stump	STAT2	1.32e-16	13.189	-1.872	6.52e-19	transcription regulator		-1.575	8.51e-07	CD40,CIITA,GBP6,Ifi47,IFIT1,IFIT2,Iigp1,IRF7,Mx1,OAS1,OAS2,Oasl2,RTP4,TNFSF10,USP18,ZBP1
Male proximal nerve stump	E. coli serotype 0127B8 lipopolysaccharide					chemical - endogenous non-mammalian		-1.96	8.56e-07	Acot1,ADGRG2,BCAN,BRIP1,CALB2,Ccl8,CD40,DIO2,EDNRB,EGR2,ELN,FAM107A,FGF12,GDNF,GJA5,GLDN,Ifi47,IL11,LAMC2,LIF,MAP3K8,MEFV,MMP3,NCAN,PPP1R1B,S1PR3,SEMA7A,SLC1A2,STAT2,TLR2,TLR4
Female proximal nerve stump	LIF	3.08e-05	12.884	1.455	1.5e-06	cytokine		1.44	8.65e-07	CCND1,CEBPD,CYP11A1,EREG,FGF5,GATA1,GFAP,HBEGF,HEY1,ID2,IFI16,IL2RA,KLRB1,LPL,Nes,PRPH,SOX2,TIMP1,TNC,TNFRSF11B
Female proximal nerve stump	E. coli serotype 0127B8 lipopolysaccharide					chemical - endogenous non-mammalian		-0.385	8.65e-07	ADORA1,Ccl8,DIO2,FAM107A,GDNF,GLDN,Ifi47,IL11,LIF,LOX,MMP3,PANX1,SEMA7A,SLC16A9,SLC6A1,STAT2,TNFRSF11B,VIPR1
Male proximal nerve stump	cycloheximide					chemical reagent		0.222	8.88e-07	ADRA1B,APBB1IP,AQP4,AR,AREG,ASS1,ATP2B4,BIRC3,BRCA1,BTK,CCL11,CCN1,CD4,CDC25C,CEBPD,COL2A1,DIO2,DIO3,EGFR,EGR1,ESR1,GADD45A,HBEGF,HGF,IFIT1,IRF7,ITGAM,KCND2,LEP,LPL,MMP12,MT-CO2,Mt1,MYLK3,Nppb,OLR1,PDGFA,PDGFRA,PLK1,PPARG,PTGDS,PTGIS,SAMHD1,SERPINB10,SST,Tgtp1/Tgtp2,TK1,TNFSF10,TSHR,VCAM1,XDH
Female proximal nerve stump	PML	3.48e-09	12.631	-0.788	2.83e-11	transcription regulator	Inhibited	-2.769	9.16e-07	CCND1,CDKN2A,CEBPE,DDX60,HERC6,ID2,IFI44,IFIH1,IFIT1,ISG15,LPL,LYZ,MAFF,OAS1,OAS2,OAS3,TAP1
Male proximal nerve stump	IKBKB	0.0316	13.269	-0.345	0.0112	kinase		-0.112	9.44e-07	AMPD3,AR,AURKB,BIRC3,BRCA1,CCL11,CCNA2,CCNE2,CCR3,CEBPD,CSF1R,ECT2,EGR1,EREG,FGF10,FOXF2,FOXM1,GADD45A,GBP2,GBP3,HGF,HK2,HLA-A,IFI16,IL11,KIF20A,KIF23,MMP3,Mt1,Mt2,PLA2G4A,PLIN1,PLK1,POSTN,PTK2B,REL,RGS16,Rtp3,SERPINE2,TNC,TNFRSF1B,VCAM1
Male proximal nerve stump	bee venom					chemical - endogenous non-mammalian	Activated	2.482	9.49e-07	ARC,AREG,CCNB1,CYBB,CYTIP,FYB1,GADD45A,H2-Q5,IFRD1,IL11,KIF23,KIFC1,LCP2,LPIN2,MAP3K8,MARCHF7,MEFV,MKI67,NUSAP1,PRC1,TOP2A
Male proximal nerve stump	FOS	0.0102	13.504	0.709	0.00291	transcription regulator		-0.492	9.64e-07	ADAM12,ADD2,ADNP,ALAS1,ALDH1A3,C3AR1,CA2,CASP3,Ccl8,CCNA2,CD244,CHGA,COL16A1,CRABP1,CRABP2,DIO2,E2F7,EGR1,EGR2,EREG,FBN1,FETUB,FLRT2,FMN1,FOLR2,FOSL1,GAS1,GJB6,HK2,HMMR,HPGD,IFI16,IL11,IL27,KCNN4,LAMB3,LPL,LRP8,Ly6m,MMP3,MMP8,MSLN,Mt2,Nppb,NPTX1,NPTX2,Nrg1,PHLDA1,PKIB,PLAGL1,Pmaip1,PTGDS,PTPRN,PTPRO,RAB11FIP1,S100a7a,SEMA3A,SEMA4D,SERPINE2,SFRP2,SHISA6,SPHK1,SYT1,TLL2,VAV3,VCAM1,VEGFD,WNT10B,XDH
Male proximal nerve stump	IKBKG	0.547	13.136	-0.104	0.403	kinase		-0.659	9.72e-07	AMPD3,BIRC3,Ccl8,CEBPD,EREG,FOXC2,FOXF2,GBP2,GBP3,HK2,HLA-A,IFI16,IKBKE,IL11,IRF7,KCND2,Mt1,Mt2,Nppb,PPARG,RGS16,Rtp3,SERPINE2,TNFRSF1B,TNFSF10,TSHR
Male proximal nerve stump	methylprednisolone					chemical drug		1.677	1e-06	ABCC2,ABCC9,ADRA1B,ALAS1,ANGPTL2,ASS1,ATP1B1,BDH1,BTK,CAMK1D,CD180,CD36,CD72,CELA1,CTNNA2,CTSC,CTSS,CYBB,DHRS9,DYNLL1,EDNRB,FGR,GADD45A,GBP2,GDA,GPC1,HAAO,ID3,IGF2R,IGHM,IGSF6,INPP5D,IRF7,IRGM,ITGA7,ITPR1,KCNJ16,KMO,LGALS9B,LIPA,LPL,Ly6a (includes others),MLXIPL,Mt1,MYO1G,PIK3AP1,PIK3CD,PKP1,PLCG2,PPL,PTPN6,PTPRC,RAPGEF4,REL,RGCC,SDC4,SERPINB1,SLC16A6,SLC40A1,SLC4A11,SLC4A4,SOSTDC1,SYK,TLR1,TLR2,…
Male proximal nerve stump	EGR1	7.54e-06	13.54	1.235	6.42e-07	transcription regulator		0.542	1.04e-06	AR,ARC,AREG,CASP3,Ccl8,CCR2,CHGA,CHGB,COL2A1,EGFR,EGR1,EGR2,EREG,FOSL1,GAD1,GADD45A,GDNF,HBEGF,HPGD,HPSE,ITGAM,LEP,LYZ,MYB,MYBL1,PCSK2,PDGFA,PPARG,SV2C,TLR4,TNFSF10,VCAM1
Male proximal nerve stump	PGR	0.76	4.907	-0.105	0.649	ligand-dependent nuclear receptor	Activated	2.181	1.11e-06	AKAP13,ALDH1A3,ALOX15,AR,AREG,ATP1B1,BIRC3,BUB1,CALCB,CCNB1,CCNB2,CD36,CDK1,CEBPD,CYRIA,DDC,DDX60,DYNLL1,EGFR,ESR1,GPR160,HBEGF,HES1,HPGD,HSPA2,IFI16,IFI44,IFIT1,IFIT2,IRF7,MTSS1,OAS1,OAS2,OAS3,PDGFA,POSTN,PPARG,PRRX1,SERPINB8,SNAP25,TBC1D8,TK1,TNC
Male proximal nerve stump	troglitazone					chemical drug		1.157	1.12e-06	ABCD2,Acot1,ACSL6,ALAS1,ANGPTL4,AQP7,AR,BIRC3,CCNB1,CD36,CDKN2A,CEBPD,CIITA,CRYAB,E2F2,ECT2,EGFR,EGR1,FADS2,FOSL1,GADD45A,GBP2,GRK3,HGF,HMMR,IFI16,IFRD1,KIF14,LEP,LPL,MKI67,MLXIPL,MMP3,MSR1,MYB,MYH11,NCAPH,NCF1,NEIL3,Nppb,NUF2,PDGFRA,PLIN1,PPARG,RACGAP1,SKA3,STIL,TBXAS1,UGT1A6,USP18,VCAM1
Male proximal nerve stump	Integrinα					group	Activated	2.236	1.12e-06	ITGAL,ITGAM,ITGB2,TLR2,TLR4
Male proximal nerve stump	NCOR1	0.0143	14.016	-0.276	0.00436	transcription regulator	Activated	2.864	1.13e-06	CCNA2,CDKN2A,CEBPE,CSF3R,DDX58,DDX60,IFIT2,IRF7,LYZ,OAS1,Oas1b,Oas1d (includes others),OAS2,OAS3,Oasl2,PLIN1,PPARG,PTGDS,SPINK1,STAT2,ZBP1
Male proximal nerve stump	camptothecin					chemical drug		1.958	1.17e-06	ABCC2,AR,ASPM,AURKA,BCL11A,BIRC3,BRCA1,BTK,CASP3,CCNB1,CD1D,CD40,CD48,CDK1,CDKN2A,CLTB,CRYBG1,EGFR,EGR2,F5,FNDC3A,GADD45A,GBP2,GLIPR1,H2AJ,HBEGF,HLA-A,ID3,IFI16,IL10RA,IL15RA,IL18R1,ITGA7,ITPR1,LILRB4,LY75,MAFF,MEF2C,MELK,Mt1,MYB,MYO5A,NEK2,NLRP1,NRP1,P2RX1,P2RY10,PIK3CD,PIK3CG,PLAC8,PRKN,PSD4,PTPRK,PTPRN,PTPRN2,RAPGEF5,RBL1,RGS14,SAA1,SDC4,SFN,SORL1,SPINK1,SYK,TAP1,TLR2,TLR6,TNFRSF1B,TUBB2A,VAV3…
Female proximal nerve stump	cardiotoxin					chemical - other		-1.633	1.18e-06	ANGPTL4,AOC3,CCND1,CXCL13,ERFE,GDNF,HBEGF,IGF2,LIF,MMP3,Nrg1,PDGFA,PEG3,PLAGL1,SERPINB10,SERPINB2,SFRP2,TIMP1,TNFRSF11B,TNFRSF14,TNNC1
Male proximal nerve stump	CTNNB1	0.000471	16.645	0.554	7.78e-05	transcription regulator		-0.796	1.21e-06	ABCD2,ADGRG2,AKAP13,ALCAM,ALDH1A3,AOC3,APOD,AQP4,AR,ATP6V0D2,AURKA,CCN1,CCNA2,CCNE2,CD274,CD36,CD4,CDKN2A,CDKN2B,CHGA,CNMD,COL2A1,COL4A5,COL4A6,CRABP2,CRYBG1,CTNNA2,CXCL14,CYFIP2,DIO2,DKK2,EGFR,EGR1,EREG,FGD2,FGF5,FOSL1,FOXC2,FSTL3,GAD1,GDNF,GFAP,GJB1,HBEGF,HES1,HK2,ID3,IFI16,IFIT1,IGHM,IL10RA,IRF4,IRF8,ITGA4,ITGAL,ITGB2,KIF23,KIFC1,LAMC2,LGR6,LIF,LIPA,LPL,LY6E,MAN2B1,MMP3,MPEG1,NAP1L5,Nes,NPTX1,…
Female proximal nerve stump	NFkB (complex)					complex		-0.07	1.25e-06	ALDH1A3,AQP5,BEX1,C3,CCL22,CCND1,CEBPD,CFB,CGREF1,CLCF1,COL2A1,CYBB,DAXX,DOK5,EHF,FGF5,GDNF,GFAP,HIF3A,IL2RA,ISG15,ITGAL,ITGB8,KRT19,LIF,MMP3,MST1R,MYLK3,ODC1,PKP1,RGS16,SAA1,SERPINB2,SFRP2,TAP1,TIMP1,TNFRSF11B,XRCC5
Female proximal nerve stump	CLEC4G	0.822	3.585	-0.033	0.694	other		-1.265	1.27e-06	EGFL8,FGF10,GFI1B,HBEGF,IGF2,IL11,Nrg1,PDGFA,RSPO3,WNT2B
Male proximal nerve stump	ethanol					chemical - endogenous mammalian		0.716	1.29e-06	ALDH1A3,AQP4,BRCA1,C3AR1,CASP3,CD36,CEBPD,CGAS,EDNRB,EGFR,EGR1,ELMOD1,ESR1,FOSL1,FOXD3,GABRG2,GADD45A,GDF3,GFAP,GREM2,GRIN1,GRIN2A,HEY1,HLA-A,Ifi47,IFIT2,IGHM,IRF7,ITGAM,ITGAX,LSS,MEF2C,MLXIPL,MMP12,MMP3,MOG,NCAN,NCF1,PDYN,PLIN1,PPARG,PPP1R1B,RGCC,SLC1A2,SLC40A1,SOX2,SYT1,TENT5A,TLR1,TLR2,TLR4,TLR6,TLR7,TLR8,TLR9,VCAM1
Male proximal nerve stump	ID2	0.000446	13.578	0.902	7.32e-05	transcription regulator		0.396	1.35e-06	AURKB,BIRC3,CBFA2T3,CCL11,CCNB1,CCNE2,CCR2,CCR5,CCR9,CDK1,CDKN2A,E2F2,EGR2,ID3,IFI16,IKZF3,IL10RA,IL2RB,IRF4,IRF8,MYB,Nefm,PDGFA,PIK3R5,PLK1,POU2F2,RAPGEF4,REL,SELL,SLAMF6,SOX5,TF,TNFSF10,TOX2,VCAM1
Female proximal nerve stump	ITPR2	0.0148	12.152	-0.477	0.00293	ion channel	Inhibited	-2.611	1.36e-06	GBP6,Gm12250,Gm4841,Gm4951,Ifi47,Iigp1,Irgm1
Male proximal nerve stump	TYROBP	0.0138	14.73	-0.59	0.00419	transmembrane receptor	Inhibited	-2.63	1.38e-06	CD40,CD69,CD84,IL10RA,IRF8,ITGAM,ITGAX,NCKAP1L,NOD2,NRROS,PLEK,RBM47,Siglech,SIRPB1,TMEM106A,TNFRSF1B
Male proximal nerve stump	PAX5-ELN					fusion gene/product		1.387	1.43e-06	CARD6,CD180,CD248,CEBPE,CYBB,FETUB,IGSF10,IL2RB,KLRB1,LPXN,Ly6a (includes others),NKD2,SEMA3G
Male proximal nerve stump	MYB	0.000117	5.807	-2.341	1.54e-05	transcription regulator		-1.661	1.43e-06	ADAM12,AURKA,BIRC3,BRCA1,CCNB1,CD4,CDK1,CDKN2B,EGFR,FOXM1,GFI1B,IKBKE,IL18R1,IQGAP1,ITGA2B,ITPR1,LIF,MEGF10,MMP3,MTSS1,MYB,NOD2,P2RY13,RBL1,RGCC,RGS8,SDC4,Serpina3g (includes others),SOX2,SPHK1
Female proximal nerve stump	SOX2	8.25e-08	11.227	1.658	1.16e-09	transcription regulator		0.235	1.47e-06	1700047M11Rik,BFSP2,CBFA2T3,CCND1,CDKN2A,CLDN11,CRABP2,CXCL14,EN1,FGF5,GBP4,Gm4876,HEY1,Hmga2,ID2,IER5L,KLF4,KRT19,MOBP,Nes,Oasl2,PEG3,PPL,SERINC5,SOSTDC1,SOX2,TGM1,TMEM88B,TNFRSF14,TNNI1,TUBB3,USP18
Male proximal nerve stump	PLCG2	6.32e-18	11.798	-1.67	2.32e-20	enzyme		0.31	1.48e-06	Ccl8,CD36,H2-Q5,HLA-A,IFI16,IFIT2,ITGAM,ITGAX,LPL,MMP12,MS4A4A,Ms4a6b,PLA2G4A,PLCB2,PLCG2,PTPRC,STAT2,TNFSF10
Female proximal nerve stump	MAPKAP1	0.00604	13.248	0.273	0.000953	other	Inhibited	-2.414	1.5e-06	DAPK1,DAXX,IFI16,OAS2,PHF11,SLFN5
Male proximal nerve stump	HRAS	5.08e-08	13.301	0.967	2.17e-09	enzyme		0.703	1.53e-06	ADGRE5,ALDH1A3,ANXA8/ANXA8L1,AREG,AURKA,AURKB,BIRC3,BOK,CACNG4,CALCRL,CCDC80,CCN1,CCNA2,CCNB1,CD69,CDK1,CDKN2A,CDKN2B,CEBPD,CFH,CHGA,CLCF1,CNN1,COL2A1,CRABP2,CTSC,CTSS,DNER,DPP4,EFR3B,EGFR,EGR1,ELN,EREG,FAM167A,FLRT2,FOSL1,FOXM1,FSTL3,GDF10,GPX3,HES1,HEY1,HGF,IRAG2,IRX3,ITGA4,ITGAM,KCNC1,LIPG,LRRC17,LYZ,MAP3K8,MMP12,MMP3,MYH11,Nppb,NRP1,OAF,PDGFA,PDGFRA,PKP1,PLA2G4A,PLK1,PML,POSTN,PPARGC1B,RASGRP…
Female proximal nerve stump	cycloheximide					chemical reagent		-1.394	1.54e-06	ADRA1B,AQP5,AR,BDKRB1,CCND1,CEBPD,COL2A1,CYP11A1,DIO2,DIO3,GATA1,HBEGF,HMGA1,IFIT1,IGF2,KLK3,LPL,MYLK3,PDGFA,PTGIS,RERG,SAMHD1,SELP,SERPINB10,SERPINB2,TIMP1,TNFRSF11B
Male proximal nerve stump	BDNF	0.96	4.7	0.017	0.933	growth factor	Activated	2.006	1.55e-06	AR,ARC,ARPP21,CALB2,CASP3,CCN1,CD36,CD40,CHGA,CRMP1,CYRIA,EGR1,EGR2,GAD2,GDA,GFAP,GRIA2,GRIN1,GRIN2A,GRM5,HSPA2,IFRD1,ITPR1,KIF21B,KIF5A,LAMP5,LEP,LOC728392,LYPD1,MAN2A1,MYO5A,NOS1,PPP1R1B,PRKAR1B,SFRP2,SLC16A7,SLC17A6,SNAP25,SORL1,SOSTDC1,SST,SYN2,TBC1D8,TUBB3,VGF,VSNL1
Male proximal nerve stump	gefitinib					chemical drug		1.38	1.55e-06	ARC,AREG,AURKA,AURKB,BRCA1,BUB1,CCNB1,CCNE2,CD274,CDC25C,CEBPD,CKAP2,ECT2,EGFR,EPSTI1,FOSL1,KIF11,KIF23,MAFF,MKI67,MMP3,OIT3,PDGFRA,PPARG,PRC1,RBL1,SMC2,TLR2,TNFSF10,TOP2A,VEGFD
Male proximal nerve stump	NFATC2	0.000106	11.936	-0.607	1.38e-05	transcription regulator	Inhibited	-2.568	1.55e-06	ACP3,CASP3,CCNA2,CCNB1,CCR5,CCR9,CD274,CD40,CMPK2,COL2A1,CRYAB,DAXX,EGR2,FOXM1,HELZ2,IFIT2,Iigp1,IKZF1,IL12RB2,IL27,IRF4,IRF7,IRGM,ITPR1,PML,POU3F2,PPARG,PTPRK,REL,SLAMF6,SLFN12L,STAT2,TLR2
Female proximal nerve stump	RC3H1	0.583	13.314	-0.099	0.394	enzyme	Activated	3	1.57e-06	CXCL13,DDX58,IFI16,IFI44,IFIT1,IL5RA,ISG15,OAS1,OAS2,OAS3,STAT2
Male proximal nerve stump	FFAR3					G-protein coupled receptor	Inhibited	-3.448	1.58e-06	BCL11A,CA10,CALB1,CD36,FADS2,FCGR1A,FXYD3,GBP2,GBP6,HLA-DMB,LEP,MAST1,PDXP,PITPNM3,PPARG,Tlr13,TLR7,TLR8,VSNL1
Male proximal nerve stump	BRCA1	4.97e-12	9.229	-1.816	7.24e-14	transcription regulator		-0.289	1.61e-06	ALDH1A3,ANGPT1,ANXA8/ANXA8L1,APOBEC1,AR,AREG,BRCA1,CCNB1,CCNB2,CDC25C,DDX58,EGFR,EGR1,EP300,ESR1,FXYD3,GADD45A,Hmga2,IFIT1,IFIT2,IRF7,Ly6a (includes others),MATN4,NEK2,PHLDA1,PLK1,RBL1,SERPINE2,SFN,TAP1
Male proximal nerve stump	MYBL2	0.000164	9.19	-0.922	2.3e-05	transcription regulator	Inhibited	-2.491	1.66e-06	AURKA,BIRC3,BUB1,CCNA2,CCNB1,CCNB2,CDK1,CDKN2A,CENPE,ELN,FOXM1,IQGAP1,PLK1,TOP2A
Male proximal nerve stump	IL12 (complex)					complex	Inhibited	-3.624	1.73e-06	ADGRE1,CASP3,CCR2,CCR5,CD244,CD28,CD69,CYTIP,FLT4,IFIH1,IFIT2,Iigp1,IL12RB2,IL18BP,IL18R1,IL18RAP,IL27,IRF4,IRF8,ITGA4,ITGAL,ITGB2,KLRB1,Ly6a (includes others),MAP3K8,Ms4a4c (includes others),Mx1,PLAC8,SELL,Tgtp1/Tgtp2,TLR2,TLR4,Trim30a/Trim30d
Male proximal nerve stump	DNMT3A	2.06e-06	12.903	-0.61	1.48e-07	enzyme	Inhibited	-2.496	1.74e-06	ADCY7,ATP2B4,BTK,CD4,CSF1R,CYBB,CYSLTR1,DNA2,E2F2,FOXF2,GRK3,GUCY1A1,IL18R1,IRF8,LAMC3,Mt1,PIK3CD,PIK3CG,PLD4,PPP1R14C,PTPRC,RGS16,SDC4,SLC8A1,SNRPN,SYK,TLR4,TLR5,TLR7,TNNC1,TNNI1
Male proximal nerve stump	CpG oligonucleotide					chemical drug	Inhibited	-2.823	1.82e-06	CCNB2,CD274,CD36,CD40,DDX58,DDX60,EGR1,GBP3,GBP6,IFIT2,INPP5D,IRF7,ITGAX,MSR1,OAS1,Oas1b,Oas1d (includes others),OAS2,OAS3,Oasl2,OLR1,SLC40A1,STAT2,SYK,TLR2,TLR9,TNFRSF13B,TNFSF10,Trim30a/Trim30d,ZBP1
Male proximal nerve stump	E2F4	0.339	12.53	0.148	0.21	transcription regulator		1.633	1.84e-06	ATRX,AURKB,BRCA1,CCNA2,CCNB2,CCNE2,CDC25C,CDK1,CENPE,E2F2,E2F8,ECT2,FANCD2,FOXD3,FOXM1,HMMR,ID3,KIF22,KIF4A,MKI67,MYB,NEK2,PCLAF,PCSK1N,PLK1,PPARG,PRC1,RAD51AP1,RAD54L,RBL1,SMC2,TK1,TOP2A,TPX2,TTK
Female proximal nerve stump	salmonella minnesota R595 lipopolysaccharides					chemical - endogenous non-mammalian	Inhibited	-2.042	1.96e-06	CCL22,Ccl8,CEBPD,CMPK2,CXCL13,ISG15,MAFF,Ms4a4c (includes others),Nes,SAMHD1,SERPINB2,Slfn1,SLFN13,SLFN5
Male proximal nerve stump	JAK1/2					group		-1.739	2.02e-06	BHLHE22,CAMKV,CD69,CIITA,DGKG,EIF2AK2,FAM107A,GBP2,GDA,HPCAL4,Ifi47,IRF7,LMO7,NPTX1,PLAC8,PTK2B,RGS14
Female proximal nerve stump	GLI1	0.978	13.057	-0.007	0.954	transcription regulator		-1.275	2.05e-06	ALDH3A1,AQP5,CCND1,CMPK2,COL2A1,DIO2,EPHB6,FGF10,GREM2,HPGD,ID2,IER5L,IGF2,IL2RA,KLF4,KLK3,KRT19,LIF,MAFF,MST1R,NAV3,PDGFA,PITPNM3,SLC16A9,SMOC2,SOX2,SOX4,SP7,TIMP1,TNC,TNFRSF12A,WIF1,WNT2B
Male proximal nerve stump	DIO3	7.16e-06	10.549	2.705	6.03e-07	enzyme		0.119	2.12e-06	ABCD2,ADCY7,CFH,Dio3os,ELF4,F5,FGF11,GDA,GLIS3,HLA-A,IRF8,ISLR2,ITGA4,ITGA7,ITGAM,ITGB2,KCNJ10,KIF2C,LRP8,MSR1,NFAM1,PCSK1N,PLK1,PTGDS,PYGL,SEL1L3,SEMA7A,SERPINE2,VCAM1
Female proximal nerve stump	BHLHE40	0.143	14.298	0.272	0.0528	transcription regulator		-0.766	2.16e-06	CALCB,CFB,Clca3b,CRABP2,CYBB,CYP11A1,EREG,GBP6,HBEGF,IFI16,IFIH1,IL12RB2,IL2RA,IL2RB,LIF,LOX,MAFF,PHLDA1,RASGRP1,RGS16,SAMHD1,SELL,SLC28A2,TRAFD1
Female proximal nerve stump	decitabine					chemical drug		-0.647	2.27e-06	ADCY5,ANGPTL4,AR,CCND1,CCR3,CDKN2A,CGREF1,CRABP2,CYP11A1,CYP4B1,DAPK1,EFNB3,EHF,EIF2AK2,EPHB6,GATA1,GFRA1,GJB1,HBEGF,HMGCS2,HPGD,IFI16,IGSF9,ISG15,KIF5C,KLF4,KLK8,KRT19,LOX,METRN,MICALL2,MMP3,NPNT,NPTX2,OAS1,PDGFA,PTPRO,RTP4,SELL,SLC43A1,SLC4A10,TNC,TUBB3,WIF1
Male proximal nerve stump	ERBB2	3.5e-05	13.865	0.608	3.83e-06	kinase		-0.861	2.28e-06	ADAM12,ALAS1,ALDOC,ALOX15,ANGPTL2,ANGPTL4,AR,AREG,ASPM,AURKA,BIRC3,BRIP1,BUB1,BUB1B,CBFA2T3,CCDC80,CCL11,CCNA2,CCNB1,CCNB2,CCNE2,CD36,CDC25C,CDCA2,CDCA8,CDK1,CDKN2A,CDKN2B,CENPE,CENPF,CRYBG1,CSF1R,DPT,DSE,E2F2,E2F7,E2F8,EDN2,EGFR,EGR1,EHF,EPSTI1,EREG,ESPL1,ESR1,FRRS1,FSTL3,FXYD3,GBP6,GGT5,GPC1,GPX3,HBEGF,HEPH,HES1,HEY1,IGF2R,IRX3,KCNN4,LAMB3,LAMC2,LSS,MAN2A1,MAST1,MKI67,MMP12,MMP3,MSLN,MXD3,MYBL1…
Male proximal nerve stump	S100A8	0.123	14.737	-0.584	0.0583	other		-1.914	2.29e-06	AREG,CALCB,CCL11,CCNB1,CCNE2,CD274,CD69,CLEC9A,CXCL14,DDC,ELN,EPB41L4B,FOSL1,FXYD1,GFRA3,GPR37L1,ITGAM,MMP17,MMP3,OLR1,PHLDA1,POSTN,PTPRO,RNASE6,SCUBE1,TUBA8,UGT1A6,USP18,VCAM1,VGF
Female proximal nerve stump	SHH	0.0615	15.664	0.197	0.0176	peptidase		1.809	2.32e-06	AQP5,BMPR1B,CALCB,CCND1,FGF10,GDNF,GPC1,HEY1,HMGA1,IGF2,IL2RA,LMX1A,PAX9,SFRP2,SOSTDC1,SP7,STMN3,TUBB3
Male proximal nerve stump	trichostatin A					chemical drug		0.725	2.37e-06	ABCC2,ADGRE1,ANGPT1,AR,ARC,AREG,ATP7A,AURKB,BCL11A,BRCA1,CAMSAP3,CASP3,CCNA2,CCNB2,CCR3,CD1D,CD28,CD36,CDC25C,CDK1,CDKN2A,CDKN2B,CIITA,COL2A1,CRABP2,CRMP1,CSF3R,CYBB,DKK2,E2F8,EGFR,EIF2AK2,ELF4,EREG,ESR1,FOXF2,FOXM1,GADD45A,GATA6,GRIA2,GRIN1,HDAC9,HES1,HPSE,ID3,IKZF1,IL10RA,INA,IPCEF1,IRF4,IRF8,ITGAM,ITGAX,KIF20A,KIF5C,LRP8,MANF,METRN,MICALL2,MMP3,NEFH,NEFL,Nefm,Nes,NPNT,NRP1,NXF1,PCDH20,PDGFA,PI…
Male proximal nerve stump	HTT	0.0326	13.779	-0.366	0.0116	transcription regulator	Inhibited	-2.553	2.39e-06	ACKR1,ALDOC,ARPP21,ASGR1,ATP2B2,ATP2B3,CA4,CALML4,CASP3,CIT,CNR2,COL16A1,CRYAB,CSF1R,CYFIP2,DIO2,EBF1,EDNRB,EGR1,EGR2,ELAVL4,EN1,EP300,FOSL1,Fxyd2,GABRG2,GAD1,GFAP,GPC1,GPX3,GRIN1,GRIN2A,HBEGF,HOXB2,IFI16,ITPR1,KCNC3,KCNJ2,KCNQ2,LMTK3,MMP3,MOBP,MPEG1,MT-CO3,Mt1,Mt3,MYT1L,NCS1,NDUFA5,NEFH,NEFL,Nefm,NOS1,NPTX1,OSBPL8,PDE1B,PDLIM4,Pou3f1,PPARG,PPARGC1B,PPP1R1B,Rbfox3,RGS14,RGS16,RPH3A,Serpina3g (inc…
Female proximal nerve stump	TCF3	0.217	13.112	0.179	0.0931	transcription regulator		0.37	2.41e-06	CBFA2T3,CDKN2A,CELA1,CGREF1,CYP11A1,DCK,DDX58,GATA1,GFI1B,H2-M1/H2-M9,ID2,IFI16,IL18R1,IL2RA,IL2RB,KCNN4,KLF4,KLK8,RGS16,RIPOR2,SELL,SEMA3G,SEMA7A,SERINC5,Serpina3g (includes others),ST8SIA1,TUBB3,ZBP1
Male proximal nerve stump	MAPKAP1	0.000433	13.349	0.331	7.07e-05	other	Inhibited	-2.795	2.42e-06	DAPK1,DAXX,IFI16,IFIT2,Mx1,OAS2,PHF11,SLFN5
Female proximal nerve stump	TLR7	0.0378	11.976	-0.526	0.00945	transmembrane receptor		-1.914	2.48e-06	Abi3bp,Apol9a/Apol9b,BFSP2,CCND1,Ces1a,CPA4,CXCL13,DIO2,I730030J21Rik,IFI44,IFIT1,ISG15,MUSK,MYLK3,OAS2,OAS3,PHF11,RP1,STAT2
Male proximal nerve stump	MAVS	0.717	12.525	-0.036	0.597	other	Inhibited	-2.861	2.48e-06	ADAR,CGAS,CMPK2,DDX58,DHX58,IFIT1,IFIT2,IRF7,OAS1,OAS2,Oasl2,PARP12,SOX2,SP7,STAT2,TLR7,USP18
Male proximal nerve stump	TCR					complex	Inhibited	-2.256	2.5e-06	AIM2,APOD,ARPP21,BIRC3,BTLA,CCR2,CCR3,CCR5,CCR9,CD28,CD4,CD69,CXCL13,CYTIP,DDX58,DHX58,EGR1,EGR2,F5,ID3,IFI44,IFIH1,IFIT1,IFIT2,IL12RB2,IL18R1,IRF4,IRF7,LCP2,LIPA,LPIN2,MAP3K8,NRP1,OAS1,PIK3CD,PTK2B,PTPRC,RASGRP1,REL,SELL,SEMA3A,SPHK1,TLR4,TLR7,TLR9,TNFRSF12A,TNFRSF1B,TNIP3,ZNFX1
Male proximal nerve stump	atorvastatin					chemical drug	Activated	3.018	2.71e-06	ABCC2,CASP3,CCBE1,CCDC125,CCN1,CCNE2,CD36,CD40,CD69,CYBB,EGFR,EGR1,ENPP3,ITGAL,ITGB2,LEP,LIPG,LPL,LSS,MAP1LC3A,MMP3,NOS1,OLR1,POSTN,PPARG,PRELID3A,S100B,SLCO1C1,TCIM,TLR2,TLR4,TMEM106A,TMEM267,VCAM1
Male proximal nerve stump	ziritaxestat					chemical drug	Activated	3.207	2.81e-06	ALDH1A3,C3AR1,CEMIP,DERL3,FYB1,GBP2,IFIT1,IFIT2,OAS1,OAS2,OAS3,S1PR3,TNFSF10,USP18
Female proximal nerve stump	RBPJ	0.017	14.67	-0.383	0.00347	transcription regulator		0.088	2.84e-06	CCND1,CDKN2A,CELA1,CYP11A1,FGF10,FGF5,GDNF,HEY1,IGF2,LIF,MDK,MMP3,SOX2,SOX4,TNC,VEGFD
Male proximal nerve stump	ESR1	1.39e-06	9.56	-1.048	9.38e-08	ligand-dependent nuclear receptor	Inhibited	-2.788	3.01e-06	9830107B12Rik/A530064D06Rik,AKAP13,ALCAM,ANGPTL2,AP1S3,AR,AREG,ARID4A,ASPM,ASS1,ATP1B1,ATP2A3,AURKA,BIRC3,BRCA1,BUB1,BUB1B,C1QL2,CA2,CABP7,CALB1,CALML4,CCDC85B,CCN1,CCNA2,CCNB1,CD69,CDCA8,CDK1,CDKN2A,CDKN2B,CEBPD,CENPE,CENPF,CERS1,CIT,Clec2d (includes others),CLEC7A,CLSPN,CNN1,COL16A1,CPLX1,CRABP2,CTSC,CTSS,CYFIP2,EGFR,EGR1,ELN,EP300,EREG,ESR1,FGF10,FGF12,FMN1,FOSL1,FOXM1,GAD2,GALNT7,GFAP,GJB1,GL…
Male proximal nerve stump	EP300	9.32e-06	13.102	-1.24	8.13e-07	transcription regulator		-1.194	3.19e-06	ADAM12,AHI1,ANGPT1,AR,BDKRB2,BRCA1,BTK,CA2,CARD6,CD36,CDKN2A,CDKN2B,COL2A1,CRABP2,CTSE,DDC,EGR1,EGR2,EP300,EPSTI1,FRMD4B,HVCN1,ID3,IL10RA,IL15RA,IL18R1,IL18RAP,ITGB2,KMO,LAMC2,LEP,MAP3K8,MEF2C,MKI67,MYH11,MYO1F,OAS3,OLR1,PDGFA,PDLIM4,PLA2G4A,RAPGEF4,RNASEL,RTP4,SDC4,SLAMF6,SOX2,SPHK1,STOM,TBXAS1,TK1,TLR2,TNC,TUBA8,USP18
Male proximal nerve stump	TFRC	0.00268	13.833	0.436	0.000599	transporter	Activated	2.324	3.28e-06	CASP3,CCNA2,CCNB1,CD300A,CDK1,GADD45A,GPX3,HK2,ITGAM,ITGB2,LY75,MMP12,PLD4,Pmaip1,PPARG,SERPINB8,TNFRSF12A,TNFSF10,TREML2
Male proximal nerve stump	U0126					chemical drug		-0.48	3.41e-06	ADGRE1,ANGPTL4,ARC,AREG,BIRC3,CCL11,CCNE2,CCR2,CD274,CD36,CD69,CEBPD,CHAF1B,CHGA,CHGB,CIITA,CLCF1,COL2A1,CSF1R,CYBB,DCHS1,EDNRB,EGFR,EGR1,EHF,EIF2AK2,ELN,EREG,ESR1,FAIM2,FOSL1,GDNF,GFAP,GRIA2,GRK3,HBEGF,HPGD,IGHM,ITGA2B,KCNN4,LAMB3,LEP,LIF,LPL,MMP12,MMP3,NETO2,NOS1,NXPH4,PDYN,PHLDA1,PLA2G4A,PLAGL1,PLIN1,PML,POSTN,PPARG,RAC2,SOX2,SP7,SYK,TF,TLR2,TSC22D4,VCAM1
Male proximal nerve stump	DGCR8	0.146	12.688	0.15	0.072	enzyme		-1.257	3.62e-06	CNN1,CRABP1,EGR1,EGR2,GDNF,HES1,NRCAM,OLIG1,Pou3f1,POU3F2,SOX10,SOX2,SPI1,TNC
Female proximal nerve stump	TICAM1	0.224	11.355	-0.203	0.0975	other	Inhibited	-2.436	3.83e-06	CEBPD,CFB,CMPK2,CXCL13,DDX58,IFI16,Ifi47,IFIT1,IRGM,Irgm1,ISG15,MAFF,Ms4a4c (includes others),Nes,SAMHD1
Female proximal nerve stump	emactuzumab					biologic drug	Inhibited	-2.236	3.83e-06	DHX58,GBP4,IFIT1,ISG15,STAT2
Female proximal nerve stump	resiquimod					chemical drug		0.418	3.86e-06	AOC3,C3,CCL22,CXCL13,DDX60,DHX58,Ear2 (includes others),EIF2AK2,HEY1,IFI16,IFIT1,IL2RA,ISG15,LIF,MMP25,NLRC5,OAS1,OAS2,OAS3,SEMA7A,SIGLEC1,STAT2
Male proximal nerve stump	F2	0.548	-∞	-0.09	0.404	peptidase		-0.908	3.86e-06	ALDH1B1,ANGPT1,ANGPTL4,BIRC3,CASP3,CCN1,CCNA2,CD36,CXCL13,CYBB,DHRS9,DIO3,DOK5,E2F7,EDNRB,EGR1,EREG,FOSL1,HBEGF,HDAC9,IL15RA,MTSS1,MYH11,NCF1,PDGFA,PDGFRA,PLA2G4A,RAC2,RDH5,S100B,SDC4,SERPINC1,SLC2A6,TAGLN3,TENT5A,TNFRSF12A,TNFSF10,TUBB3,VCAM1
Male proximal nerve stump	Hbb-b2					other	Inhibited	-2.885	4.46e-06	CALCB,CCR2,CCR5,CIITA,CLEC7A,CYBB,IL10RA,IL2RB,IL2RG,ITGAM,SPI1,TF,TLR2
Female proximal nerve stump	SP1	0.093	14.006	-0.205	0.0301	transcription regulator		0.764	4.51e-06	ADRA1B,AR,ATP2A3,CCL22,CCND1,CDKN2A,CEBPD,COL2A1,CPLX1,CRABP2,CYBRD1,CYP11A1,EIF2AK2,EREG,FGF10,HBEGF,HMGA1,IGF2,IL12RB2,IL2RB,KLF4,KRT19,LPL,MST1R,MYH11,PADI4,PDGFA,SELL,SNAP25,SPN,TGM1,TIMP1,TNC,TNNC1
Male proximal nerve stump	EZH2	8.61e-07	11.539	0.71	5.38e-08	transcription regulator		-0.25	4.56e-06	BCL11A,BIRC3,BRCA1,CA2,CACNG4,CCNE2,CCR5,CDKN2A,CDKN2B,CEMIP,CSF3R,EGFR,EGR1,EP300,FANCB,FBN1,FGF11,FGF5,FHOD3,FLT4,FOXF2,GATA6,HGF,Hmga2,HOXB5,IKZF1,IL10RA,IL11,IL12RB2,IL18R1,IL18RAP,JPH3,LAMB3,LAMC2,NIBAN1,NKD2,PARP9,PCDH20,PDGFA,PDGFRA,PLA2G4A,PPARG,RASSF5,RASSF9,SAA1,SFN,SFRP2,SOX10,SP7,SPIB,WIF1,WNT10B
Female proximal nerve stump	FGF1	0.967	15.096	-0.01	0.934	growth factor		1.707	4.62e-06	CCND1,DIO3,EN1,FHOD3,GDNF,Hmga2,Irgm1,LRRC17,NDNF,ODC1,PDGFA,PMEPA1,SOX2,TNFRSF12A
Female proximal nerve stump	mir-29					microRNA		1.146	4.69e-06	ADAM12,ANGPTL4,AR,CCND1,COL4A5,HMGA1,IL2RA,KLF4,LPL,NAV3,PDGFA,SFRP2
Male proximal nerve stump	ATN1	0.328	13.861	0.104	0.201	transcription regulator			4.85e-06	ACKR1,ASGR1,ATP1B1,ATP1B2,CA4,CHGB,EBF1,Fxyd2,GAD1,HBEGF,IFI16,KCNC3,MOBP,NEFH,NEFL,Nefm,NPTX1,PDE1B,RGS16,SLC32A1,SMC2,SOX10,TAGLN3,VSNL1
Male proximal nerve stump	DICER1	0.0792	13.285	-0.28	0.0339	enzyme		0.562	4.89e-06	ACVR1C,ANGPTL4,APOD,ARID3B,CASP3,CCN1,CCR2,CDKN2A,CDKN2B,CRYM,EGR1,EGR2,FGF10,GAD2,GBP3,HES1,Hmga2,HOXB2,ID3,IGF2R,IL18R1,IL27,IRF8,ITGA4,ITGAX,LCP1,LIPG,NEFH,OAS1,PIK3CG,Pou3f1,PTPRN,PTPRN2,RASGRP1,RGCC,SLC40A1,SLC4A4,SOX2,SPI1,SPN,TRIM6,TSHR
Male proximal nerve stump	TGM2	0.578	15.478	0.144	0.437	enzyme	Inhibited	-4.16	4.93e-06	BIRC3,CA2,CD36,DDX60,HK3,IFIT1,IFIT2,IL10RA,ITGAM,ITGAX,KCNQ5,LRRK2,LY6E,MDN1,MMP8,NLRC4,OAS1,OAS2,OAS3,PADI4,PARP14,PARP9,PHLDA1,PLEKHO2,SAMD9L,SAMHD1,SELL,SEMA7A,SLAMF7,SLC9B2,SLFN5,SP110,TAP1,UBA7
Female proximal nerve stump	JUND	0.237	13.7	0.27	0.106	transcription regulator		-0.485	5.16e-06	C3,Ccl8,CCND1,CDKN2A,CYBB,HPGD,IL11,MMP3,SERPINB2,SOX4,TIMP1
Female proximal nerve stump	IRS1	0.0767	13.673	0.401	0.0234	enzyme		1.245	5.52e-06	ATP2A3,CCND1,CEBPD,CRABP2,DLK1,GJB3,ID2,KLF4,LPL,PDGFA,SFRP2,SIGLEC1,TNNC1,TNNI1
Female proximal nerve stump	IL6	0.126	12.532	0.391	0.0447	cytokine		-0.156	5.57e-06	BTC,C3,CCND1,CCR3,CDKN2A,CEBPD,COL2A1,CXCL13,CYBB,EREG,FGA,GATA1,GFAP,HPGD,ID2,IFI16,IFIT1,IGF2,IL11,KLK3,KLRB1,LIF,LPL,LYZ,MFAP4,MMP3,PDGFA,PLA2G2D,PRPH,SAA1,SELP,SOX2,SP110,SP7,TAP1,TIMP1,TLR9,TNC,TNFRSF11B,TNFRSF12A,XPNPEP2,XRCC5
Male proximal nerve stump	1,25-dihydroxyvitamin D					chemical drug		1.361	5.88e-06	CUBN,EGR1,LEP,MMP3,PTPRC,SPI1,TLR1,Tlr11,TLR2,TLR4,TLR5,TLR7,TLR8,TLR9
Male proximal nerve stump	EIF4E	0.712	14.074	-0.06	0.591	translation regulator		-1.766	5.91e-06	C3AR1,CCR5,CDKN2A,CLEC7A,CSF1R,CYBB,DAXX,EGFR,EP300,EREG,ESR1,FGF5,FOSL1,FOXM1,GPR65,GPX3,HLA-A,IFI16,IFIT2,IL15RA,LSM5,LYZ,MMP3,NRP1,P2RY13,PTPRC,SASS6,SLC11A1,SPHK1,TNC,UBA7,VSIR
Female proximal nerve stump	IL1RN	0.871	13.752	-0.034	0.771	cytokine	Activated	2.138	6.04e-06	BDKRB1,DDX58,HERC6,IFI44,IFIH1,LIF,OAS1,OAS2,OAS3,RTP4,STAT2,THEMIS2,TIMP1,USP18
Male proximal nerve stump	diphtheria toxin					chemical - endogenous non-mammalian		0.849	6.08e-06	CCR2,CD274,CD40,CFH,EGFR,HBEGF,IKZF1,IL1RL2,KIF11,LRRK2,NLRC5,Nppb,NUSAP1,PDYN,PLA2G2D,PLAC8,PON3,RASSF5,TLR2,TRPM2,VAV3,ZMYND15
Male proximal nerve stump	ZNF395	0.436	12.463	-0.107	0.296	transcription regulator	Inhibited	-2.216	6.38e-06	IFI16,IFI44,IFIT1,IFIT2,MEF2C
Female proximal nerve stump	KCNJ10	2.15e-46	11.58	2.808	1.23e-50	ion channel		0.816	6.66e-06	GBP6,IGF2,KCNJ10,TGM1,TIMP1,TNFRSF12A
Female proximal nerve stump	SOD1	0.019	14.49	0.342	0.00399	enzyme			7.59e-06	CALCB,CCND1,CDKN2A,DDX58,FGF10,GDNF,GFAP,H2-T24,IFI16,IFI44,IFIH1,ISG15,LPL,NETO2,OAS2,PRPH,SLFN13,SLFN5,SP7,USP18,VGF
Male proximal nerve stump	PDLIM2	0.00396	13.335	0.386	0.00095	other		0.688	7.65e-06	BST1,CDC25C,CEMIP,HACD4,HBEGF,HLA-DOB,IFI44,KCTD12,KYNU,NAP1L2,NPR3,OAS3,PCSK1N,PHLDA1,PHLDA3,SH3GL2,SLC22A3,SLC40A1,SUSD3
Female proximal nerve stump	bexarotene					chemical drug		-1.458	7.74e-06	CCND1,CPLX1,CRABP1,DEPP1,DLK1,EFNB3,GDNF,GFAP,IL2RA,IL2RB,LPL,MAFF,Nes,ODC1,PTPRO,SLC27A1,TUBB3
Male proximal nerve stump	MYC	0.00176	12.756	0.778	0.000367	transcription regulator		-0.88	7.75e-06	ALCAM,ANGPT1,ANGPTL4,AR,ASS1,AURKB,BRCA1,BUB1,BUB1B,CASP3,CBFA2T3,CCNA2,CCNB1,CCNB2,CCNE2,CD274,CD48,CD69,CDC25C,CDK1,CDKN2A,CDKN2B,CEBPD,CEBPE,CHST15,COL2A1,CRABP2,CRYAB,CSF1R,CYFIP2,E2F2,Ear2 (includes others),EBF1,EGR1,EGR2,FADS2,FBN1,FGF10,FGF5,FMOD,FOSL1,FOXM1,FXYD1,GADD45A,GAS1,GATA6,GBP2,GBP3,GDF3,GLRX5,GPC1,HES1,HK2,HLA-A,ID3,IFI16,IFI44,IFIH1,IFIT1,IFIT2,IKZF1,IL11,IL5RA,IRAG2,IRF4,IRF7,…
Female proximal nerve stump	PAX5-ELN					fusion gene/product		0.707	7.84e-06	CEBPE,CYBB,FETUB,IGSF10,IL2RA,IL2RB,KLRB1,SEMA3G
Female proximal nerve stump	oblimersen					biologic drug		-1.667	7.88e-06	CEBPD,IFI16,IFI44,IFIT1,ISG15,MAFF,OAS1,OAS2,TRIM14
Male proximal nerve stump	TREX1	9.86e-09	12.227	-1.296	3.47e-10	enzyme	Activated	3.076	7.97e-06	IFI16,IFI44,IFIT1,IFIT2,IRF7,Ly6a (includes others),OAS1,OAS2,OAS3,USP18
Male proximal nerve stump	PML	3.42e-15	12.552	-1.035	2.29e-17	transcription regulator		-1.613	8.38e-06	BRCA1,CDKN2A,CDKN2B,CEBPE,CIITA,CIT,DDX60,EGFR,EPSTI1,FANCD2,GADD45A,HERC6,HLA-DMB,IFI44,IFIH1,IFIT1,IRF7,LEP,LPL,LYZ,MAFF,Mx1,OAS1,OAS2,OAS3,PML,TAP1
Male proximal nerve stump	CEBPD	2e-10	14.738	1.735	4.35e-12	transcription regulator		-1.985	8.42e-06	BRCA1,CCNB1,CCNB2,CEBPD,CSF1R,CSF3R,GFAP,HGF,IKBKE,ITGAM,ITGAX,LEP,MMP3,MMP8,PDGFA,PDGFRA,PPARG,PTAFR,TLR8,TLR9
Female proximal nerve stump	WWTR1	0.887	14.299	0.031	0.795	transcription regulator		1.55	8.6e-06	AIFM3,ANGPTL4,CCND1,CYP11A1,DDX58,FGF10,FMOD,ID2,IFIH1,ITGB8,MRPL52,OAS1,SP7
Male proximal nerve stump	Nr1h					group	Activated	3.071	8.78e-06	ABCD2,ADAMTS3,APOD,ATP1B1,CCR2,CCR5,CD40,CD5L,FLT4,GGT5,HCK,HLA-DOB,IFIH1,ITGAL,ITPR1,LPL,MLXIPL,Oas1b,PLIN1,PML,SLC8A1,Slfn1,SLFN12L,SP110,TAP1,TLR4
Male proximal nerve stump	SASH1	0.00159	14.352	-0.48	0.000325	other	Inhibited	-4	9.27e-06	ACP3,CD40,CMPK2,DAXX,HELZ2,IFIT2,Iigp1,IL15RA,IRF7,IRGM,PML,RBL1,SLFN12L,STAT2,TRIM21,Vnn3
Female proximal nerve stump	AR	1.03e-05	9.931	-1.015	4.03e-07	ligand-dependent nuclear receptor		0.914	9.71e-06	AR,AVPR1A,BEX1,C3,CA4,CALCB,CCND1,CDKN2A,CLDN11,CORIN,CYP11A1,Cyp2j13,DDX58,FGF10,GATA1,GDNF,GFAP,GUCY1A1,HS6ST2,IFIH1,IGF2,IL17RE,KISS1R,KLK3,LAMC3,MICALL2,MT-RNR2,ODC1,P2RX1,PCSK1N,PDGFA,PMEPA1,SCN5A,SLC43A1,SPINK1,TNFRSF12A,TUBB3,ZBP1
Male proximal nerve stump	CREBBP	4.91e-05	13.287	-0.407	5.69e-06	transcription regulator		1.065	9.84e-06	ADAM12,AHI1,ALAS1,ANGPT1,AR,BDKRB2,CA2,CARD6,CCN1,CCR5,COL2A1,CYBB,DCX,DDC,EGR1,EGR2,EPSTI1,FRMD4B,GFI1B,GRIA2,GRIN1,GRIN2A,HVCN1,IL10RA,IL18R1,IL18RAP,IL2RB,KMO,LPL,MAP3K8,MEF2C,MYO1F,OAS3,PDLIM4,RAPGEF4,RNASEL,RTP4,SDC4,SERPINE2,SLAMF6,SLC1A2,SST,STOM,TLR2,TNC,TNFSF10,TUBA8,USP18,VCAM1
Male proximal nerve stump	decitabine					chemical drug		0.208	9.85e-06	ABCC2,ADGRB1,AIM2,ANGPTL4,AR,ATP7A,B3GALT5,BCL11A,BIRC3,BRCA1,CAMSAP3,CCNA2,CCR2,CCR3,CDK1,CDKN2A,CDKN2B,Chil3/Chil4,CNMD,CRABP2,CRMP1,DAPK1,DKK2,E2F8,EDA2R,EGFR,EHF,EIF2AK2,ELF4,EPHB6,ESR1,FOXF2,GAD1,GATA6,GJB1,GRIN2A,HBEGF,HELLS,HK2,HMMR,HPGD,HPSE,IFI16,IFIT2,IPCEF1,IRF7,ITGA4,ITGAX,KIF5C,MANF,METRN,MICALL2,MKI67,MMP3,NEFL,NEK2,NPNT,NPTX1,NPTX2,OAS1,PDGFA,PDLIM4,PIK3CD,PPARG,PTPN6,PTPRO,RASSF10…
Male proximal nerve stump	NKX2-1	0.659	4.087	-0.131	0.527	transcription regulator		-1.355	1.03e-05	AREG,BDH1,CA4,CA8,CDKN2B,CNMD,DCK,DIO2,DPP4,Ear2 (includes others),FOXF2,FXYD3,HCK,HELLS,HLA-A,Hmga2,LYZ,MATN4,MLC1,MYB,MYH11,NAPSA,Nes,PDGFRA,PON1,RAC2,SOX2,TNC,TSHR
Male proximal nerve stump	morphine					chemical drug	Inhibited	-2.009	1.03e-05	AQP4,ARC,CALB1,CALCB,CASP3,CCR5,CNR2,CYBB,EGFR,FOSL1,GFAP,GJB6,GRIN1,GRIN2A,ITGAM,KCNA5,KCNJ9,LEP,PDYN,PPP1R14C,SLC1A2,SOX2,TLR2,TLR4,TLR9
Male proximal nerve stump	miR-182-5p (and other miRNAs w/seed UUGGCAA)					mature microRNA	Activated	2.84	1.06e-05	BCL2L14,CMPK2,DDX58,DDX60,FNDC3A,HERC6,IFIT1,ITGA4,MTSS1,OAS2,RTP4,SERPINE2,SLFN5,SP110,TRANK1
Male proximal nerve stump	TREM2	0.362	12.396	-0.25	0.23	transmembrane receptor	Inhibited	-2.897	1.06e-05	ASPM,ATP6V0D2,CD36,CD40,Chil3/Chil4,CTSE,DKK2,GRIN2A,HLA-A,IRF8,ITGAX,LIPA,LPL,PPARG,WIF1
Male proximal nerve stump	NCSTN	2.2e-09	13.951	-0.51	6.48e-11	peptidase	Activated	2.173	1.06e-05	CD84,CEBPD,CSF1R,EGFR,GFI1B,HES1,IRF8,ITGA2B,Ly6a (includes others),NCF1,SPI1
Male proximal nerve stump	GON4L	0.81	13.228	-0.03	0.715	transcription regulator			1.07e-05	CCNA2,CCNB1,CCNB2,E2F2,MKI67,MYB,RBL1
Male proximal nerve stump	JQ1					chemical reagent	Activated	4.649	1.11e-05	AMPD3,BCL2L14,BIRC3,BTK,CCDC125,CCNA2,CD274,Cd33,CD4,Gm20559,HLA-DMB,IFIT1,IRF4,KIF23,KLRB1,LAMB3,MKI67,NRP1,Oasl2,SLAMF8,TICAM2,TLR2,TLR4,TNFRSF14,TNFSF10,TOP2A
Female proximal nerve stump	IL33	0.393	15.289	-0.172	0.215	cytokine		-0.538	1.13e-05	Adgre4,ALDH1A3,ALDH3A1,C1QL2,CALCB,CCL22,CCND1,Ear2 (includes others),GJB1,Gvin1 (includes others),ID2,IKZF3,IL2RA,IL2RB,KLF4,MDK,Ngp,ODC1,PAX9,RASGRP1,SERPINB2,SIGLEC1,SOX2,THEMIS2,TIMP1
Male proximal nerve stump	RARA	0.541	13.166	0.132	0.397	ligand-dependent nuclear receptor		-1.621	1.13e-05	ABCC2,AR,ASPM,BMP8A,CALB1,CCNA2,CCR9,CD84,CDK1,CEBPE,CENPF,CRABP2,CTSS,E2F7,E2F8,EGR1,EGR2,FGF12,FOLR2,FOXD3,HELLS,IFI44,IL12RB2,IL5RA,ITGA4,KIF23,KNL1,LY6G6D,LYPD1,NCAPG,NCAPH,NCOA3,NRP1,OAS1,PIK3CG,PIMREG,Rps27/Rps27rt,RTP4,SAA1,SAMHD1,SELL,SOX2,SP110,TTC9,UBA7,ZMAT4
Male proximal nerve stump	NUMB	0.000943	12.773	-0.529	0.000176	other		0.096	1.19e-05	BIRC3,CCNB1,CDK1,EGFR,HES1,HEY1,IFI16,Mt2
Male proximal nerve stump	tetrodotoxin					chemical drug		-1.746	1.19e-05	ABCC9,ARC,ATP1B1,CAMK1D,CATSPERG,CPNE4,EGR1,GABRG2,GAD1,GDA,GUCY1A1,HDAC9,HPSE,IFRD1,INA,KCND2,LRRK2,LURAP1L,MINAR2,Mt1,SORL1,TAP1,TRIM14,WIF1
Male proximal nerve stump	ritonavir					chemical drug		-0.339	1.19e-05	ABCC2,ALAS1,CD36,CRYAB,ECT2,FADS2,GBP2,GRK3,HMMR,IFRD1,IKBKE,KIF14,LEP,MYB,NCAPH,NEIL3,NUF2,PPARG,RACGAP1,SKA3,STIL,UGT1A6,USP18,VCAM1
Female proximal nerve stump	diethylstilbestrol					chemical drug		0.241	1.24e-05	ADGRD1,ALDH1A3,AR,BTC,C3,CCND1,CFB,CRABP2,CXCL14,EREG,FMOD,HBEGF,KLF4,KLK3,LTBP2,MFAP4,Ms4a4c (includes others),Nrg1,PADI4,PAMR1,PDGFA,SERPINB2
Male proximal nerve stump	actinomycin D					biologic drug		0.213	1.26e-05	ABCC2,AR,ARC,ASS1,BIRC3,BRCA1,CASP3,CCL11,CCN1,CD28,CDC25C,CERS6,COL2A1,DIO3,GADD45A,GDA,GUCY1A1,HBEGF,LPL,LTB4R,MMP12,MMP3,Mt1,Nppb,PDE3A,PPARG,PTGIS,SLC17A6,SLC40A1,SPHK1,TAP1,TF,TLR2,TNFRSF1B
Female proximal nerve stump	PD98059					chemical - kinase inhibitor		-0.854	1.28e-05	AR,BDH1,C3,CCND1,CDKN2A,CEBPD,DIO2,DIO3,EREG,GDNF,HBEGF,Hmga2,HPGD,IGF2,IL2RA,KRT19,LIPG,LPL,MMP3,MYH11,ODC1,PDGFA,PHLDA1,PLAGL1,SELL,SERPINB2,SOX2,SP7,TIMP1,TNFRSF11B,TNNI1,Trim30a/Trim30d,TUBB2A
Male proximal nerve stump	GSTO1	0.847	12.206	0.044	0.765	enzyme		1.227	1.29e-05	AREG,CD109,COL16A1,DDX58,IFIT1,LAMA5,LMO7,MALT1,OAS3,PARP9,PKIB,SEL1L3,SEMA3A,SLFN5,VSNL1
Female proximal nerve stump	U0126					chemical drug		0.368	1.3e-05	ANGPTL4,C3,CCND1,CDK18,CEBPD,CLCF1,COL2A1,CYBB,CYP11A1,EHF,EIF2AK2,EREG,GDNF,GFAP,GRK3,HBEGF,HPGD,KCNN4,KLK3,LIF,LPL,MMP3,NAV3,NETO2,PHLDA1,PLAGL1,SELP,SERPINB2,SOX2,SP7,TNFRSF11B,TSC22D4
Female proximal nerve stump	NPC1	0.725	14.233	-0.065	0.558	transporter			1.3e-05	ACKR4,ARNTL,CCND1,CCR3,GATA1,KLF4,LIPG,LPL,LYZ,STAT2,SULT4A1
Male proximal nerve stump	NPC1	0.00677	14.548	0.409	0.00179	transporter	Activated	2.412	1.31e-05	ACKR4,APLP1,CCR2,CCR3,CCR5,EGR1,ITGAX,ITPR1,LIPA,LIPG,LPL,LSS,LYZ,MMP8,OSBPL3,STAT2,SULT4A1,TLR4
Male proximal nerve stump	GLI1	0.64	12.955	-0.096	0.505	transcription regulator		-0.791	1.32e-05	APOBEC3B,ARC,ASPM,BIRC3,CADPS,CCN1,CMPK2,COL2A1,DIO2,EGFR,EGR1,ENDOD1,EPB41L4B,EPHB6,FAM131B,FGF10,FLT4,FOXC2,FOXM1,GATA6,GBP3,GDA,GREM2,HEPH,HES1,HOXB5,HPGD,HPSE,ID3,IER5L,IQGAP3,KLK6,KNL1,LAMB3,LIF,LY6G6D,MAFF,MEF2C,MKI67,MST1R,MYADM,PCOLCE2,PDGFA,PDGFRA,PITPNM3,PSTPIP2,RASA4,RGS14,RNASEL,RPS6KA3,SDC4,SGO2,SLC39A12,SOX2,SOX5,SP7,TNC,TNFRSF12A,TOX2,WIF1,WNT2B
Male proximal nerve stump	HDAC4	0.0267	12.485	-0.356	0.0092	transcription regulator		1.011	1.35e-05	ANGPTL4,ARC,CALB1,CALCB,CCNB1,CDKN2A,CYFIP2,EGR2,FOSL1,GADD45A,HDAC9,LDB2,MAPK10,MEF2C,MMD2,Nppb,NRCAM,RAB3C,SH3GL2,SLC8A1,SNAP25,SYN2,TNFRSF12A,VCAM1
Male proximal nerve stump	miR-146a-5p (and other miRNAs w/seed GAGAACU)					mature microRNA	Activated	3.36	1.44e-05	BRCA1,CCNA2,CCR3,CD1D,CD40,CFH,EGFR,HEY1,IL12RB2,IL1RL2,KIF22,PDGFRA,PTAFR,RAD54L,SYT1,TLR1,TLR4,TLR9,TRIM14
Female proximal nerve stump	Brd4	0.462	13.5	-0.126	0.275	kinase	Inhibited	-2.333	1.45e-05	CFB,COL4A3,COL4A5,H2-T24,ITGAL,KLF4,LOX,PDGFA,Serpina3g (includes others),TIMP1
Female proximal nerve stump	OGT	0.0223	15.073	-0.431	0.00486	enzyme	Inhibited	-3.317	1.45e-05	BTC,CCND1,FGF5,GDNF,GFAP,HMGA1,LBH,LPL,RGS16,SLC6A1,TNC,WIF1
Male proximal nerve stump	26s Proteasome					complex		-1.233	1.47e-05	AR,ATP6V0D2,BHLHE22,BIRC3,CCNA2,CCNE2,CDK1,CENPE,Chil3/Chil4,DDX58,EGFR,EREG,ESR1,FOSL1,GFAP,GRIN1,HBEGF,KIF23,MMP12,Pmaip1,SOX2,TK1,TNFSF10,TOP2A,ULBP1
Male proximal nerve stump	MITF	1.19e-05	12.073	-0.635	1.08e-06	transcription regulator	Inhibited	-4.268	1.55e-05	ALCAM,ATRX,AURKB,BRCA1,CCNB1,CDCA8,CDKN2A,CENPF,CEP55,COL2A1,CRYBG1,DAPK1,ECT2,EDNRB,ESPL1,FMOD,FOXD3,FRMD4B,HES1,HPGD,IRF4,ITGA4,KIF20A,KIF4A,KIFC1,LYST,Nppb,NUF2,PIF1,PLK1,POU3F2,RAB27A,SOX10,SOX5,TNFRSF14,TPX2
Male proximal nerve stump	PRKCD	1.95e-11	13.885	-0.787	3.3e-13	kinase		-1.213	1.55e-05	ARID3B,BIRC3,CCNA2,CD4,CDKN2A,CEMIP,CIITA,DENND3,ERCC6L,FBN1,FOSL1,GFAP,IL2RG,ITGAM,KIF2C,LAMB3,LIF,LIPG,LYST,MMP12,OAS1,PTPN6,SLITRK3,SOX2,SPHK1,TLR2,TTC9,TUBB2A,VCAM1
Female proximal nerve stump	ERK					group	Activated	2.641	1.59e-05	CCND1,CEBPD,DIO2,DIO3,EIF2AK2,EREG,GPRC5C,HBEGF,HEY1,HMGA1,LIF,MAFF,MMP3,ODC1,SELL,SERPINB2,SOX4,SP7,TIMP1
Female proximal nerve stump	PRDM1	0.194	9.375	-0.289	0.0801	transcription regulator		1.342	1.6e-05	ANGPTL4,CPA4,CRISPLD2,Cyp2j13,F5,FGA,ID2,IFIT1,LAX1,LRRN1,MMP25,OAS1,OAS2,OAS3,PDE4C,RGS16,SELL,SLC6A12,THEMIS2,TNFRSF14,XRCC5
Male proximal nerve stump	JAK1	9.81e-13	14.619	-0.85	1.15e-14	kinase		-0.17	1.62e-05	CD40,EIF2AK2,HLA-A,IFIT2,IL11,IL19,IRF7,LIF,MAP3K8,Oasl2,SAA1,STAT2,TAP1,TF,USP18,WFDC5
Male proximal nerve stump	Brd4	0.0366	13.428	-0.323	0.0134	kinase	Inhibited	-4	1.62e-05	CCR2,CCR5,COL4A3,COL4A5,EDNRB,H2-T24,HGF,ITGAL,PDGFA,Serpina3g (includes others),Tgtp1/Tgtp2,TLR4,TLR6,TLR8,TNFSF10,TNFSF15
Male proximal nerve stump	TET2	5.5e-12	12.508	-0.912	8.1e-14	enzyme		-0.684	1.72e-05	APOBEC1,APOBR,CA8,CMPK2,CSF1R,GRAP2,I730030J21Rik,IFI16,IFIT2,ITGAX,ITGB2,KHDC3L,LILRB4,MAFF,MMP8,MTSS1,NIBAN1,PXDC1,SLC16A12,SLC4A11,SORL1,SOX2,TGM1,Tnfrsf22/Tnfrsf23
Male proximal nerve stump	MAPK14	1.64e-07	13.807	-0.529	8.07e-09	kinase		0.195	1.73e-05	ADCY7,AREG,ATP2B4,CCNA2,CCNB1,CD40,CDKN2A,CEBPD,CRYAB,EGFR,EREG,GADD45A,GRIN2A,IL27,MEF2C,MMP3,MYH11,Nppb,NRP1,Pmaip1,PPARGC1B,SH2D2A,SLC8A1,Slfn1,SLFN12L,SOX2,SPHK1,TOP2A,VCAM1,WIF1
Female proximal nerve stump	TERT	0.873	8.05	0.043	0.773	enzyme		0.596	1.77e-05	ALDH1A3,AR,CCND1,CDKN2A,EREG,IFI16,IFIT1,ISG15,KLK3,KRT19,LIPG,MMP3,SERPINB2,SPON1
Female proximal nerve stump	BMP2	0.817	9.055	0.062	0.687	growth factor		1.074	1.77e-05	ASGR1,BTC,CCND1,COL2A1,CREB3L1,GFAP,GFRA1,HEY1,ID2,IFI16,KLF4,Nes,SOSTDC1,SOX2,SP7,TIMP1,TNFRSF11B,TUBB3
Male proximal nerve stump	PRDM16	0.126	12.559	0.22	0.0599	transcription regulator		1.723	1.88e-05	DIO2,GBP3,GPX3,HGF,IFI44,IFIT2,IRF7,Nppb,OAS2,OAS3,STAT2
Female proximal nerve stump	MYOD1		4.524	-0.021	0.691	transcription regulator		0.828	1.89e-05	ADORA1,CXCL14,EIF2AK2,GREM2,ID2,IFI16,IGF2,LIF,MUSK,MYBPH,MYCL,Nes,PDGFA,PMEPA1,SP7,SUSD2,TNNC1,TNNI1,UBA7
Male proximal nerve stump	ATP-gamma-S					chemical reagent			1.91e-05	AREG,ASAH2,CCR5,CD109,CD300E,CD40,CD69,CD72,CSF1R,EREG,IL15RA,IRF4,MPEG1,NRP1,TLR1
Male proximal nerve stump	SMARCB1	0.000387	13.629	0.467	6.22e-05	transcription regulator		0.847	1.91e-05	ARHGAP4,ATP1B1,AURKA,CA8,CCNA2,CDK1,CDKN2A,CENPE,DAPK1,DOCK8,EIF2AK2,EN1,FCGR1A,GJB1,HBEGF,HES1,HEY1,IFI16,IL15RA,KIF11,KIF23,NUP210,OAS1,OAS3,POSTN,PPARG,RAB3B,RAD51AP1,RAD54B,SOX10
Male proximal nerve stump	ADAM12	7.13e-10	11.973	-1.937	1.83e-11	peptidase		0.32	1.94e-05	Ccl8,COL4A5,DPT,EGFR,FBN1,HGF,ITGA7,LAMA5,LAMB3,MMP3,Nrg1,OLR1,PPARG,SERPINE2,SFRP2,SVEP1
Male proximal nerve stump	tetrachlorodibenzodioxin					chemical toxicant		0.825	1.96e-05	ABCC2,AHRR,ALCAM,ALDH1A3,ANGPT1,AR,CALB1,CCN1,CCNA2,CCNE2,CD36,CDKN2A,COL4A5,DACT2,E2F8,EBF1,EGFR,ELN,EREG,ESR1,GAD1,GRIN1,HDAC9,HES1,HSPA2,ID3,IGHM,IL10RA,INA,ITGA7,ITGAL,ITGAX,KCNA3,KCNA5,LYST,MANF,MCM3AP,MEGF10,MYB,MYH11,NPTX1,PCLAF,PCSK2,PLAGL1,PON1,RESP18,SAA1,SFN,SLC16A10,SLC40A1,SST,TGM1,TK1,TNC,TUBA8,UGT1A6
Male proximal nerve stump	TGFBR2	6.88e-05	15.548	-0.578	8.37e-06	kinase		0.407	1.97e-05	ADGRE1,ALOX15,ANGPTL4,AR,AREG,ASS1,CCDC184,CDKN2A,CDKN2B,COL4A6,CRABP1,CRYAB,ESPL1,FGF5,FMOD,GFAP,GJB6,GPC1,HGF,HK2,HPGD,IL2RB,IRF8,ITGAM,KLRB1,LTB4R,Ly6a (includes others),MMP12,MMP3,MSR1,NRP1,PLAGL1,PPARG,PRR7,PTGDS,PTGIS,PTPRC,Retnlg,SAA1,SEMA7A,Serpina3g (includes others),SLC1A2,SV2C,SVEP1,SYNGR3,TBXAS1,TNFRSF12A
Male proximal nerve stump	tributyltin					chemical reagent		-0.218	2.05e-05	ANGPTL4,ASS1,CA2,CCNE2,DKK2,DOCK8,GGCT,IFIT2,IL11,IRF7,LEP,LPL,PDE1B,PDGFRA,PPARG,PPL,S1PR3,SCG2,SH2D3C,SPN,STAT2,TNC
Male proximal nerve stump	CD40	9.16e-13	9.719	-2.119	1.07e-14	transmembrane receptor		-1.165	2.06e-05	BIRC3,CCNA2,CD40,CD69,CNR2,CYSLTR1,DAPP1,HSH2D,IL10RA,IL15RA,IL27,IL2RB,IL5RA,IRF4,ITGAL,ITGAM,ITGB2,Ly6a (includes others),MCM3AP,MMP3,NEFH,Nefm,RASGRF1,REL,SELL,SLAMF7,TAP1,TLR2,TLR9,TNFRSF13B,TNFSF10,VCAM1
Female proximal nerve stump	CGAS	0.000122	10.028	-0.751	7.97e-06	enzyme	Inhibited	-2.437	2.09e-05	DDX60,IFI44,IFIT1,ISG15,OAS1,OAS3,USP18
Female proximal nerve stump	prostaglandin E2					chemical - endogenous mammalian		1.957	2.13e-05	ALOX15,ANGPTL4,ATP2A3,CCL22,CCND1,CEBPD,EREG,FMOD,FSTL3,GBP6,GFAP,Iigp1,IL2RA,KLF4,LIPG,LOX,MMP3,MYCL,RIN1,SELL,SP7,THEMIS2,TNFRSF11B,XRCC5
Male proximal nerve stump	genistein					chemical drug		-0.763	2.19e-05	ACP3,ALAS1,ANGPTL4,AP3B2,AR,ATP6V0D2,CASP3,CCNB1,CCNB2,CCR2,CD4,CDC25C,CDK1,EREG,ESR1,FERMT3,GADD45A,GAL3ST1,GDNF,HLA-A,HPGD,IFIT2,IGF2R,IRF7,ITGB2,KCNJ2,LCP2,LIPA,LPL,MAN2B1,MMP3,Mt1,MYB,NAPSA,OSBPL3,PKIB,PLK1,PPARG,PTAFR,PTPN6,RASGRP1,RPH3A,SH2B2,SIGLEC10,SLC11A1,SLC4A4,SPHK1,TICAM2,VCAM1
Male proximal nerve stump	PDGF-AA					complex		-0.73	2.2e-05	AREG,CDK1,EREG,GFAP,HBEGF,HGF,PDGFA,PDGFRA,SOX2
Male proximal nerve stump	immethridine					chemical reagent	Activated	3	2.2e-05	BTK,CCR5,CTSS,FCGR1A,IFI16,OLR1,RELT,SIGLEC1,VCAM1
Male proximal nerve stump	TRAF2	0.105	12.35	0.239	0.0479	enzyme		-0.822	2.23e-05	AURKA,AURKB,BIRC3,CCNB1,CDC25C,CDK1,CDKN2A,EGFR,IKBKE,IL27,IRF4,LILRB4,MPEG1,PLK1,PYGL,Serpina3g (includes others),TK1
Male proximal nerve stump	CASR	0.863	2.322	0.032	0.788	G-protein coupled receptor	Inhibited	-2.324	2.26e-05	ABCC2,BUB1B,CCNB1,CHAF1B,CLDN14,Clec2d (includes others),EGFR,EGR1,GADD45A,GATA6,IQGAP1,KIF11,KIF22,LPL,NUSAP1,PON1,PPARG,PRC1,RAD51AP1,RGCC,TK1,TLR2,TPX2
Male proximal nerve stump	RRP1B	0.625	11.902	-0.132	0.488	transcription regulator			2.32e-05	ADCY7,AREG,AURKA,BRCA1,CASP3,CCNA2,CCNB2,CDC25C,CDK1,EP300,ESPL1,FANCB,GADD45A,ITGB2,KIF11,PLK1,RBL1,Rps27/Rps27rt,SERPINE2,TOP2A
Female proximal nerve stump	SPI1	0.161	13.28	-0.306	0.0618	transcription regulator	Inhibited	-3.181	2.39e-05	CCL22,CCND1,CEBPE,CMPK2,CXCL14,CYBB,GATA1,HELZ2,ID2,IFI44,IFIT1,IL2RA,ISG15,KLF4,KLK3,LILRB3,LYZ,PARP12,SP110,TNFRSF14,USP18
Male proximal nerve stump	ZFP36	0.296	14.126	-0.26	0.176	transcription regulator	Activated	3.948	2.45e-05	AHRR,BIRC3,CCNE2,CD36,CTSS,CYBB,E2F8,FOSL1,KIF11,KIF14,MEFV,NEK2,NHSL2,NUF2,PRC1,TLR4,TOP2A,VCAM1
Female proximal nerve stump	OSMR	0.00325	14.463	0.432	0.000444	transmembrane receptor			2.46e-05	DHX58,GBP4,Ifi47,Irgm1,OAS1,Oasl2,PHF11,Serpina3g (includes others),TIMP1
Male proximal nerve stump	IFN Lambda					group	Inhibited	-2.449	2.52e-05	DDX58,OAS1,Oas1b,OAS2,OAS3,USP18
Male proximal nerve stump	IFNAR2	0.73	13.577	-0.054	0.613	transmembrane receptor	Inhibited	-2	2.53e-05	BCL2L14,DDX58,HSH2D,IFI44,IFIH1,Mx1,OAS1,OAS2,RIPOR2,TNFSF10,UBA7,USP18
Male proximal nerve stump	P38 MAPK					group		-1.569	2.6e-05	ANGPT1,AQP4,ASS1,BATF2,CCL11,CD1D,CD36,CD40,CD69,CDKN2A,CEBPD,CYBB,DDC,DIO2,DIO3,EDNRB,EGR1,EGR2,FGF10,ID3,IL11,IRF7,ITGA4,ITGAM,ITGB2,LEP,MEF2C,MMP12,MMP3,MT-CO2,MYH11,Nes,PLA2G4A,PML,POSTN,PPARG,RAB7B,SLC8A1,SP7,Tgtp1/Tgtp2,TLR2,TNFSF10,TNNC1,TNNI1,TOP2A,VCAM1
Male proximal nerve stump	FAS	3.83e-05	10.711	-0.721	4.27e-06	transmembrane receptor		-1.382	2.6e-05	BCL11A,BIRC3,BTK,CASP3,CD1D,CD48,CEBPD,CLTB,CRYBG1,EGR1,EGR2,F5,FAIM2,FBN1,GBP2,GLIPR1,IFIT1,IL10RA,IL15RA,IL18R1,INPP5D,ITGA7,ITPR1,LILRB4,LY75,MEF2C,MYO5A,NLRP1,P2RX1,P2RY10,PIK3CD,PIK3CG,PSD4,PTPRN,PTPRN2,RAPGEF5,RGS14,SORL1,SPINK1,SYK,TLR2,TLR8,TNC,TNFRSF1B,TNFSF10,VCAM1
Male proximal nerve stump	5-O-mycolyl-beta-araf-(1->2)-5-O-mycolyl-alpha-araf-(1->1')-glycerol					chemical - endogenous non-mammalian		-0.316	2.63e-05	CD1D,CD40,CMKLR1,EGR2,HBEGF,IFIT1,IFIT2,IL18RAP,KYNU,NAIP,RGS16,SDC4,SERPINE2,SLAMF7,SPHK1,TNIP3,VCAM1
Male proximal nerve stump	PTF1A					transcription regulator	Activated	2.758	2.66e-05	CALB2,CELA1,CRABP1,GAD1,GAD2,GBX1,GRM5,IPCEF1,LAMP5,Nrxn3,Pou3f1,SLC32A1,SLC6A5,ZMAT4
Male proximal nerve stump	Akt					group		-1.4	2.74e-05	ANGPT1,AR,BRCA1,CD274,CD36,CDK1,COL2A1,E2F2,EGFR,EGR2,ESR1,FOSL1,FOXM1,GCNT4,GGT5,GPC1,HES1,HK2,HPGD,HSPG2,IL27,IL2RB,KCNA5,LAMB3,LAMC2,LEP,LPL,MAN2A1,MLXIPL,MMP12,MSLN,MT-CO2,MYB,NOS1,PLA2G4A,PPARG,PPP1R1B,PTAFR,SLC1A2,SLC8A1,SOX2,SYT1,TLR2,TNC,TNFSF10,TTYH3,VCAM1
Male proximal nerve stump	GNAQ	0.905	14.359	0.016	0.851	enzyme		1.726	2.74e-05	AREG,CLCF1,CNN1,EDN2,EGR1,FOSL1,GADD45A,GBP2,HK2,IL11,MAFF,MAP3K8,Nppb,NPR3,OAS1,OLR1,PHLDA1,PYGL,SLC8A1,SPHK1,TGM1,TNFRSF12A,Ugt1a7c,VCAM1
Female proximal nerve stump	PGR	0.855	4.907	-0.039	0.742	ligand-dependent nuclear receptor	Activated	3.031	2.76e-05	ALDH1A3,ALOX15,AR,CALCB,CCND1,CEBPD,DDX60,HBEGF,HPGD,IFI16,IFI44,IFIT1,ISG15,KLF4,OAS1,OAS2,OAS3,PDGFA,PRKG2,SNAP25,TNC
Male proximal nerve stump	DOCK8	3.25e-18	11.803	-1.975	1.11e-20	other	Inhibited	-3.873	2.76e-05	CD40,CMPK2,DAXX,HELZ2,IFIT2,Iigp1,IL15RA,IRF7,IRGM,RBL1,REL,SLFN12L,STAT2,TRIM21,Vnn3
Female proximal nerve stump	S100A9	0.321	15.669	-0.22	0.162	other		-1.152	2.78e-05	C3,CALCB,CCND1,CXCL14,GFRA3,GPR37L1,ISG15,MMP17,MMP3,PHLDA1,PTPRO,SCUBE1,SLC6A12,USP18,VGF
Female proximal nerve stump	IFI16	0.000563	9.29	-2.032	5.16e-05	transcription regulator	Inhibited	-2.359	2.9e-05	CCND1,CDKN2A,DDX58,ID2,IFI16,IL2RB,ISG15,LPL,OAS1,STAT2
Male proximal nerve stump	imipramine blue					chemical drug	Activated	3.091	2.9e-05	AURKA,CCNA2,CCNB1,CCNE2,CENPE,CENPF,E2F2,FOXM1,GADD45A,PLK1
Female proximal nerve stump	RUNX1	0.654	12.787	0.082	0.473	transcription regulator		-0.266	2.92e-05	BDH1,CCND1,CDKN2A,CYP11A1,GATA1,GFI1B,GPATCH4,Hmga2,ID2,IL2RA,Irgm1,ISG15,ITGAL,KLRB1,OAS3,Oasl2,Sp100,SP7,TIMP1
Female proximal nerve stump	fluticasone propionate					chemical drug		0.823	2.97e-05	ANGPTL4,C3,CCL22,CFB,GAPT,GLDN,HPGD,IFIT1,LPL,OAS2,PHLDA1,SERPINB2,SIGLEC10,TAP1,TIMP1
Male proximal nerve stump	mir-183					microRNA	Inhibited	-3.054	2.99e-05	CMPK2,DDX58,DDX60,EGR1,FOXF2,HERC6,IFIT1,OAS2,RTP4,SERPINE2,SLFN5,SP110,TRANK1
Female proximal nerve stump	Hedgehog					group		-1.353	2.99e-05	CCND1,CDKN2A,IGF2,KLF4,KLK3,KRT19,MYCL,SOX2
Female proximal nerve stump	LATS1	0.862	13.535	0.035	0.754	kinase		-0.563	2.99e-05	ALDH1A3,BTC,EREG,GFAP,Hmga2,KRT19,Nes,NRCAM
Female proximal nerve stump	TLR4	0.128	12.932	-0.297	0.0457	transmembrane receptor	Inhibited	-2.149	3.03e-05	C3,Ccl8,CEBPD,CFB,CMPK2,DAXX,DLK1,EREG,GDNF,GFAP,HBEGF,HELZ2,IFI16,Ifi47,Iigp1,IL2RA,IL2RB,IRGM,Irgm1,ISG15,PLAGL1,RGS16,SELP,SLC6A12,STAT2
Female proximal nerve stump	ELF3		3.17	0.013	0.645	transcription regulator		-1.641	3.07e-05	ANGPTL4,COL2A1,EHF,KLK3,LYZ,MMP3,Tlr11
Male proximal nerve stump	Histone h4					group			3.07e-05	CD1D,CD40,CD69,CDC25C,CDK1,CDKN2A,CIITA,ESR1,FOXM1,GAS1,GRIA2,HES1,HPSE,KIF5C,MEF2C,Mt1,Mx1,OAS3,PPARG,RASGRP1,RBL1,SPHK1,TNFSF10,VCAM1
Male proximal nerve stump	SLC15A4	0.00665	11.906	-0.276	0.00175	transporter	Inhibited	-2.985	3.11e-05	CD274,DDX58,EPSTI1,IFIT1,IFIT2,IRF7,SLAMF7,USP18,VCAM1
Male proximal nerve stump	NFIX	6.76e-06	13.201	-0.831	5.65e-07	transcription regulator		-0.656	3.11e-05	ADAM12,ADRA1B,ALAS1,CXCL14,GFAP,HGF,IL27,PDGFA,POSTN
Female proximal nerve stump	SP3	0.265	13.745	-0.152	0.123	transcription regulator		-0.109	3.14e-05	CCND1,COL2A1,EIF2AK2,EREG,FGF10,IGF2,IL12RB2,IL2RB,ITGB8,KLF4,LPL,MYH11,PADI4,TGM1,TIMP1,TNC,TNNC1
Male proximal nerve stump	PURA	0.94	12.595	-0.015	0.905	transcription regulator		1.206	3.17e-05	AR,GFAP,ITGAL,ITGAM,ITGAX,NEFH,SPN
Male proximal nerve stump	4-nitroquinoline-1-oxide					chemical toxicant		-1.89	3.17e-05	AURKA,AURKB,CCNA2,CCNB1,CCNB2,CDK1,EGR1
Male proximal nerve stump	IFIH1	4.59e-18	11.844	-1.948	1.61e-20	enzyme	Inhibited	-2.247	3.2e-05	CD4,Clec2d (includes others),EGR1,IFIT1,IRF7,Ly6a (includes others),Mx1,OAS1,OAS2,PHLDA1,SIGLEC1,USP18
Female proximal nerve stump	SRF	0.817	12.217	0.043	0.686	transcription regulator		1.715	3.2e-05	AVPR1A,CD177,CEBPD,CEBPE,CORIN,CYBB,GATA1,GPATCH4,HIF3A,LBH,LPL,MYH11,Ngp,NPTX2,P2RX1,SELP,SERPINB10,SERPINB2,SOSTDC1,TNC,TNNC1,VEGFD,Vmn2r32 (includes others)
Male proximal nerve stump	NCOR2	0.576	14.11	0.099	0.435	transcription regulator		0.314	3.24e-05	AR,BIRC3,CD69,CEBPE,CTSS,HBEGF,KCNN4,LEP,LPL,MMP12,NFAM1,PDGFA,PLIN1,SEMA4D
Female proximal nerve stump	PARP1	0.296	13.377	-0.141	0.144	enzyme	Inhibited	-2.053	3.36e-05	CCND1,CXCL13,GBP4,GBP6,GBP7,Iigp1,IL2RA,IRGM,ITGAL,LIF,NELL2,SELP,TLR9
Male proximal nerve stump	ID3	2.95e-12	13.617	1.016	3.99e-14	transcription regulator		-0.329	3.4e-05	CBFA2T3,CCL11,CCNB1,CCNE2,CCR5,CCR9,CD72,CDK1,CDKN2A,E2F2,EGR2,ID3,IFI16,IKZF3,IL10RA,IL2RB,IRF4,IRF8,MYB,PIK3R5,RAPGEF4,REL,SELL,SEMA7A,SLAMF6,SOX5,TNFSF10,TOX2,VCAM1
Female proximal nerve stump	IFNA4					cytokine	Inhibited	-2.154	3.47e-05	H2-T24,IFIH1,IFIT1,Irgm1,ISG15,PMEPA1,USP18,ZBP1
Female proximal nerve stump	ziritaxestat					chemical drug	Activated	2.121	3.47e-05	ALDH1A3,CEMIP,IFIT1,LTBP2,OAS1,OAS2,OAS3,USP18
Female proximal nerve stump	CDC73	0.935	12.968	-0.021	0.878	other			3.48e-05	CCND1,GATA1,HMGA1,Hmga2,HMGCS2,IGF2
Female proximal nerve stump	SOX9	0.00923	11.79	0.453	0.00162	transcription regulator		0.72	3.59e-05	AR,COL2A1,ITGB8,KLF4,KLK3,MYH11,PDGFA,SOSTDC1,SOX2,SOX4,SP7,WIF1
Female proximal nerve stump	EIF2AK2	2.19e-08	12.675	-1.082	2.39e-10	kinase	Inhibited	-2.547	3.59e-05	CCND1,CEBPD,DDX58,EIF2AK2,IFIT1,ISG15,OAS1,OAS3,PARP12,SAMHD1,USP18
Female proximal nerve stump	FGF2	0.00918	13.712	0.437	0.0016	growth factor	Activated	3.394	3.59e-05	ANGPTL4,AR,CCND1,CDKN2A,CRABP2,CYP11A1,DIO3,EREG,FGF5,GDNF,GFAP,HBEGF,HMGA1,ID2,IGF2,LOX,MMP3,Nes,ODC1,PDGFA,SFRP2,SOX2,SP7,SPINK1,TIMP1,TNFRSF12A,TUBB3,VGF,XRCC5
Male proximal nerve stump	E. coli B5 lipopolysaccharide					chemical - endogenous non-mammalian	Inhibited	-3.649	3.68e-05	ACKR1,BIRC3,CCL11,Ccr1l1,CCR5,CCR9,CD274,CD40,CD69,CLDN14,CSF3R,CXCL13,CYBB,EGFR,GBP2,HLA-A,IFIT1,IL11,IL12RB2,IL15RA,IL18RAP,IL27,IL5RA,ITGAL,LIF,MAP3K8,MLXIPL,NCF1,NOD2,PHLDA1,TLR2,TLR4,TLR6,TLR7,XCR1
Male proximal nerve stump	CD44	0.0452	15.501	-0.456	0.0172	other	Inhibited	-3.244	3.68e-05	ADGRE1,BIRC3,CCR2,CCR5,CD274,CD36,CD69,CELA1,CLEC7A,CRABP2,EP300,GADD45A,HMMR,ITGA4,ITGAX,Ly6a (includes others),MBNL3,MMP12,MMP3,MMP8,NPNT,PRKRIP1,SDC4,SELL,SFRP2,SOX2,STAT2,TLR8,VCAM1,WAS
Male proximal nerve stump	palbociclib					chemical drug	Activated	2.512	3.68e-05	ANGPT1,CD274,CENPF,CLSPN,EGR1,GADD45A,HES1,KIF11,MKI67,NCAPG,OLR1,S100B,TK1
Male proximal nerve stump	LY294002					chemical drug		0.904	3.71e-05	AR,ATP2B2,AURKA,BIRC3,BTK,BUB1B,CASP3,CCN1,CCNA2,CCNB1,CCR2,CD274,CD36,CD69,CDKN2A,CDKN2B,CTNNA2,CUBN,EGFR,EGR1,EGR2,EREG,ESR1,FLRT2,FOSL1,FOXC2,Fxyd2,GFAP,HBEGF,HES1,HGF,HK2,IGHM,IL19,ITGA2B,ITGAM,LAMB3,LAMC2,LEP,LIF,MAP3K8,MEF2C,MYB,MYH11,NEFH,NPTX1,PHLDA1,POSTN,PPARG,RBL1,SCG2,SFN,SLA,SMC2,SPN,SYK,TLR2,TNFRSF1B,TOP2A,VCAM1
Male proximal nerve stump	EWSR1					other		-1.897	3.87e-05	BHLHE22,CDK1,DLGAP5,GAS1,KIF20A,NUSAP1,PCDH20,PCLAF,SYNPR,TOP2A
Male proximal nerve stump	LHX1	0.981	3.807	0.007	0.967	transcription regulator		1.25	3.95e-05	ASS1,ATP1B1,CALCB,CUBN,DAB1,DPP4,FGF5,FUT9,Fxyd2,GAD1,KLK6,Ly6a (includes others),NAPSA,RBM47,SHISA2,SLC16A12,SLC32A1,SOSTDC1,SPINK1
Male proximal nerve stump	WNT3A					cytokine		1.525	3.99e-05	ALDH1A3,ANGPT1,ATP1B1,ATP6V0D2,CCDC80,CCN1,CD274,CD300A,COL2A1,DKK2,EGR2,EN1,FGF5,FHOD3,FMOD,FOXM1,GAS1,GDNF,GFI1B,GGT5,Irgm1,IRX3,KCTD12,LRRC17,MEF2C,Nes,OLIG1,PDGFA,PDGFRA,PLIN1,PPARG,RASGRP3,RSPO3,SDC4,SERPINB1,SFRP2,SP7,SYTL3,TNC,TUBB3,VCAM1,WIF1,ZCCHC12
Female proximal nerve stump	epinephrine					chemical - endogenous mammalian		-0.755	4.01e-05	ADRA1B,ALOX15,CCND1,DLK1,ERFE,GRK3,LPL,MMP3,NPY1R,SELL
Male proximal nerve stump	KLF4	6.43e-07	11.674	-0.838	3.85e-08	transcription regulator		-1.511	4.02e-05	ADGRE1,ALCAM,ANGPT1,BUB1B,CASP3,CBFA2T3,CCNB1,CDKN2B,CENPE,Chil3/Chil4,CHST15,CRABP2,CSF1R,FGF5,FOXM1,GADD45A,GBP3,GDF3,HBEGF,HES1,HEY1,ID3,IRX3,ITGAM,KHDC3L,MEF2C,MYH11,Nppb,NRP1,Oasl2,PDGFRA,PPL,SOX2,SPHK1,TF,TGM1,TNC,TNFSF10,USP18,VCAM1,WLS
Male proximal nerve stump	SBDS	1.08e-05	14.318	0.583	9.69e-07	other			4.19e-05	ADD2,AKNA,BEX1,CALB1,CPLX1,CRABP1,CRMP1,CRYM,DERL3,EGR1,IFI16,MAFF,PLAGL1,PPP2R2C,PTPRO,RAC2,TNC
Male proximal nerve stump	IRF5	0.000155	12.791	-0.93	2.15e-05	transcription regulator	Inhibited	-3.924	4.19e-05	CASP3,CMPK2,DDX58,DHX58,EP300,IFI44,IFIH1,IFIT1,IFIT2,IRF7,OAS1,OAS2,Oasl2,PARP12,SP110,STAT2,TNFSF10
Male proximal nerve stump	FADD	0.0273	11.3	0.273	0.00944	other	Inhibited	-3.007	4.19e-05	BIRC3,CASP3,CDK1,DDX58,DHX58,EGR1,EIF2AK2,FOXM1,IFIH1,IFIT2,IRF7,LY6E,Mx1,Sp100,ST8SIA4,STAT2,TRAFD1
Female proximal nerve stump	butyric acid					chemical - endogenous mammalian		-1.815	4.32e-05	ALOX15,AR,ATP2A3,C7,CALCB,CCND1,CCR3,CDKN2A,CYP11A1,DAPK1,GATA1,IFI16,IFIT1,IGF2,IL11,IL18R1,INPP5J,KLF4,KLK3,MYCL,OAS2,POLR2L,PTPRN,SERPINB2,STAT2,TGM1,TIMP1
Female proximal nerve stump	UBA7	1.08e-05	12.112	-1.049	4.31e-07	enzyme		1.992	4.33e-05	DDX58,DHX58,ISG15,OAS1
Male proximal nerve stump	IL15	0.000817	10.251	-0.594	0.000149	cytokine		-0.385	4.36e-05	ALDOC,CASP3,CCL11,CCR2,CCR9,CD244,CD274,CD28,CD40,CD69,CD84,CDKN2B,CMKLR1,DPP4,EGR2,FYB1,GGT5,GPC1,HBEGF,HK2,IFIT1,IL12RB2,IL15RA,IL18R1,IL18RAP,IL2RB,IL2RG,ITGAX,KLRB1,LEP,LIF,MKI67,MSLN,NPTX2,P2RX1,PLA2G4A,PLCG2,PLEK,PNP,PPARGC1B,PTPRC,PYGL,RAC2,RGS16,SELL,SORL1,SPN,TLR2,TNFSF10,TNNI1,TOP2A,TRIM5,VCAM1
Female proximal nerve stump	PROCR	0.345	12.155	-0.18	0.179	other		-0.873	4.39e-05	CCL22,CCND1,GBP4,GBP6,Iigp1,LIF
Female proximal nerve stump	NFIX	0.000112	13.204	-0.721	7.17e-06	transcription regulator		-0.732	4.39e-05	ADAM12,ADRA1B,CCND1,CXCL14,GFAP,PDGFA
Male proximal nerve stump	8-bromo-cAMP					chemical reagent	Inhibited	-2.857	4.5e-05	AP3B2,ASS1,ATP6V0D2,BIRC3,BUB1,BUB1B,CCNA2,CCNB1,CCNB2,CCNE2,CDC25C,CDK1,CDKN2B,COL4A6,CSF3R,DDX25,DIO2,EGFR,EGR1,ESPL1,ESR1,FGF5,FOSL1,GATA6,GFAP,GPX3,GTSE1,GUCY1A1,HPGD,HPSE,ID3,IL11,IL19,IQGAP3,ITGA4,ITGA7,LAMB3,LIF,LIPA,MAPK10,MYLK3,Nes,NOS1,NRP1,PDGFRA,PDYN,PLK1,PPARG,PPL,RAC2,RASGRF1,RASSF5,RBL1,SLC1A2,TNC,TSHR,TTK,WNT2B
Female proximal nerve stump	FZD9	0.983	6.781	0.006	0.965	G-protein coupled receptor		-1.432	4.53e-05	CXCL14,IFI16,IFI44,ISG15,Oasl2
Female proximal nerve stump	TNK1	0.528	5.728	-0.141	0.337	kinase	Inhibited	-2.219	4.53e-05	IFI16,IFIH1,Oas1b,OAS2,TLR9
Female proximal nerve stump	FOXA2					transcription regulator		-1.23	4.61e-05	ALOX15,C3,CCL22,Ccl8,CCND1,DLK1,EN1,GPRC5C,Hmga2,HMGCS2,HPGD,LPL,LYZ,MYH11,NPTX2,SAA1,SPINK1,TNNI1
Male proximal nerve stump	GNA14	0.197	10.974	-0.307	0.105	enzyme			4.69e-05	CNN1,GADD45A,GBP2,HBEGF,HK2,KCNK6,LIF,MAP3K8,Nppb,NPR3,OLR1,PHLDA1,SPHK1,Ugt1a7c,XDH
Male proximal nerve stump	N-methyl-D-aspartate					chemical drug	Activated	2.155	4.72e-05	ARC,ATP2B2,ATP2B3,ATP2B4,CALB1,CCR5,EDN2,EGR1,GFAP,GRIN1,GRIN2A,LIF,SAA1,SLC1A2
Male proximal nerve stump	rifampin					chemical drug		-1.709	4.77e-05	ABCC2,ALAS1,CD36,CRYAB,DSE,ECT2,GATA6,GBP2,GRK3,HMMR,IFRD1,ITGAM,KIF14,MYB,NCAPH,NEIL3,NUF2,RACGAP1,SERPINB1,SKA3,STIL,TLR2,UGT1A6,USP18
Male proximal nerve stump	CHUK	0.00281	13.053	-0.338	0.000633	kinase		-0.455	4.82e-05	AMPD3,CCL11,CCNB1,CEBPD,CRLF1,CXCL13,EREG,FOXC2,FOXF2,GBP2,GBP3,GRIN2A,HEY1,HK2,HLA-A,IFI16,IFIT2,IL11,MMP3,Mt1,Mt2,PLA2G4A,PLK1,PPARGC1B,RGS16,Rtp3,SERPINE2,TK1,TNFRSF1B,VCAM1
Male proximal nerve stump	NGF	0.0751	10.501	0.511	0.0318	growth factor	Activated	3.057	4.93e-05	CALCB,CD40,CDK1,CDKN2A,CHGB,CRYAB,E2F2,EGFR,EGR1,EGR2,ELAVL4,FOSL1,FRRS1,GADD45A,GRIA2,GRIN1,GRIN2A,GUCY1A1,KCTD11,MMP3,Nefm,NOS1,PLA2G4A,PPARG,PPP2R2C,SCG2,SLC40A1,SNAP25,STMN4,STOM,TNFRSF12A,VGF
Female proximal nerve stump	IGF1	0.169	13.871	-0.224	0.0662	growth factor	Activated	3.152	4.96e-05	CCDC80,Ccl8,CCND1,CDKN2A,CEBPD,COL16A1,COL2A1,CYBB,CYP11A1,DAXX,EIF2AK2,FHOD3,GDNF,GFAP,HMGA1,ID2,IGF2,KISS1R,LPL,MDK,MMP3,MYH11,ODC1,PHLDA1,SOX2,SP7,TAP1,THSD4,TNFRSF11B,TNFRSF12A,TNNC1,TUBB3
Female proximal nerve stump	filgrastim					biologic drug		1.335	4.98e-05	ALOX15,AOC3,CCR3,CD177,CRYBG1,CYBB,DDX58,F5,GATA1,HEY1,HMGA1,HPGD,IFI44,IFIT1,IL18R1,IL2RB,IL31RA,IL5RA,ISG15,KLRB1,LILRA5,MAFF,OAS3,RAB37,SAMHD1,TREX1
Female proximal nerve stump	FOXC1	0.914	10.972	0.031	0.84	transcription regulator	Inhibited	-3.464	5.01e-05	GBP4,IFIT1,ISG15,KLK8,OAS1,OAS2,OAS3,SAMHD1,STAT2,TGM1,TRIM14,USP18
Female proximal nerve stump	CpG oligonucleotide					chemical drug	Inhibited	-2.236	5.03e-05	C2,DDX58,DDX60,GBP6,IL2RA,ISG15,OAS1,Oas1b,OAS2,OAS3,Oasl2,STAT2,TLR9,Trim30a/Trim30d,ZBP1
Male proximal nerve stump	CGAS	1.93e-10	9.85	-1.229	4.18e-12	enzyme	Inhibited	-2.965	5.11e-05	DDX60,IFI44,IFIT1,IFIT2,IRF7,MMP12,Mx1,OAS1,OAS3,USP18
Female proximal nerve stump	THPO	0.603	6.409	-0.13	0.415	cytokine		-0.77	5.19e-05	CCND1,CMPK2,DDX58,DDX60,ISG15,KLF4,SELP,SOX2,STAT2,TAP1,USP18
Female proximal nerve stump	NCOA2	0.144	13.209	-0.221	0.0533	transcription regulator		-1.893	5.27e-05	ADORA1,AR,C3,CCL22,CCND1,CHST1,ISG15,KLF4,KLK3,KRT19,LIPG,LPL,LYZ,OAS3
Female proximal nerve stump	APOE	0.363	16.94	-0.183	0.192	transporter		0.14	5.35e-05	ANGPTL4,BDH1,C2,CCL22,CCND1,CREB3L1,CYBB,EMILIN1,HMGCS2,KCNJ10,KLF4,LIPG,LPL,LTBP2,MMP3,NELL2,NPNT,PHLDA1,PMEPA1,SLC6A1,TIMP1,TNFRSF14,Trp53cor1
Female proximal nerve stump	HOXB13					transcription regulator		0	5.47e-05	AR,CCND1,CDKN2A,KLK3,LRRN1,SPINK1
Male proximal nerve stump	CLEC4G	0.52	3.585	-0.168	0.375	other		-1.387	5.51e-05	AREG,Chil3/Chil4,EBF1,EGFL8,FGF10,GAS1,GFI1B,HBEGF,IL11,Nrg1,PDGFA,RSPO3,WNT2B
Male proximal nerve stump	AIP	0.000418	13.734	0.317	6.81e-05	transcription regulator		-0.627	5.51e-05	AHRR,C3AR1,CASP3,CDKN2A,CMKLR1,CYSLTR1,GDNF,NPR3,PDE1B,PDE3A,PLAGL1,RASGRP1,RGS16
Male proximal nerve stump	KDM3B	4.49e-06	13.228	-0.649	3.55e-07	enzyme	Activated	2.496	5.56e-05	APOD,CIT,CKAP2,DAPK1,DEPDC1,DLGAP5,FADS2,FRMD4B,GTSE1,KIF18B,KNL1,NCAPG,RACGAP1,S1PR3,SORL1
Female proximal nerve stump	Vegf					group		1.125	5.63e-05	ACKR4,ANGPTL2,ANGPTL4,ARNTL,CA4,CDKN2A,CLCF1,CNTFR,COL4A3,CRABP1,DIO2,DOK5,EHF,GATA1,HBEGF,HMGCS2,IL11,IL5RA,ITGB8,NPL,NRCAM,PDGFA,PHLDA1,SERPINB2,SHISA2,SLC27A1,TIMP1,TNC,TNFRSF11B
Female proximal nerve stump	STING1	0.429	12.821	-0.147	0.246	other		-1.889	5.79e-05	IFI16,IFI44,IFIT1,ISG15,LIF,OAS1,RGS16,Serpina3g (includes others),USP18
Male proximal nerve stump	lysophosphatidic acid					chemical - other		1.251	5.86e-05	AREG,CCL11,CCN1,CD36,EGFR,EGR1,GDNF,ITGAM,LIF,LIPG,LPL,MSR1,PDGFRA,PPARG,S1PR3,SPHK1,TF,VCAM1
Male proximal nerve stump	IFNL3					cytokine	Inhibited	-2.776	5.92e-05	DDX58,IFIH1,IL5RA,Mx1,Oas1b,RNASEL,TLR2,TLR4,USP18
Female proximal nerve stump	EP300	0.00984	13.572	-0.705	0.00175	transcription regulator		0.603	6e-05	ADAM12,AQP5,AR,CCND1,CDKN2A,COL2A1,CRABP2,CRISPLD2,CYP11A1,GFRA1,HMGCS2,ID2,IL17RE,IL18R1,IL2RA,KLK3,MYH11,NPAS2,OAS3,PDGFA,RTP4,SLC27A1,SLC43A1,SOX2,TNC,USP18
Female proximal nerve stump	IgG					complex		0.168	6.09e-05	C3,CEBPD,CRABP2,DDX58,GFAP,IFIH1,IL12RB2,IL2RA,ISG15,ITGAL,ITGB8,KLK8,LIF,PMEPA1,PPL,SERPINB2,STAT2,TAP1,TNC,TUBB2A,VGF
Female proximal nerve stump	PARP9	1.2e-09	12.773	-0.9	8.22e-12	enzyme	Inhibited	-2.236	6.14e-05	IFI44,IFIT1,ISG15,OAS2,SP110
Female proximal nerve stump	RNASEH2A	0.0251	11.651	0.314	0.00566	enzyme			6.14e-05	DDX58,IFI16,IFI44,IFIH1,ISG15,OAS1,USP18
Male proximal nerve stump	AIRE		1.585	-0.001	0.987	transcription regulator	Activated	3.207	6.16e-05	CD274,Clec2d (includes others),DDX60,EIF2AK2,GBP6,Gbp8,HERC6,IFI44,IL18BP,KLK6,PARP14,SKA3,TLR1,TLR8,TNFSF10,VCAM1
Female proximal nerve stump	CREBBP	0.146	13.287	-0.164	0.0547	transcription regulator		0.047	6.27e-05	ADAM12,AR,CCND1,COL2A1,CRISPLD2,CYBB,CYP11A1,GFI1B,GFRA1,HMGCS2,IL17RE,IL18R1,IL2RA,IL2RB,ISG15,KLK3,LPL,NPAS2,OAS3,RTP4,SELP,SLC43A1,TNC,USP18
Female proximal nerve stump	3M-002					chemical reagent	Inhibited	-2.714	6.37e-05	Abi3bp,Apol9a/Apol9b,BFSP2,CCND1,Ces1a,DIO2,I730030J21Rik,IFI44,MUSK,MYLK3,PHF11,RP1
Male proximal nerve stump	SAMSN1	0.0268	11.238	-0.665	0.00924	other	Inhibited	-3.153	6.54e-05	CD40,CMPK2,DAXX,HBEGF,HELZ2,IFIT2,Iigp1,IL15RA,IRF7,IRGM,PML,RBL1,RGCC,SLFN12L,STAT2,TRIM21,Vnn3
Male proximal nerve stump	BCR-ABL1					fusion gene/product		1.291	6.54e-05	AURKA,AURKB,BRCA1,CD36,CDKN2A,CEBPE,CSF3R,FOXM1,GFI1B,HK2,HK3,ITGA2B,MSR1,MXD3,MYB,PIK3CG,TNFSF10
Female proximal nerve stump	mir-223					microRNA		-0.832	6.59e-05	C7,CA4,CCND1,CCR3,I730030J21Rik,ID2,IFI16,INPP5J,LPL,MMP25,PADI4,Serpina3g (includes others),SERPINB2
Male proximal nerve stump	MAP2K1	0.484	13.99	0.121	0.34	kinase		1.368	6.59e-05	ACSBG1,AREG,BIRC3,BRCA1,CALCB,CCN1,CCNA2,CD274,CDKN2A,CDKN2B,CRYAB,DPP4,EGR2,FOSL1,GRIN1,ITGA2B,ITPR1,LEP,MMP12,MMP3,MOG,NOS1,PDGFRA,PLA2G4A,SERPINE2,TK1,TNC,TNFSF10
Male proximal nerve stump	TLR2	4.52e-05	12.124	-1.13	5.17e-06	transmembrane receptor		-0.862	6.59e-05	CASP3,CCR2,CCR5,CCR9,CD40,CD69,CDKN2A,CEBPD,Chil3/Chil4,CSF2RA,CYBB,GADD45A,GBP3,GDNF,GRIN1,GRIN2A,IL15RA,IL27,ITGA2B,ITGA4,LEP,MMP3,Nppb,POSTN,SLC40A1,TLR2,TLR4,TNFSF10
Male proximal nerve stump	mir-96					microRNA	Inhibited	-2.724	6.68e-05	CMPK2,DDX58,DDX60,FOXF2,HERC6,IFIT1,OAS2,RTP4,SLFN5,SP110,TRANK1
Male proximal nerve stump	RGS10	0.312	11.867	-0.205	0.189	enzyme			6.68e-05	CCL11,Ccl8,CCR3,CCR9,Chil3/Chil4,IL10RA,IL2RB,IL5RA,ITGAM,ITGB2,Nppb,TNFRSF1B,XCR1
Male proximal nerve stump	SPIB	2.3e-06	7.401	-1.573	1.66e-07	transcription regulator	Inhibited	-2.135	6.72e-05	ARHGAP6,BTK,CCR2,CCR5,CCR9,CD244,COL2A1,EGR1,EGR2,Gm6377,IKZF3,IRF4,Klra17,LILRB3,MARCHF1,MEF2C,P2RY10,Siglech
Female proximal nerve stump	IFNL3					cytokine	Inhibited	-2.401	6.75e-05	DDX58,IFIH1,IL2RA,IL5RA,Oas1b,USP18
Male proximal nerve stump	BCR (complex)					complex		0.244	6.78e-05	BTK,CASP3,CCNA2,CD300A,CD69,CDKN2A,CDKN2B,EGR1,EP300,GBP2,HSH2D,IL2RB,IRF4,ITGA4,KCNN4,LAIR1,POU2F2,PTAFR,REL,SELL,SLAMF7,TLR9
Female proximal nerve stump	IRF8	0.155	12.453	-0.303	0.0592	transcription regulator		-0.678	7.07e-05	CEBPE,CFB,CYBB,DDX58,GATA1,GFI1B,ISG15,KLF4,LIF,OAS1,STAT2,Tlr11,TLR9
Male proximal nerve stump	epinephrine					chemical - endogenous mammalian		-0.334	7.18e-05	ADRA1B,ALOX15,AQP7,CCNB1,CDK1,ERFE,GRK3,HK2,IL27,LEP,LPL,MMP3,Nppb,PLIN1,SELL,TLR5
Female proximal nerve stump	NKX2-1	0.867	4	0.029	0.763	transcription regulator		-0.627	7.3e-05	AQP5,BDH1,CA4,DCK,DIO2,Ear2 (includes others),FXYD3,GJB3,Hmga2,LYZ,MYBPH,MYH11,Nes,SOX2,TNC
Female proximal nerve stump	IL2					cytokine		-1.978	7.43e-05	C3,CCL22,Ccl8,CCND1,CCR3,CORO2A,CRABP2,DAPK1,GATA1,GFAP,HBEGF,IFI16,IKZF3,IL12RB2,IL18R1,IL2RA,IL2RB,ISG15,ITGB8,ITK,KLK8,KLRB1,LIF,MMP25,NETO2,NPTX2,ODC1,PHLDA1,PLA2G2D,RGS16,SELL,SELP,Serpina3g (includes others),TIMP1,TNFRSF11B,TNFRSF12A
Female proximal nerve stump	ELAVL1	0.0164	13.731	0.377	0.00334	other	Inhibited	-3.349	7.68e-05	Ccl8,GBP6,Gm4951,Gvin1 (includes others),H2-Q5,IFI16,IFI44,IFIH1,Iigp1,IL12RB2,Irgm1,Ms4a4c (includes others),OAS1,Oas1b,OAS2,Trp53cor1,USP18
Female proximal nerve stump	NRAS	0.00244	14.819	0.307	0.000307	enzyme	Activated	2.408	7.84e-05	ANXA8/ANXA8L1,CCND1,CDKN2A,CRABP2,CRYBG1,CYBB,IFI16,IFIH1,IFIT1,Iigp1,Irgm1,ISG15,TAP1,TUBB2A,USP18,XPNPEP2
Male proximal nerve stump	KLK4					peptidase			7.87e-05	CCNB1,CCNB2,CDKN2A,CDKN2B,E2F2,GADD45A,MKI67
Male proximal nerve stump	NFASC	0.000655	16.259	0.552	0.000115	other		1.912	7.87e-05	BCAN,DYNLRB1,GLDN,KIF5A,KIF5C,NRCAM,SPTBN4
Male proximal nerve stump	ITGAL	1.67e-10	10.775	-1.836	3.58e-12	transmembrane receptor		-0.943	7.87e-05	CD69,HES1,HEY1,IL12RB2,ITGA4,ITGAL,ITGB2
Male proximal nerve stump	PARP9	2.42e-19	12.597	-1.299	6.24e-22	enzyme	Inhibited	-2.63	7.87e-05	HLA-DOB,IFI44,IFIT1,IFIT2,IRF7,OAS2,SP110
Female proximal nerve stump	MYF6		6.524	-0.036		transcription regulator		1.698	8.03e-05	ANGPTL4,CXCL13,ERFE,GDNF,HBEGF,IGF2,LIF,Nrg1,PDGFA,TNFRSF11B,TNFRSF14
Male proximal nerve stump	cytarabine					chemical drug	Inhibited	-2.906	8.05e-05	ADGRE5,CCNB1,CD180,CD274,CD40,CD69,CDK1,GADD45A,GPR132,HLA-A,MCC,TLR1,TLR2,TOP2A
Female proximal nerve stump	SFRP4	0.881	15.504	0.041	0.786	transmembrane receptor		0.13	8.26e-05	BTC,CCND1,EREG,FGF5,GREM2,SFRP2
Male proximal nerve stump	IFNL4					cytokine	Inhibited	-2.428	8.36e-05	DDX58,DHX58,IFIH1,IFIT1,OAS1,OAS2
Female proximal nerve stump	EED	0.93	12.391	0.016	0.869	transcription regulator	Inhibited	-2.236	8.44e-05	CDKN2A,FGF5,GDNF,GFAP,Hmga2,KLF4,WIF1
Male proximal nerve stump	cholesterol					chemical - endogenous mammalian		-1.678	8.74e-05	Acot1,ADAM11,ADGRE1,AREG,CAMK1D,CCR2,CCR5,CD5L,CNN1,CYBB,DDC,GRIN1,HBEGF,IL10RA,ITGAM,ITGAX,KCNA5,LPL,LYZ,MANF,MMP8,MPEG1,MYH11,PPARG,PPARGC1B,RGCC,RGS16,SAA1,TLR4,TM4SF19,VCAM1,ZFPM2
Male proximal nerve stump	NFKB2	0.144	13.125	-0.243	0.071	transcription regulator		0.066	8.76e-05	AR,BIRC3,CA8,Ccl8,CTSS,CXCL13,DPT,GAL3ST1,Gvin1 (includes others),HLA-DMB,IRF4,MYB,NOD2,Nrg1,PDGFRA,PPARGC1B,RAB3B,Rbfox3,SELL,Serpina3g (includes others),TNFRSF14,UGT1A6,VCAM1
Female proximal nerve stump	PLAG1	0.535	9.472	-0.154	0.343	transcription regulator		-1.949	8.98e-05	CHST1,CREB3L1,GJB1,IGF2,KRT19,LILRB3,P2RX1,TSPAN4
Male proximal nerve stump	Salmonella enterica serotype abortus equi lipopolysaccharide					chemical toxicant		-0.918	8.98e-05	AREG,ATP1B1,BIRC3,CD274,CDK1,CDKN2B,E2F7,EGR1,EREG,FOSL1,GADD45A,GBP3,HES1,HEY1,IFIT2,IL15RA,KCNJ2,MAFF,MAP3K8,PHLDA1,PLAC8,SLAMF7,TNFSF15,TNIP3,UPB1
Female proximal nerve stump	OSM	0.657	10.44	-0.087	0.477	cytokine	Inhibited	-2.071	9.18e-05	BTC,CADM4,CCND1,CEBPD,COL2A1,CXCL13,DAPK1,EPHB6,FETUB,FGA,HBEGF,ID2,ITGAL,KRT19,LIF,MMP3,MUSK,NELL2,OAS1,PDGFA,POLR2L,SAA1,SELP,ST8SIA1,SULT4A1,TAP1,TIMP1,TNC,TNFRSF11B,TNNC1
Female proximal nerve stump	SMARCA5	0.427	14.025	0.126	0.244	transcription regulator		1.155	9.35e-05	CORO2A,GBP6,GFRA1,Gvin1 (includes others),IKZF3,IL12RB2,IL2RA,NLRC5,PADI4,PHLDA1,RTP4,TUBB3
Female proximal nerve stump	TMPRSS2-ERG					fusion gene/product		-1.155	9.35e-05	ADAMTS12,CREB3L1,DPYSL5,EREG,FHOD3,IFI44,KLK8,LPL,LTBP2,PHLDA1,RNF144B,TNNC1
Male proximal nerve stump	molybdenum disulfide					chemical reagent		-0.853	9.44e-05	ALDH1B1,APLP1,BST1,CD248,CDKN2B,CNN1,COL16A1,CRYAB,CTSC,ELN,FBN1,IFI44,IFIT1,ITGA7,LAMA5,LMOD1,LPXN,LRRC17,PHLDA1,PLA2G4A,SAA1,TENM2
Male proximal nerve stump	Pkc(s)					group		0.678	9.58e-05	CCN1,CCR2,CCR5,CD36,CD4,CNN1,CYBB,EGFR,EGR1,EGR2,ELAVL4,EP300,FOSL1,GADD45A,HPGD,KCNJ2,LIPA,MSR1,NOS1,Nppb,PHLDA1,PON1,POU2F2,PPARG,PTPRN,RBL1,SLC1A2,TGM1,ULBP1,VCAM1
Male proximal nerve stump	CEBPA	0.219	12.54	-0.281	0.12	transcription regulator		-1.182	9.76e-05	ADCY7,ASS1,C3AR1,CA2,CCNA2,CCNB2,CEBPD,CEBPE,CIITA,CRABP2,CSF1R,CSF2RA,CSF3R,EBF1,EGR2,FCGR1A,FOXM1,GADD45A,GAS1,GATA6,GFI1B,GLIPR1,HGF,HPGD,IKZF3,ITGAL,ITGAM,ITGAX,LEP,LPL,Ly6a (includes others),MALT1,MMP8,NRP1,OAS2,OLR1,PIK3CD,PLIN1,PPARG,PPL,PTAFR,PTPRC,RBL1,SAA1,SERPINB1,SMPDL3A,SPI1,TBXAS1,TLR9,TNFSF10,TUBB2A
Female proximal nerve stump	RET	0.535	10.617	-0.137	0.344	kinase		0.797	0.0001	CCND1,CDKN2A,EDN3,GDNF,GFRA1,KLK3,LOX,MMP3,SELL,TAGLN3,TNC,TNNI1,VGF
Female proximal nerve stump	TSLP	0.498	6.209	-0.163	0.307	cytokine		0	0.000102	GJB1,IL2RA,KLF4,PAX9,SELL,SELP,SOX2,TIMP1
Male proximal nerve stump	SOX2	1.04e-09	11.072	1.84	2.79e-11	transcription regulator	Activated	2.308	0.000102	ANGPT1,AQP4,BCAN,CALB2,CBFA2T3,CD274,CDKN2A,CHADL,CHST15,CRABP2,CSF1R,CXCL14,DDC,EGFR,EN1,FGF5,FOXD3,GAL3ST1,GATA6,GBP3,GDF3,GPR17,HEY1,Hmga2,ID3,IER5L,IRX3,KHDC3L,MEF2C,MOBP,MOG,MYRF,Nes,NRP1,Oasl2,OLIG1,OPALIN,PDGFRA,PPARG,PPL,RASGEF1B,SEMA3D,SOSTDC1,SOX10,SOX2,TF,TGM1,TMEM88B,TNFRSF14,TNNI1,TSPAN15,TTYH2,TUBB3,USP18,WLS
Female proximal nerve stump	NFKBIA	0.549	14.035	-0.146	0.357	transcription regulator		0.168	0.000103	C3,CCND1,CCR3,CEBPD,COL2A1,EREG,HEY1,HMGA1,IFI16,IGF2,IL11,IL2RA,ISG15,KCNN4,LIF,LYZ,MMP3,NRK,PDGFA,PMEPA1,RGS16,SERPINB2,TIMP1,TNC,TNFRSF11B,XRCC5
Male proximal nerve stump	NEIL2	0.74	8.877	0.091	0.625	enzyme			0.000106	CCL11,Ccl8,CCR2,CCR3,CD40,ITGB2,MT-CO2,MT-CO3,TLR1,TLR2,TLR4,TLR5,TLR6,TLR7,TLR9
Female proximal nerve stump	tacrolimus					chemical drug		0.823	0.000109	CCND1,CCR3,COL2A1,CORO2A,CYBB,DAPK1,DPYSL5,F5,IL2RA,IL2RB,ITGB8,LBH,MYH11,ODC1,SAMHD1,SELL,TNC,TNFRSF12A
Female proximal nerve stump	MED1	0.735	13.376	-0.047	0.571	transcription regulator		-1.929	0.000109	ADCY5,CCND1,CYP11A1,ID2,IL2RB,KLF4,KLK3,LIF,ODC1,PRR5L,SLC27A1,SOX2,SYNPO2,TNNC1,TNNI1,WDR72
Female proximal nerve stump	ERBB2	0.0113	13.83	0.381	0.00208	kinase		1.404	0.000112	ADAM12,ADGRL3,ALOX15,ANGPTL2,ANGPTL4,AR,CBFA2T3,CCDC80,CCND1,CDKN2A,CRYBG1,CYP4B1,EFNB3,EHF,EREG,FSTL3,FXYD3,GBP6,GGT5,GPC1,HBEGF,HEY1,ID2,IGF2,KCNN4,KLF4,KLK3,LTBP2,MMP3,NPNT,NPTX2,Nrg1,PEG3,PMEPA1,POLR2L,POLR3H,Serpina3g (includes others),SOX4,STMN3,TAP1,TGM1,TNC,VEGFD
Male proximal nerve stump	HDAC5	0.325	13.501	0.147	0.199	transcription regulator		0.566	0.000112	ARC,AURKA,CENPF,CLSPN,DAPK1,EGR2,HES1,HK2,KIF11,LPL,MEF2C,MMD2,NCAPG,PPARG,SLC8A1,TUBB3
Male proximal nerve stump	LIF	6.65e-08	12.749	1.861	2.96e-09	cytokine		0.947	0.000113	AREG,CCNA2,CEBPD,CSF1R,E2F2,EGR1,EREG,FGF5,GATA6,GFAP,HBEGF,HES1,HEY1,HGF,HK2,HPSE,IFI16,KLRB1,LEP,LPL,MEF2C,MT-CO2,MT-CO3,Nes,OLIG1,PAPPA2,PPARG,PRPH,SOX2,TNC
Male proximal nerve stump	TASL	0.00127	9.783	-0.869	0.000251	enzyme	Inhibited	-2.828	0.00012	CD274,DDX58,EPSTI1,IFIT1,IFIT2,SLAMF7,USP18,VCAM1
Female proximal nerve stump	ZC3H12C	0.305	11.169	-0.216	0.151	other	Activated	2.414	0.000121	GBP6,GBP7,Gm12250,Gm4951,Iigp1,IRGM
Female proximal nerve stump	CpG ODN 2006					chemical reagent	Inhibited	-2.543	0.000121	DDX58,GBP4,IFI44,IFIH1,IFIT1,IL2RA,IL2RB,OAS1,SELL,TLR9,USP18
Female proximal nerve stump	resveratrol					chemical drug		0.413	0.000125	AR,CCND1,CDKN2A,CYBB,CYP11A1,DAPK1,HEY1,IFIT1,IGF2,IL2RA,ISG15,ITGAL,KLK3,MMP3,OAS1,PDGFA,SELP,TGM1,TNFRSF11B,TNMD
Male proximal nerve stump	GRIN3A	0.0156	6.304	1.615	0.00485	ion channel		0.229	0.000125	ABCC9,ARC,CAMK1D,CATSPERG,CPNE4,GABRG2,GDA,GUCY1A1,HDAC9,HPSE,IFRD1,KCND2,LRRK2,LURAP1L,MINAR2,Mt1,SORL1,TRIM14,WIF1
Female proximal nerve stump	okadaic acid					chemical toxicant		1.327	0.000128	ALDH3A1,AR,CCND1,CRABP2,CYBB,KLF4,MMP3,ODC1,SAA1,SP7
Female proximal nerve stump	SNCA	0.587	13.674	0.128	0.399	enzyme		-0.851	0.000128	ADRA1A,BHLHE22,BTC,CCBE1,CCDC80,CHL1,CYBB,DDN,DLK1,FAM107A,GDNF,GFAP,Ifi47,ISG15,KLF4,LRRTM2,MMP3,NPTX2,RPH3A,SLC27A1,SPOCK2,TMEM255A,TUBB3
Female proximal nerve stump	LATS2	0.686	14.041	0.067	0.509	kinase		-0.563	0.000129	ALDH1A3,BTC,EREG,GFAP,Hmga2,KRT19,Nes,NRCAM
Female proximal nerve stump	FKBP10	0.505	13.85	0.139	0.313	enzyme		-1.414	0.000129	BDKRB1,COL16A1,COL2A1,CRISPLD2,IL11,MMP3,SAA1,TIMP1
Male proximal nerve stump	stallimycin					biologic drug	Inhibited	-3.286	0.000129	IFI16,IFI44,IFIH1,IFIT1,IFIT2,IRF4,IRF7,OAS1,PML,SP110,TNFSF10
Male proximal nerve stump	TAF4	0.661	11.859	0.061	0.53	transcription regulator		-0.176	0.000131	AR,AREG,E2F2,EGFR,EHF,FMOD,GAS1,HBEGF,MAFF,MMP3,OAS1,PDGFA,SCUBE1,SFRP2,TGM1,VAV3,VEGFD
Female proximal nerve stump	NFIB	0.824	13.848	0.04	0.696	transcription regulator			0.000131	ACSBG1,AQP5,CDK18,CYP4B1,FHOD3,GFRA1,LOX
Female proximal nerve stump	stallimycin					biologic drug	Inhibited	-2.646	0.000131	IFI16,IFI44,IFIH1,IFIT1,ISG15,OAS1,SP110
Female proximal nerve stump	progesterone					chemical - endogenous mammalian	Activated	2.576	0.000132	ALOX15,AR,ARNTL,ASGR1,C3,CALCB,CCL22,Ccl8,CCND1,CCR3,CDKN2A,CEBPD,CFB,CKMT1A/CKMT1B,EDN3,GFAP,HBEGF,HEY1,IL17RE,KLK3,LIF,LPL,MDK,MMP3,NPL,NPY1R,PDGFA,PEG3,SAA1,SLC27A1,SPINK1,TGM1,TIMP1,TLR9
Male proximal nerve stump	STING1	0.0079	12.627	-0.444	0.00215	other	Inhibited	-2.355	0.000132	CALB2,CGAS,IFI16,IFI44,IFIT1,IFIT2,IRF7,LIF,Mx1,OAS1,PTPRC,RGS16,Serpina3g (includes others),USP18
Male proximal nerve stump	ELOVL3		1.585	0.016	0.865	enzyme	Inhibited	-3.207	0.000132	ACSBG1,ATP6V0D2,C3AR1,CTSS,CYBB,IFI16,IGSF6,ITGB2,LIPA,LSS,LYZ,MSR1,Skint3 (includes others),SLAMF7
Female proximal nerve stump	CREB1	0.988	13.271	0.008	0.974	transcription regulator		-0.118	0.000133	ADRA1A,ANGPTL2,BHLHE22,Cabp1,CALCB,CCND1,CEBPD,CGREF1,CTNNA2,CYP11A1,DIO2,GFRA1,HPGD,IGSF10,IL2RA,KLF4,LPL,NPTX2,OCIAD2,PTPRN,RERG,RIPOR2,RP1,SEMA7A,SERINC5,SLC6A1,TLR9,TRAFD1,VGF,XKR4
Male proximal nerve stump	dihydrotestosterone					chemical - endogenous mammalian		-1.002	0.000137	ACP3,ALAS1,ALDH1A3,APOD,AR,AREG,BRIP1,BUB1B,CALCB,CASP3,CCNA2,CCNB1,CD36,Chil3/Chil4,CMKLR1,CYBB,DDIAS,DEPDC1,DIO2,DPP4,DTL,DYNLL1,E2F8,EGFR,EGR1,ELN,EPB41L4B,ESR1,GAS1,GFAP,GPX3,HK2,HLA-A,HPGD,LAMA5,LEP,LPL,LY6E,LYZ,MAFF,MLXIPL,MMP3,MT-CO2,MT-CO3,Mt1,MYB,NCF1,NOS1,PDYN,PHLDA1,PLAGL1,POSTN,PPARG,RAB27A,RAB3B,RASSF9,SERPINE2,SLC16A6,SLC16A7,SLC2A9,SLC32A1,SLC4A4,TF,TNFSF10,VCAM1,WIF1
Male proximal nerve stump	L-triiodothyronine					chemical - endogenous mammalian		-0.611	0.000139	ABCD2,AR,ASS1,ATP1B1,ATP1B2,ATP8B4,BAALC,CASP3,CD36,CDKN2A,CDKN2B,CMKLR1,CXCL14,DIO2,DIO3,EGR1,EGR2,ESR1,FOLR2,GLDN,ID3,IGHM,ITGA7,ITPR1,KCNJ10,KCNS1,LEP,LSS,LYZ,MLXIPL,MMD2,MT-CO2,MT-CO3,Nppb,PCSK2,PITX1,Pmaip1,PPARG,PPARGC1B,PTAFR,PTGDS,PTGIS,PYGL,RASGRP1,RBL1,RGS16,RREB1,SEMA7A,SFRP2,SH2B2,SLC16A10,SLCO1C1,SPINK1,TF,TK1,TRIM5,TSHR,TTBK1,VGF
Male proximal nerve stump	SIM1	0.894	1	-0.019	0.834	transcription regulator		-0.784	0.000139	ANGPTL4,AQP4,AQP7,BST1,CALB2,CMC4,CMKLR1,DIO2,EGFR,EGR1,GDNF,GPX3,GRIN1,H2-Q5,HLA-A,IFI16,Iigp1,LAMB3,LCP1,LDB2,LEP,PDLIM4,PKIB,POSTN,POU3F2,SOX10,Sp100,SST,UGT1A6
Male proximal nerve stump	PRKAA2	0.709	8.827	-0.13	0.587	kinase		-0.802	0.00014	ALAS1,ASTN1,CA2,CHGB,CYBB,EGR1,IFI44,Ifi47,KCNQ2,LEP,Ly6a (includes others),NAP1L5,NCF1,NOS1,PDGFRA,PDYN,PPARG,PTPRN,SORL1,SYT4,TTYH1
Male proximal nerve stump	cholecalciferol					chemical - endogenous mammalian		-1.276	0.00014	CD300A,CD40,CEBPD,CUBN,DKK2,EGFR,HK2,ITGAM,ITGAX,ITGB2,LY75,PDGFRA,PLD4,PPARG,PPARGC1B,PTPRB,SERPINB8,SP7,TNFSF10,TNNC1,TREML2
Female proximal nerve stump	8-bromo-cAMP					chemical reagent		1.526	0.000141	AP3B2,AVPR1A,CCND1,CLDN11,CNTFR,COL4A4,CYP11A1,DIO2,FGF5,GATA1,GFAP,GUCY1A1,HPGD,ID2,IGF2,IL11,ITGB8,LIF,LOX,MMP23B,MYLK3,Nes,ODC1,PPL,SERPINB2,TIMP1,TNC,WNT2B
Female proximal nerve stump	NFIC	0.171	14.281	-0.257	0.0677	transcription regulator		0.6	0.000145	ADAM12,CCND1,CDKN2A,CYP11A1,GFAP,PDGFA
Female proximal nerve stump	NCOR2	0.653	14.501	0.082	0.471	transcription regulator		1.491	0.000145	AR,C3,CCND1,CEBPE,HBEGF,KCNN4,LPL,PDGFA
Male proximal nerve stump	1-methyl-4-phenyl-1,2,3,6-tetrahydropyridine					chemical toxicant		-0.244	0.000146	ADGRE1,CALB1,CASP3,CCL11,CSF1R,CYBB,EGR1,GDNF,GFAP,HAPLN2,ITGAM,LIF,NOS1,PDGFRA,PTPRC,SLC40A1,TLR4,TNFRSF1B
Female proximal nerve stump	CUZD1		1.585	-0.026	0.581	other			0.000148	EREG,ID2,Nrg1
Female proximal nerve stump	pegintron					biologic drug			0.000148	DDX58,ISG15,USP18
Female proximal nerve stump	cabergoline					chemical drug			0.000148	GDNF,ITGB8,KLK3
Female proximal nerve stump	CDKN2A	6.59e-05	9.375	1.229	3.78e-06	transcription regulator		-0.176	0.000148	C3,CCL22,Ccl8,CCND1,CDKN2A,CEBPD,CPA4,CXCL13,CXCL14,DCK,Hmga2,IL11,IL5RA,KLK3,MMP3,ODC1,PDGFA,PEG3,PLAGL1,PMEPA1,SOX2
Male proximal nerve stump	WNT5A	0.00858	9.853	-0.551	0.00238	cytokine		1.586	0.00015	AREG,BTC,CD36,CD40,COL2A1,CRYAB,DKK2,EGFR,ELMOD1,EREG,ESR1,GABRG2,ID3,IRF8,ITGA4,LAMB3,LCP1,Ly6a (includes others),MMP3,POSTN,SDC4,SEMA4D,SYT1,TLR1,TLR4,TLR5,TNFSF10
Male proximal nerve stump	cocaine					chemical drug		0.013	0.00015	Acot1,ARC,ASGR1,CCR5,DYNLL1,EGR1,EGR2,FOSL1,GABRB3,GABRG2,GADD45A,GRIA2,GRIN1,GRM5,IFIT1,INA,KCNC1,LAMC2,NOS1,NPTX2,OAS1,PDYN,PITHD1,PPP1R1B,SLC16A10,SLC1A2,STAT2
Female proximal nerve stump	SMAD1	0.606	11.902	0.097	0.419	transcription regulator		0.44	0.000151	COL2A1,GDNF,GFAP,HEY1,IL11,PDGFA,SP7
Female proximal nerve stump	IFIH1	6.39e-09	12.189	-1.339	5.9e-11	enzyme		-1.718	0.000151	IFIT1,ISG15,OAS1,OAS2,PHLDA1,SIGLEC1,USP18
Female proximal nerve stump	PPARD	0.64	12.298	-0.064	0.457	ligand-dependent nuclear receptor		-1.808	0.000152	ADORA1,ANGPTL4,BDH1,CCND1,HMGCS2,Irgm1,LIPG,LPL,MYCL,OAF,PDE4C,RASGRP1,SLC22A3,SLC27A1,SP7,TNFRSF11B,TNFRSF12A,TUB
Male proximal nerve stump	Histone h3					group			0.000153	ABCD2,ADD2,ADGRB1,ADRA1B,AP1S3,CA4,CCNA2,CCNB1,CCR3,CD1D,CD40,CD69,CDKN2A,CDKN2B,CIITA,COL4A6,CSF1R,CYRIA,EGR1,ESR1,FGF5,FOXM1,GAD1,GATA6,GCNT4,GRIA2,HES1,Hmga2,HOXB5,HPSE,IGF2R,IRF7,Mt1,NCF1,NDUFA5,Nes,PIGZ,PIK3R5,PPARG,RBL1,SCN1A,SCRT1,SELL,SLC16A6,SPHK1,STOM,STXBP2,TLR2,TNFSF10,TOP2A,USP18,WLS,ZMAT4
Male proximal nerve stump	PARP1	0.00051	13.165	-0.408	8.54e-05	enzyme	Inhibited	-3.8	0.000156	CCR2,CCR5,CD274,CXCL13,EGFR,GBP2,GBP6,GBP7,HES1,Iigp1,IL18BP,IRGM,ITGAL,ITPR1,LIF,RAPGEF4,Tgtp1/Tgtp2,TLR1,TLR4,TLR9,VCAM1
Female proximal nerve stump	ISG15	0.000592	12.823	-1.22	5.48e-05	other		1.963	0.00016	DDX58,IFIT1,OAS1,USP18
Female proximal nerve stump	MOGAT1		3.17	-0.039	0.608	enzyme		0.152	0.00016	ANGPTL4,BDH1,HMGCS2,TIMP1
Male proximal nerve stump	cytokine					group		-1.244	0.000161	ADAM12,AQP4,CCN1,CD4,CD40,CD69,EGR1,GFAP,LEP,LIF,LIPG,Ly6a (includes others),MMP12,MMP3,Mx1,NOS1,PON1,PRPH,SAA1,TLR2,TLR4,TNFRSF1B,VCAM1
Male proximal nerve stump	SIX2	0.972	3	0.011	0.952	transcription regulator		1.941	0.000164	ATP2A3,CAMK1D,CCNB1,CCNB2,CHGA,CHGB,MAP3K8,MAPK10,MLXIPL,NUSAP1,PCSK2,PTPRN,PTPRN2
Male proximal nerve stump	OSMR	0.0956	14.171	0.255	0.0426	transmembrane receptor		0.762	0.000164	ADGRE1,BIRC3,CD4,DHX58,GBP2,Ifi47,Irgm1,ITGAX,Mt2,OAS1,Oasl2,PHF11,Serpina3g (includes others)
Female proximal nerve stump	MYB	0.0247	5.392	-1.123	0.00553	transcription regulator		-0.616	0.000164	ADAM12,C3,CARNS1,CCND1,GFI1B,IGF2,IL18R1,IL2RA,KLF4,LIF,MFAP3L,MMP3,Serpina3g (includes others),SOX2
Male proximal nerve stump	IFI16	5.21e-19	6.883	-3.794	1.43e-21	transcription regulator		-1.586	0.000166	AREG,CD28,CDKN2A,CSF3R,DDX58,E2F2,ESR1,GADD45A,IFI16,IL2RB,LPL,Mx1,OAS1,STAT2,VCAM1
Male proximal nerve stump	NTRK2	0.127	14.27	0.235	0.0605	kinase		-0.429	0.000166	ANGPT1,CCNA2,CCNE2,CDCA8,CDK1,CDKN2B,DAPK1,EGR1,GAD1,HGF,KCNJ9,Pou3f1,SNAP25,SYT1,TNFSF10
Male proximal nerve stump	TBX5	0.0354	1.585	-1.52	0.0128	transcription regulator		-1.352	0.000166	CCBE1,CCL11,Ccl8,FGF10,GJA5,IFI16,IL11,KCNA5,KCNJ2,MEF2C,POSTN,PTPRB,SCN5A,SLC8A1,TNNC1
Male proximal nerve stump	MOG	6.44e-11	7.864	4.309	1.24e-12	other		-1.652	0.000166	CCR2,CCR5,CD274,CD40,CIITA,GDNF,IL27,ITGAL,LEP,MKI67,MMP3,VCAM1
Female proximal nerve stump	DIO2	7.65e-08	13.796	2.629	1.06e-09	enzyme		1.633	0.000169	ANKRD34C,DIO2,GDNF,GFRA1,GREM2,IL11,LIPG,OSR1,SCUBE1,SEMA7A,SERPINB2,ST8SIA2,Vmn1r180 (includes others)
Male proximal nerve stump	GDF2		-∞	-0.11	0.142	growth factor		0.766	0.00017	CRABP1,CRYAB,EGFR,FMOD,FOXC2,ID3,NCAN,NRCAM,NRP1,POSTN,PROX1,RASL11B,SERPINE2,SLC6A6,TLR4,TUBB3,VCAM1
Male proximal nerve stump	CBFB	0.889	13.77	0.019	0.826	transcription regulator		1.324	0.00017	CCR5,CD4,CSF1R,ERMN,FOXC2,HEY1,IKZF3,IL2RB,ITGA2B,ITGAL,LTB4R,NRP1,PPARG,SP7,TLR7,WNT10B
Male proximal nerve stump	DTNBP1	0.038	13.183	0.379	0.0139	other		1.746	0.000171	GAD2,GRIN1,GRIN2A,Nppb,SLC32A1,SNAP25,SST
Male proximal nerve stump	KCNJ10	3.95e-47	11.562	2.827	1.67e-51	ion channel		1.134	0.000171	FOSL1,GADD45A,GBP6,KCNJ10,Pmaip1,TGM1,TNFRSF12A
Male proximal nerve stump	WWTR1-CAMTA1					fusion gene/product		-0.055	0.000171	BST1,CEBPD,CRYAB,Ly6a (includes others),PDGFA,Serpina3g (includes others),TOP2A
Female proximal nerve stump	GATA3	0.148	5.285	-0.371	0.0555	transcription regulator		0.239	0.000172	ANGPTL4,CCND1,CCR3,CRABP2,CYP11A1,GFI1B,IL12RB2,IL2RA,IL2RB,ITGAL,ITK,KLF4,LOX,PPL,SP110,TGM1,Trim30c
Male proximal nerve stump	TGFB2	0.000272	9.412	-0.587	4.12e-05	growth factor		1.434	0.000178	ANGPTL4,ASPN,CD248,CD36,CD40,CDKN2A,CIITA,CNN1,EGR1,EGR2,FMOD,GAS1,HBEGF,HEY1,HSPG2,LIPG,PTAFR,SELL,SPHK1
Male proximal nerve stump	PLAU	0.0246	13.446	-0.522	0.00835	peptidase		-1.715	0.000181	CCN1,CCR5,Chil3/Chil4,EGFR,FCGR1A,HGF,MMP12,OAS1,OAS3,PHLDA1,PIK3CG,PON1,SERPINB1,SLFN13
Male proximal nerve stump	GDNF	5.53e-07	12.059	3.311	3.27e-08	growth factor		1.304	0.000181	AR,CALB2,CASP3,EGR1,EGR2,GFAP,GRIN1,Naip1 (includes others),PDYN,PPP1R1B,SOX10,SPHK1,SST,TUBB4A
Male proximal nerve stump	vorinostat					chemical drug		1.87	0.000188	ABCD2,ACKR4,APLP1,AR,ARC,ATP2A3,ATP2B4,AURKA,BIRC3,BRCA1,CARD6,CASP3,CCNB1,CCR2,CCR3,CCR5,CD1D,CD69,CDK1,CDKN2A,EGR1,HPGD,LIPG,LSS,LYZ,MKI67,MYB,OSBPL3,RAD54L,SEMA3A,SLC1A2,SPI1,SULT4A1,TNFSF10,TOP2A
Male proximal nerve stump	DMD	0.872	14.498	-0.043	0.802	other		1.478	0.000192	AQP4,ARHGAP20,ARPP21,ATP1B2,BAALC,Cmah,CTSS,CYFIP2,DCX,EPB41L4B,GJA5,KCNC1,LIF,LYZ,MAP3K9,MEF2C,MPEG1,Mt3,MYT1L,NOS1,POSTN,PPP1R14C,PROX1,PSTPIP2,RIPOR2,SERPINB1,SNTA1,TNNI1,TUBA8
Male proximal nerve stump	VCAN	0.00466	14.897	-0.574	0.00115	other		-1.538	0.000193	ANGPTL4,ANXA8/ANXA8L1,AOC3,ASS1,CASP3,CDKN2A,EGFR,ELN,GLIS3,GPC6,IFI44,IFIT1,IFIT2,IRF8,LGALS9B,MEF2C,MSLN,OAS2,OAS3,PARP14,PCSK1N,PTGIS,VCAM1,ZNF618
Male proximal nerve stump	N-formyl-Met-Leu-Phe					chemical reagent		-0.656	0.000195	CCR5,CKAP2,CYBB,FCGR1A,ITGAM,ITGB2,KIF11,KIF23,MMP8,RAC2,SELL
Female proximal nerve stump	RELA	0.384	13.871	0.145	0.208	transcription regulator		-1.983	0.000195	AR,BEX1,C3,CCL22,CCND1,CDKN2A,CFB,COL2A1,CYBB,DIO2,EHF,FGF10,IL2RA,ISG15,MMP3,MST1R,OAS2,SAA1,SELP,Serpina3g (includes others),SMOC2,SP7,TAP1,TLR9,TNFRSF11B,TUBB3
Female proximal nerve stump	PAF1	0.369	13.265	0.163	0.197	other	Inhibited	-2.646	0.000198	DDX58,HELZ2,IFI44,ISG15,KLF4,OAS2,OAS3
Female proximal nerve stump	IL11RA	0.507	14.057	0.133	0.316	transmembrane receptor			0.000198	Ccl8,IL11,MMP3,SAA1,SELP,SOX2,TIMP1
Female proximal nerve stump	HNRNPK	0.00578	16.519	0.269	0.000901	other		1.109	0.000198	ALOX15,AR,IGSF10,MMP3,NRXN2,SOX2,SPN
Female proximal nerve stump	AIRE		1.585	-0.002	0.96	transcription regulator		0.156	0.0002	CCL22,DDX60,EIF2AK2,GBP6,HERC6,IFI44,IGF2,KLK3,Ngp
Female proximal nerve stump	PTHLH	0.00609	9.468	0.791	0.000964	other		1.714	0.0002	AR,CCND1,CDKN2A,COL2A1,GATA1,IL11,TGM1,TNC,TNFRSF11B
Female proximal nerve stump	molybdenum disulfide					chemical reagent		-1.155	0.000204	BDKRB1,CFB,COL16A1,HMGA1,IFI44,IFIT1,LBH,LRRC17,PHLDA1,SAA1,SERPINB2,SYNPO2
Female proximal nerve stump	S100A8	0.285	14.811	-0.237	0.137	other		-0.832	0.000207	CALCB,CCND1,CXCL14,GFRA3,GPR37L1,ISG15,MMP17,MMP3,PHLDA1,PTPRO,SCUBE1,SLC6A12,USP18,VGF
Male proximal nerve stump	dopamine					chemical - endogenous mammalian		1.946	0.000207	CACNA2D2,CD69,EGR1,GABRG2,GAD1,GRIN1,GUCY1A1,IFI16,IL27,KCNAB3,KCND2,KCNK6,LMOD1,LRTM2,MCHR1,NCF1,NOD2,NPR3,NTSR2,PDE1B,PPP1R1B,SCN1A,SYT6,TNFRSF14,TNFSF15
Male proximal nerve stump	Tnf (family)					group	Inhibited	-2.524	0.000211	BIRC3,C3AR1,CCR5,CD274,CD4,CD40,CD72,DUOX1,EIF2AK2,FCGR1A,GJA5,IKBKE,IL10RA,IL12RB2,IL1RL2,IL2RG,PPARG,SAA1,SELL,SERPINB8,SPINK1,SPN,TLR2,TNFRSF14,TNFRSF1B,VCAM1,WFDC5
Male proximal nerve stump	SATB1	0.931	13.005	-0.015	0.891	transcription regulator		0.592	0.000212	BTLA,CD40,CD69,CSF3R,CYBB,EPSTI1,F5,FCGR1A,GPT2,HELZ2,HLA-DMB,HLA-DOB,HVCN1,ID3,IKZF1,IL10RA,IL18RAP,IRF7,IRF8,LPIN2,NIBAN1,RIPOR2,SELL,SPI1
Female proximal nerve stump	P38 MAPK					group		1.611	0.000214	AQP5,CCND1,CDKN2A,CEBPD,CYBB,DIO2,DIO3,FGF10,IL11,IL2RA,ITGB8,KLF4,MMP3,MYBPH,MYH11,Nes,SERPINB2,SLC6A12,SP7,TIMP1,TNNC1,TNNI1
Female proximal nerve stump	TCR					complex		-1.963	0.000214	CCL22,CCND1,CCR3,CXCL13,DDX58,DHX58,F5,GBP4,IFI44,IFIH1,IFIT1,IL12RB2,IL18R1,IL2RA,ISG15,OAS1,ODC1,RASGRP1,SELL,TLR9,TNFRSF12A,ZBTB32
Male proximal nerve stump	DPY30	3.38e-06	11.891	0.593	2.57e-07	other			0.000215	CCNE2,CDKN2A,CDKN2B,E2F2,ID3
Male proximal nerve stump	PHF21A	0.000251	12.817	-0.635	3.76e-05	other	Activated	2.209	0.000215	CHGB,PTPRN,SCG2,SNAP25,SYT1
Male proximal nerve stump	UGDH	0.143	14.125	-0.288	0.0701	enzyme		1.342	0.000215	BCAN,FADS2,LIPG,LPL,TNC
Male proximal nerve stump	IL27	0.000439	5.248	-1.584	7.19e-05	cytokine	Inhibited	-2.911	0.000216	ADGRE1,CD274,CD69,CEBPD,CIITA,EGR1,EGR2,EIF2AK2,GBP2,HLA-A,HLA-DMB,HLA-DOB,HPGD,IL12RB2,IL15RA,IL18BP,ITGAM,OAS1,STAT2,TAP1,TNFSF10,VCAM1
Male proximal nerve stump	PLX5622					chemical drug		-0.07	0.000216	APLP1,C3AR1,CCL11,Ccl8,CCR2,CCR3,CLEC7A,CXCL13,GRIA2,IL10RA,IL11,IL27,IL2RB,IL2RG,IL5RA,IRF7,ITGAX,KLK6,NAPSA,Sp100,TLR4,TNFSF10
Male proximal nerve stump	EPAS1	0.00727	13.93	-0.39	0.00195	transcription regulator		0.188	0.000217	ALDOC,ANGPTL4,AREG,BIRC3,CCN1,CCR2,CCR5,CD274,CEMIP,CKMT1A/CKMT1B,CYBRD1,EGFR,GAL3ST1,IL2RB,ITGA2B,ITPR1,LEP,LPL,MAFF,MANF,MCM3AP,NEFL,PKIB,PPARG,SLC40A1,SOX2,SPHK1,TNFSF15,TNNI1,TRIM21,VCAM1,WNT10B
Male proximal nerve stump	LDL					complex	Inhibited	-3.004	0.000217	APOBEC3B,CASP3,CCR2,CD36,CD40,CDK1,CDKN2A,CXCL13,CYBB,EDNRB,EGR1,FCGR1A,GJA5,IFIT2,IL10RA,IRF7,ITPR1,LAMB3,MKI67,MMP12,MMP3,MMP8,MSR1,NCF1,NRP1,OLR1,PPARG,PTAFR,SIGLEC1,SPHK1,TLR2,TLR4,TNFSF10,VCAM1
Female proximal nerve stump	LMX1B	0.211	5.672	-0.281	0.0897	transcription regulator		-0.739	0.000218	COL2A1,COL4A3,COL4A4,CORIN,EN1
Male proximal nerve stump	IL1					group		-1.314	0.000218	AR,AREG,CD40,CEBPD,CLEC7A,COL2A1,CSF1R,CTSC,DDC,EGFR,EGR1,GDNF,GFAP,HGF,IL11,IL2RB,IL5RA,IRF4,ITGAM,ITGB2,KYNU,LEP,LIF,LYZ,MMP3,PDGFA,PDGFRA,PLA2G4A,PPARG,SAA1,SDC4,SELL,SPHK1,TLR2,TLR4,TLR7,TNC,TNFRSF1B,TNFSF10,VCAM1,XDH
Male proximal nerve stump	NAE1	0.18	13.117	0.15	0.0935	enzyme		-1.633	0.000218	AURKA,AURKB,BRCA1,CDC25C,CDKN2B,SFN
Male proximal nerve stump	Z-551					chemical reagent	Activated	2.322	0.000218	ADGRE1,CD36,ITGAM,LEP,LPL,TLR4
Male proximal nerve stump	bleomycin					biologic drug	Inhibited	-2.214	0.000219	ANGPT1,CASP3,Ccl8,CCR2,CCR5,Chil3/Chil4,CTSE,CTSS,DNER,E2F7,EGFR,ELN,FOSL1,HBEGF,HEY1,IL27,LRRK2,MMP12,MMP8,RGCC,SDC4,SFRP2,SPHK1,STOM,Tlr13,TLR2,TNFSF15,TNNC1
Male proximal nerve stump	PROCR	0.717	12.38	-0.078	0.597	other		-1.448	0.000219	ANGPT1,GBP2,GBP6,Iigp1,IRF8,LIF,MALT1,VCAM1
Female proximal nerve stump	PF4	0.194	15.434	0.33	0.0799	cytokine		-1.304	0.00022	CCL22,CMPK2,DDX58,DDX60,ISG15,KLF4,SOX2,STAT2,USP18
Male proximal nerve stump	TGFA	0.00011	13.994	0.599	1.43e-05	growth factor		-0.721	0.00022	AREG,BIRC3,EGFR,EREG,ESR1,GFAP,GJB1,HGF,ITGAM,LAMC2,PLA2G4A,PLAGL1,SLC1A2,TLR5,TLR9
Female proximal nerve stump	EDN1	0.866	10.522	0.042	0.761	cytokine		0.165	0.000225	ADAM12,CCND1,CYBB,CYP11A1,EDN3,EREG,HBEGF,HEY1,MMP3,ODC1,PDGFA,SELL,SERPINB2,TIMP1,TNC
Male proximal nerve stump	miR-24-3p (and other miRNAs w/seed GGCUCAG)					mature microRNA		1.475	0.000231	ACSL6,AURKB,BRCA1,CASP3,CCNA2,CDK1,CDKN2A,E2F2,Pmaip1
Male proximal nerve stump	SRF	0.892	12.023	-0.022	0.831	transcription regulator		0.548	0.000231	ARC,ARHGAP20,CALB1,CD177,CDKN2B,CEBPD,CEBPE,CNN1,CORIN,CYBB,EGR1,EGR2,FGF12,FLT4,FOSL1,GADD45A,GDA,GLIPR1,GPATCH4,HSPG2,IGHM,ITGA2B,ITGAM,LMOD1,LPL,MAPK10,MYB,MYH11,NLRP1,NPTX2,P2RX1,SEMA3A,SERPINB10,SLC8A1,SOSTDC1,TBXAS1,TJP3,TNC,TNNC1,VEGFD,Vmn2r32 (includes others)
Male proximal nerve stump	TMPRSS2-ERG					fusion gene/product	Inhibited	-2.236	0.000232	ADAMTS12,AREG,CALB2,CARD6,CCNB1,EREG,FHOD3,HCAR1,ID3,IFI44,KRT23,LPL,LURAP1L,MSLN,PHLDA1,PPARG,RNF144B,SAMD9L,TLR2,TNNC1
Male proximal nerve stump	FES	0.000113	13.037	-0.94	1.49e-05	kinase			0.000235	CSF3R,ITGA4,ITGAM,ITGAX
Male proximal nerve stump	L-methionine					chemical - endogenous mammalian			0.000238	AREG,AURKB,BRCA1,BUB1,CCNB1,CCNB2,CDCA8,CDK1,IFI16,NUSAP1,PRC1,TOP2A
Female proximal nerve stump	Ifn					group	Inhibited	-3.254	0.000239	DDX58,DHX58,EIF2AK2,IFI16,IFIH1,IFIT1,ISG15,OAS2,OAS3,TAP1,ZBP1
Male proximal nerve stump	FLT3LG	0.0188	10.509	-0.391	0.00605	cytokine	Inhibited	-2.733	0.000245	ADGRE5,CCR5,CCR9,CD274,CD40,CYBB,FCGR1A,IL15RA,IL2RB,IRF8,ITGAM,PTPRC,SPI1,SPN
Male proximal nerve stump	PF4	0.945	14.747	0.019	0.911	cytokine		-0.836	0.000253	BIRC3,CMPK2,CNN1,DDX58,DDX60,E2F2,EPSTI1,IL19,ITGAM,LY75,REL,SOX2,SPHK1,STAT2,USP18
Male proximal nerve stump	TP63	0.00571	6.658	-1.231	0.00146	transcription regulator		-0.343	0.000253	ALDH1A3,APOBEC1,APOBEC3B,AREG,BDKRB2,BOK,BRCA1,CA4,CASP3,CCN1,CCNA2,CCNB1,CDC25C,CDK1,CDKN2A,CDKN2B,COL4A3,EDN2,EGFR,FBN1,FOSL1,GADD45A,HBEGF,HES1,HK2,ID3,IKBKE,ITGA4,ITGA7,KIF23,LAMB3,LAMC2,MAFF,MKI67,MYB,NCS1,PKP1,Pmaip1,POSTN,POU3F2,RAC2,RACGAP1,REL,SFN,SOX2,SPON1,TNC,TNFSF10,TNFSF15,TOP2A,TRIM6,TUBB2B
Female proximal nerve stump	PSMB11	0.798	5.781	-0.063	0.661	peptidase		0.905	0.000257	Abi3bp,BMPR1B,Ccl8,CCND1,GFAP,Gm5431,IL18R1,MMP3,MT-RNR1,MT-RNR2,TNFRSF12A
Female proximal nerve stump	mir-15					microRNA		-1.125	0.000264	ALDH1A3,AR,CCND1,DDX58,IFIT1,ISG15,OAS1,RNF144B,TIMP1
Male proximal nerve stump	MBD2	0.0674	14.16	0.329	0.0278	transcription regulator		-0.7	0.000267	ADGRB1,ASS1,BIRC3,BRCA1,CDKN2A,CDKN2B,DPP4,ESR1,HK2,IGHM,NEIL3,PLK1,SST
Female proximal nerve stump	TGFB1I1	0.136	12.229	0.192	0.0495	transcription regulator		-1.969	0.000269	AR,KLF4,KLK3,KRT19,LTBP2
Male proximal nerve stump	FOXP3	0.654	4.907	-0.145	0.522	transcription regulator		1.095	0.00027	BRCA1,CCR2,CD200R1,CD69,CXCL13,CYSLTR1,EGR1,GBP2,GEN1,Gm4951,HLA-A,IL10RA,IL12RB2,IL18RAP,IL2RB,IRF4,LTB4R,NRP1,P2RY10,PLAGL1,Pmaip1,PPARG,RAD54B,SDC4,SELL
Male proximal nerve stump	GSTA4					enzyme			0.00027	CCNB1,CDC25C,CDK1
Male proximal nerve stump	mir-541					microRNA			0.00027	AR,PTPRN,PTPRN2
Male proximal nerve stump	mir-95					microRNA			0.00027	AR,BRCA1,SPINK1
Male proximal nerve stump	miR-615-3p (miRNAs w/seed CCGAGCC)					mature microRNA			0.00027	AR,LCOR,PPARG
Female proximal nerve stump	CXCL8					cytokine		1.121	0.00027	AR,CDKN2A,GJB1,IL2RA,ITGAL,KLF4,KLK3,PAX9,SELL,SOX2
Female proximal nerve stump	BMP6	0.0137	11.069	-0.545	0.00265	growth factor		1.042	0.00027	AQP5,CYP11A1,GDNF,HBEGF,Hmga2,ID2,KLF4,PMEPA1,TIMP1,TNFRSF12A
Male proximal nerve stump	CEACAM1	1.65e-05	12.269	-0.744	1.58e-06	transporter		1.961	0.000271	ANGPT1,CD36,CD40,GFAP,HEY1,IL2RB,IL2RG,LEP,ULBP1,VEGFD
Female proximal nerve stump	APC	1.53e-07	15.338	0.921	2.42e-09	enzyme		-1.671	0.000275	BTC,CCND1,EREG,FGF10,HEY1,ID2,KLF4,LPL,MMP3,Nrg1,TIMP1,TNFRSF11B,TNFRSF12A
Female proximal nerve stump	rosiglitazone					chemical drug	Inhibited	-2.687	0.000277	ANGPTL4,AOC3,C3,Ccl8,CCND1,DIO2,HMGCS2,HPGD,IGF2,ITGAL,KLF4,KLK3,LOX,LPL,Ngp,OAS1,OAS2,OAS3,PTPRO,SAMHD1,Serpina3g (includes others),SLC27A1,SPN,STAT2,TIMP1,TNC
Male proximal nerve stump	N-cor					group		1.254	0.000279	Ccl8,CD36,CTSS,CXCL14,ESR1,FADS2,HBEGF,HES1,MCTP1,MMP12,OLR1,PDGFA,PLIN1,RNF144B,SEMA4D,TRERF1,USP18
Male proximal nerve stump	PPARA	0.79	8.672	-0.083	0.689	ligand-dependent nuclear receptor		0.651	0.000279	ABCD2,Acot1,ANGPTL4,AQP7,ASS1,AURKA,CCNA2,CCNB1,CD36,CDK1,CDKN2A,CEBPD,CFH,CHAF1B,Clec2d (includes others),CTSE,CYBB,DIO2,DYNLL1,EP300,FADS2,GDNF,GRIN2A,HGF,KIF20A,KIF2C,KIF4A,KRT23,LAMB3,LIPG,LPL,LSS,MKI67,MT-CO2,NCF1,Nppb,PAQR9,PHLDA1,PLIN1,PLK1,PON1,PPARG,PRC1,PRKN,SAA1,SMC2,TLR2,TLR5,TOP2A,UCHL5,VCAM1
Male proximal nerve stump	PTGS2	0.799	10.911	-0.082	0.7	enzyme		-0.116	0.000282	ANGPT1,AREG,BIRC3,CD274,CHGA,CXCL14,DYNLL1,EGR1,GRIN2A,HBEGF,IL11,ITGAL,KRT23,LEP,LPL,MKI67,MSR1,NKD2,PIK3CG,PLA2G4A,PPARG,SELL,SEMA7A,SP7,TNFRSF12A,TNFSF10
Male proximal nerve stump	CCL11	4.9e-22	15.031	1.127	7.24e-25	cytokine		-0.616	0.000282	CCL11,CCR2,CCR3,DPP4,FGF10,FGF5,GFAP,ITGAM,LEP,MMP3,PDGFA,XCR1
Male proximal nerve stump	EBI3	0.0394	8.626	-0.51	0.0146	cytokine	Inhibited	-2.19	0.000282	CCL11,CD274,CIITA,CTSE,GBP2,HLA-A,HLA-DMB,HLA-DOB,IL12RB2,STAT2,TAP1,TNFSF10
Male proximal nerve stump	Tcf7	0.000996	10.309	0.629	0.000188	transcription regulator		0	0.000283	ACSBG1,ARHGAP20,BRCA1,CCR2,CCR9,CD4,CD69,CDK1,CNR2,EGR2,GPR15,ID3,IKZF3,IL15RA,IL2RB,INPP5D,IRF4,KIF11,MBNL3,MMP25,Naip1 (includes others),OSBPL3,OSBPL8,PHLDA1,PPARG,REL,SELL,TLR1,ZC3H12D
Male proximal nerve stump	Hbb-b1					transporter	Inhibited	-2.151	0.000287	CALCB,CCR2,CCR5,CIITA,CLEC7A,CYBB,IL10RA,IL2RB,IL2RG,ITGAM,Mt1,NDUFA5,SPI1,TF,TLR2,VCAM1
Female proximal nerve stump	DGCR8	0.00471	12.783	0.276	0.000703	enzyme	Inhibited	-2.035	0.000289	CCND1,CRABP1,GDNF,ID2,NRCAM,SOX2,TNC
Female proximal nerve stump	PRMT5	0.106	13.419	0.238	0.0358	enzyme		0.7	0.000289	CCND1,CDKN2A,KLF4,KLK3,PTPRO,SOX2,WIF1
Male proximal nerve stump	ciglitazone					chemical drug		0.948	0.000289	CD36,CDK1,CIITA,CRABP2,CYBB,ESR1,FGF5,GATA6,GDF3,GFAP,HGF,MT-CO2,Nes,OLR1,PPARG,SFRP2,SST,TGM1,TNFSF10,TUBB3,VCAM1
Female proximal nerve stump	ZNF395	0.0709	12.285	-0.226	0.0212	transcription regulator			0.00029	IFI16,IFI44,IFIT1
Female proximal nerve stump	VCAN	0.462	15.657	-0.157	0.274	other		-1.112	0.000292	ANGPTL4,ANXA8/ANXA8L1,AOC3,C3,CDKN2A,CRISPLD2,IFI44,IFIT1,OAS2,OAS3,PCSK1N,PTGIS,TIMP1
Female proximal nerve stump	TWIST1	0.858	10.195	-0.048	0.748	transcription regulator		-1.645	0.000292	AR,C3,CDKN2A,COL2A1,EMILIN1,FGF10,FMOD,GPC1,KCNN4,PAMR1,SPOCK2,ST8SIA2,TLL2
Female proximal nerve stump	GATA4					transcription regulator		-0.168	0.000301	ADORA1,CCBE1,Ccl8,CORIN,CRABP2,CYP11A1,DIO2,GATA1,IFI16,IL11,KLK3,LTBP2,PPL,SCN5A,Serpina3g (includes others),TIMP1,TNNC1
Female proximal nerve stump	Ige					complex		1.34	0.000305	C3,CCL22,CLCF1,CMPK2,EMILIN1,HBEGF,IL2RA,ITK,LIF,Nrg1,PDGFA,RASGRP1,RGS16,SEMA7A,SERPINB2,TLR9,TMEM71,TNC,TNFRSF11B,TNFRSF12A
Female proximal nerve stump	CHUK	0.691	13.315	0.064	0.515	kinase		-0.271	0.000307	C3,CCND1,CEBPD,CXCL13,EREG,GBP4,HEY1,IFI16,IL11,ISG15,MMP3,RGS16,SERPINB2,SMOC2,TNFRSF11B
Female proximal nerve stump	IFNA10					cytokine		-1.961	0.000311	IFIH1,IFIT1,ISG15,ZBP1
Female proximal nerve stump	IFNA21					cytokine		-1.961	0.000311	IFIH1,IFIT1,ISG15,ZBP1
Female proximal nerve stump	IFNA5					cytokine		-1.961	0.000311	IFIH1,IFIT1,ISG15,ZBP1
Female proximal nerve stump	IFNA7					cytokine		-1.961	0.000311	IFIH1,IFIT1,ISG15,ZBP1
Female proximal nerve stump	RPL13A	1.14e-05	17.26	0.773	4.59e-07	other	Activated	2	0.000311	CCL22,Ccl8,CXCL13,TAP1
Female proximal nerve stump	IFNA6					cytokine		-1.961	0.000311	IFIH1,IFIT1,ISG15,ZBP1
Male proximal nerve stump	rosiglitazone					chemical drug	Inhibited	-2.671	0.000324	ABCC9,ADGRE1,ANGPTL4,AOC3,AQP7,BRCA1,CASP3,CCL11,Ccl8,CCNE2,CCR2,CD1D,CD36,CIITA,CLEC7A,DIO2,EGFR,FOSL1,GBP2,GPR65,GRIA2,HCAR1,HGF,HPGD,IFIT2,IRF7,ITGAL,ITGAM,LAMB3,LEP,LPL,LTB4R,MSR1,Nppb,NPR3,OAS1,OAS2,OAS3,OLR1,PDGFRA,PLIN1,POSTN,PPARG,PPARGC1B,PTPRO,SAMHD1,Serpina3g (includes others),SPN,STAT2,TLR4,TNC,TSHR
Female proximal nerve stump	PRDM16	0.533	12.381	0.102	0.342	transcription regulator	Activated	2.42	0.000324	DIO2,GBP4,IFI44,OAS2,OAS3,STAT2
Female proximal nerve stump	bromodeoxyuridine					chemical drug	Inhibited	-2.646	0.000326	IFI16,IFI44,IFIH1,IFIT1,ISG15,OAS1,SP110
Male proximal nerve stump	ZFP91	0.269	15.127	0.14	0.156	transcription regulator		0	0.00033	CCNA2,CDK1,CRABP2,FADS2,HK2,IFI16
Male proximal nerve stump	fluticasone propionate					chemical drug		1.272	0.000331	ANGPTL4,CD36,CD4,CLEC12A,CSF2RA,GAPT,GLDN,HLA-DMB,HPGD,IFIT1,IL18BP,IRF8,LPL,OAS2,OLR1,PCOLCE2,PHLDA1,PLAC8,SDC4,SIGLEC10,SLA,SLC16A6,TAP1,TM4SF19
Male proximal nerve stump	EED	0.0988	12.268	-0.219	0.0444	transcription regulator	Inhibited	-2.121	0.000332	CDKN2A,EGFR,FGF5,GATA6,GDNF,GFAP,Hmga2,OLIG1,Pou3f1,WIF1
Male proximal nerve stump	CSF1R	7.42e-16	14.791	-1.603	4.41e-18	kinase	Inhibited	-2.138	0.000332	ADGRE1,Adgre4,CSF1R,FMOD,GAB3,GRAP2,MSR1,MYB,SPI1,VCAM1
Male proximal nerve stump	Ccl2	0.898	14.837	-0.043	0.84	cytokine		0.653	0.000334	CCL11,CCR2,CCR5,CYBB,HGF,LEP,LPL,PPARG,SDC4,SOX2,TLR4,VCAM1
Female proximal nerve stump	Notch					group		0.973	0.000341	ADAM12,FGF5,GAPT,GFRA1,GUCY1A1,HEY1,ID2,INPP5J,Nes,SAMHD1,SOX2,TGM1
Female proximal nerve stump	SBDS	0.19	13.96	0.189	0.0775	other			0.000343	BEX1,CPLX1,CRABP1,IFI16,MAFF,PLAGL1,PPP2R2C,PTPRO,TNC
Male proximal nerve stump	EFNA5	0.412	9.87	-0.205	0.274	kinase		1.943	0.000343	BTC,CRABP2,EGFR,EREG,FOSL1,FOXD3,IRF7,LPXN,NOS1,PKP1,TGM1
Male proximal nerve stump	PSEN1	0.612	13.9	-0.063	0.473	peptidase		0.614	0.000347	ARC,ATP1B1,C3AR1,CASP3,CCR5,CKMT1A/CKMT1B,CLTB,CRYM,CTSC,CTSS,CYFIP2,CYTIP,DCX,EGFR,EGR1,GFAP,GRIN1,GRIN2A,H2AJ,HES1,IRF4,IRF7,LRP8,MAP6,MSR1,Mt3,NDUFA5,NOS1,PDGFRA,PLVAP,PPARG,PRC1,S100B,SH3GL2,SLC1A2,SNAP25,SNCB,Sp100,TUBA8,TUBB2A,TUBB2B,TUBB3,UCHL1,VSNL1
Male proximal nerve stump	EBF1	3.04e-09	11.758	-1.178	9.39e-11	transcription regulator		-1.318	0.000348	CD244,CRABP1,EBF1,ESR1,GFI1B,H2-M1/H2-M9,HK2,IGHM,INPP5D,IRF7,KLRB1,Ly6a (includes others),MAPK10,PHKA2,PIK3CD,POSTN,Pou3f1,PPARG,PRKAR1B,SFRP2,TLR2,TLR4
Male proximal nerve stump	miR-34a-5p (and other miRNAs w/seed GGCAGUG)					mature microRNA	Activated	2.643	0.000351	ARPP21,BIN2,CD69,CDK1,DENND1C,DOCK8,E2F2,IKZF3,LGALS9B,MYB,PLCB2,POU3F2,PPARG,SAMD9L,SELL,SERPINB8,SHISA2,SOX2,SYCP2,TMEM154
Male proximal nerve stump	IL1RN	0.138	13.469	-0.544	0.067	cytokine	Activated	4.022	0.000351	CIITA,CTSS,DDX58,GSDMD,HDAC9,HERC6,IFI44,IFIH1,IL18BP,IRF7,LIF,OAS1,OAS2,OAS3,PML,RTP4,STAT2,THEMIS2,TNFSF10,USP18
Male proximal nerve stump	ETS1	0.948	12.759	-0.015	0.916	transcription regulator	Inhibited	-2.146	0.000355	ATP2A3,BCL11A,BRCA1,CD69,CDKN2A,COL2A1,CSF1R,EGR1,HGF,HPGD,HPSE,IL2RB,ITGA2B,ITGAM,ITGB2,ITK,Klra17,LAIR1,MMP3,MSR1,MYB,NCF1,PML,PTPRN2,SELL,SLAMF6,SPI1,TBXAS1,WAS
Male proximal nerve stump	GATA4					transcription regulator		-1.159	0.000356	ASS1,CCBE1,CCL11,Ccl8,CDCA8,CDKN2B,CORIN,CRABP2,DIO2,ESPL1,GAS1,GATA6,GJA5,HES1,IFI16,IL11,IRF8,KCNA5,KCNJ2,MEF2C,Nppb,NUSAP1,PML,POSTN,PPL,PTGDS,PTPRB,SCN5A,Serpina3g (includes others),SLC8A1,TNNC1,VCAM1
Female proximal nerve stump	INHBA	0.129	12.277	0.384	0.0464	growth factor		1.027	0.000357	CYP11A1,EREG,FSTL3,GATA1,KLF4,LOX,MYCL,NAV3,NRK,RGS16,SERPINB2,SOX2,SOX4,TIMP1
Female proximal nerve stump	TP53	0.847	13.213	0.028	0.731	transcription regulator		-0.287	0.000358	ADAM12,ADRA1A,ALDH1A3,ALOX15,ANXA8/ANXA8L1,AR,ASTN2,C2,CCDC80,CCND1,CDKN2A,CEBPD,CGREF1,CKMT1A/CKMT1B,COL2A1,DAPK1,DCK,DNAI3,EMILIN1,EREG,F5,FKBP6,FLRT2,FSTL3,FXYD3,GATA1,GJB3,GPRC5C,GRK3,HBEGF,HMGA1,ID2,IFI16,IGF2,IL2RA,IL31RA,IL5RA,Irs3,ISG15,KCNN4,KLF4,KLK3,LIF,LOX,LRRC17,LYZ,MMP23B,MMP3,MYLK3,NPNT,OAS1,ODC1,PADI4,PDGFA,PEG3,PHLDA1,PMEPA1,PTPRN,PTPRO,RGS16,RNF144B,SELP,Serpina3g (includes othe…
Male proximal nerve stump	PML-RARA					fusion gene/product	Activated	2.408	0.000369	BRCA1,CDKN2A,CEBPE,EGR1,FGR,HK3,MYO1F,SPI1,VCAM1
Male proximal nerve stump	fulvestrant					chemical drug		0.994	0.000372	AREG,AURKA,CALCB,CCDC80,CCN1,CCNA2,CCNB1,CDK1,CEBPD,CENPF,DYNLL1,EGFR,EGR1,ESR1,FOXM1,GADD45A,GTSE1,GUCY1A1,HES1,KIF11,LPL,LRP8,MANF,MYB,NCOA3,NOS1,NRP1,PPARG,RBL1,SEMA7A,SUSD3,TK1,TTC9,VCAM1
Male proximal nerve stump	TASP1	0.226	10.573	0.221	0.125	peptidase	Inhibited	-2.2	0.000373	CCNA2,CCNB1,CCNB2,CCNE2,CDKN2A
Female proximal nerve stump	KIN001-043					chemical drug		-1.342	0.000375	CCND1,COL2A1,CRABP2,IGF2,Nes,SOX2
Female proximal nerve stump	HGF	0.356	8.836	-0.219	0.187	growth factor		1.551	0.000377	ACKR4,ANGPTL2,ANGPTL4,ARNTL,CCND1,CDKN2A,CLCF1,CNTFR,COL2A1,DOK5,EHF,HBEGF,IL11,IL5RA,ISG15,ITGB8,KRT19,NRCAM,Nrg1,PDGFA,PHLDA1,RIN1,SERPINB2,SOX2,SP7,TIMP1
Male proximal nerve stump	ursolic acid					chemical drug	Activated	2.72	0.000377	CASP3,CD69,HK2,KLK6,LEP,MKI67,MMP3,MOBP,MOG,OLR1,PPARG,TLR4,TUBB4A,VCAM1
Male proximal nerve stump	YAP1	0.000576	14.62	0.494	9.85e-05	transcription regulator		-1.529	0.000382	AREG,AURKB,CASP3,CCDC80,CCN1,CCNA2,CCNB1,CD274,CD36,CDK1,CDKN2B,Chil3/Chil4,CIT,CYTIP,EGFR,EGR1,EGR2,FOXM1,GADD45A,HBEGF,IFIT1,IFIT2,IGHM,ITGB2,KIF23,LPL,LY75,MMP25,MSLN,NEK2,NLRC4,Nppb,PLK1,Rps27/Rps27rt,S1PR3,SFN,SOX2,TK1,TOP2A,VCAM1
Male proximal nerve stump	CD40LG	0.576	1.585	-0.095	0.434	cytokine	Inhibited	-2.172	0.000386	AKAP13,ALCAM,BIRC3,CA2,CCR2,CCR5,CD1D,CD40,CD69,Chil3/Chil4,CIITA,CSF2RA,CTSC,CYTIP,DAPP1,E2F2,EGFR,EGR1,EIF2AK2,GADD45A,HK2,ID3,IFI44,IFIT1,IFIT2,IL10RA,IL27,IL2RB,IRF4,ITGA4,ITGAM,ITGB2,NCOA3,NEFH,PLEK,PML,REL,SELL,SEMA4D,TAP1,TNFRSF13B,TNFSF10,VCAM1,ZNRD2
Female proximal nerve stump	MRTFB	0.0519	12.823	-0.277	0.0141	transcription regulator		-1.066	0.000388	CD177,CEBPE,HPGD,MYH11,Ngp,NRXN2,P2RX1,PTPRO,SELP,SERPINB10,SERPINB2,SLFN5,SYNPO2
Female proximal nerve stump	SMAD4	0.203	13.18	-0.144	0.0851	transcription regulator		1.226	0.000396	ANGPTL4,CCL22,CCND1,CDKN2A,COL2A1,DAPK1,DAXX,EREG,FSTL3,GDNF,ID2,IL11,MST1R,SLC6A1,SOX2,SP7,TIMP1,TNC
Female proximal nerve stump	PDGF-AA					complex			0.0004	EREG,GFAP,HBEGF,PDGFA,SOX2
Male proximal nerve stump	EDN1	0.0465	10.828	0.414	0.0178	cytokine		-0.691	0.000401	ADAM12,AREG,CALCRL,CCN1,CDK1,CYBB,EDNRB,EGFR,EGR1,EREG,FLT4,FOSL1,HBEGF,HEY1,ITGAM,LEP,MMP3,NCF1,Nppb,OLR1,PDGFA,SELL,SLC1A2,SLC8A1,SOX5,TNC,VCAM1
Male proximal nerve stump	pembrolizumab					biologic drug		-0.711	0.000406	CCNB1,CD274,CD4,CDK1,CMKLR1,HLA-A,IFIT1,KLRB1,MKI67,OAS1
Male proximal nerve stump	isobutylmethylxanthine					chemical toxicant		0.74	0.000407	ANGPTL4,AREG,CCNE2,CD36,CEBPD,CHGA,CRABP2,EGFR,EGR1,EGR2,IFIT2,IL2RG,IRF7,ITGB2,LPL,MMP3,Mt1,Mt2,PDGFRA,PDYN,PLIN1,PPARG,PTPRN,RBL1,STAT2,SYK,TNC,WNT10B
Female proximal nerve stump	ETV6-RUNX1					fusion gene/product	Activated	2.292	0.000408	ARL4D,Ccl8,CYBB,ID2,IFI16,IFIH1,IFIT1,ISG15,ITGAL,KIF5C,OAS1,OAS2,P2RX1,RGS16,SAMHD1,SELL,STAT2,TNFRSF14,TREX1
Male proximal nerve stump	TP73					transcription regulator		1.656	0.000411	ANGPTL4,ARL5C,AURKA,BDKRB2,CASP3,CCN1,CCNA2,CCNB1,CDC25C,CDK1,CLEC7A,CRYAB,DAB1,EGFR,EGR1,EREG,GADD45A,GBX1,GTSE1,HBEGF,HES1,HPSE,ITGAX,KIF22,KIF23,LCP1,LDHD,LYZ,MCM3AP,MDK,NLRC4,NRP1,PDGFA,PML,PPL,RAB7B,RNF144B,SERPINE2,SFN,TAP1,TNFRSF12A,TNFRSF1B,TNNI1,TPX2,Wfdc17
Female proximal nerve stump	INSR	0.138	13.39	-0.201	0.0508	kinase		0.175	0.000413	ATP2A3,C2,Ccl8,CCND1,CKMT1A/CKMT1B,CRABP2,CYP11A1,DIO3,DLK1,EREG,HBEGF,HPGD,IGF2,Iigp1,IL11,IL2RA,LPIN3,LYZ,MYCL,PHLDA1,PLAGL1,PTPRN,RGS16,SFRP2,SOX2,ST8SIA2,TNNI1,TUBB3
Male proximal nerve stump	FOXO4	0.00973	14.214	0.46	0.00276	transcription regulator		0.987	0.000415	ANGPT1,CDKN2B,EDNRB,FLT4,FMOD,GADD45A,GPX3,ITGAM,ITGB2,LCP2,PLA2G2D,PTPRB,PTPRC,S1PR3,SELL,SERPINB1,SOX5,VCAM1
Female proximal nerve stump	Nkx2-2os					other		-0.152	0.000416	CCND1,CLDN11,PAMR1,PCSK1N
Female proximal nerve stump	TBX3	0.0583	9.719	0.398	0.0164	transcription regulator		0.594	0.000416	CDKN2A,LBH,SCN5A,SOX2
Female proximal nerve stump	IFNA8					cytokine		-1.961	0.000416	IFIH1,IFIT1,ISG15,ZBP1
Female proximal nerve stump	IFNA16					cytokine		-1.961	0.000416	IFIH1,IFIT1,ISG15,ZBP1
Male proximal nerve stump	D-glucose					chemical - endogenous mammalian	Inhibited	-2.709	0.000421	ACVR1C,ALDOC,AQP7,ASS1,ATP2A3,ATP2B2,ATP2B3,ATP2B4,CALB1,CASP3,CCNB1,CD36,CDK1,CLGN,CNN1,COL2A1,CORIN,CSF1R,CTSC,CYBB,DUOX1,DYNLL1,EGR1,EP300,ERFE,GAS1,GCNT4,GFAP,GRIA2,GSDMD,HGF,HK2,HK3,ITPR1,KCNN4,KIF5C,LCP1,LEP,LMOD1,LPL,MAP1LC3A,MLXIPL,MMP17,MSR1,Mt1,Mt2,MYH11,NCF1,NPNT,Nppb,PCSK1N,PCSK2,PDGFRA,PDYN,PPARG,PTGDS,PTGIS,PTPN6,PTPRN,RAB3B,SLC8A1,SNAP25,SPHK1,SST,SUSD2,TK1,TLR2,TLR4,TPX2,TUBB3,TUB…
Male proximal nerve stump	SHH	0.00965	15.151	2.239	0.00273	peptidase		0.355	0.000423	ANGPT1,BRCA1,CALCB,CCNB1,CD69,CSF1R,DDC,EBF1,EGFR,FGF10,FOXC2,GDNF,GPC1,HELLS,HEY1,HGF,HK2,MEF2C,OLIG1,PDGFRA,PPARG,SFRP2,SOSTDC1,SP7,STMN3,TUBB3
Male proximal nerve stump	E2f					group	Inhibited	-2.576	0.000425	BRCA1,CCNA2,CCNB1,CDC25C,CDK1,CDKN2A,E2F2,E2F8,FANCD2,FOXD3,MYB,Nppb,NUSAP1,PCSK1N,PRR11,RBL1,TGM1,TPX2,TTK
Male proximal nerve stump	MAPK9	0.42	13.451	-0.14	0.282	kinase		-1.732	0.000429	BIRC3,CDKN2A,DIO2,EGR1,FOSL1,Fxyd2,GADD45A,IFI16,Iigp1,IL11,IL12RB2,IL15RA,LIF,LMO7,LPL,LSM5,MMP12,MMP3,PARP14,PLA2G4A,PPARG,RBL1,SLFN12L,Vnn3
Male proximal nerve stump	FEV					transcription regulator		0	0.000429	ADRA1B,CHGB,DDC,EN1,GABRQ,KCNJ16,MCHR1,PDYN,PROX1,SCG2,SLC22A3,SST,SYT1,TRPV2,VCAM1
Male proximal nerve stump	RELB	0.438	12.494	0.174	0.298	transcription regulator		-1.928	0.000432	BIRC3,CCL11,CCR3,CD40,CIITA,CXCL13,ESR1,FANCD2,IGHM,IRF4,MAP3K8,MYB,PPARGC1B,TNFRSF14
Male proximal nerve stump	FGFR1	0.0208	14.526	-0.272	0.00686	kinase		1.183	0.000444	DCX,DDX25,FGF10,FGF5,HES1,HGF,HK2,IL11,ITPR1,LIF,MMP3,NXF1,PITX1,POU2F2,SFN,TUBB3,ULBP1
Male proximal nerve stump	KLF2	0.134	12.759	-0.302	0.065	transcription regulator		-0.75	0.000445	ASS1,CCR2,CCR3,CCR5,CD36,CD40,CDKN2B,DOCK2,ELN,FGF5,FGR,GADD45A,GZMM,HPSE,ID3,IL2RG,ITGA4,ITGB2,KCNN4,PPARG,PTGDS,PTGIS,SELL,TNFSF10,VCAM1
Female proximal nerve stump	TLR9	1.88e-07	10.301	-1.77	3.12e-09	transmembrane receptor		-1.132	0.000454	BFSP2,CCND1,GDNF,IFI16,IFIT1,IL2RA,ISG15,LIPG,OAS2,OAS3,Oasl2,PHLDA1,STAT2,TIMP1,TNC,USP18
Male proximal nerve stump	HMGXB4	0.202	12.087	-0.162	0.108	other		-1.89	0.000455	CD274,DSE,HBEGF,IFIH1,IL27,IQGAP1,PARP14
Male proximal nerve stump	MBD1	0.0602	13.273	-0.398	0.0243	transcription regulator			0.000455	BRCA1,CDKN2A,DPP4,ESR1,IGHM,SNRPN,TK1
Male proximal nerve stump	ACTB	0.682	18.973	-0.08	0.554	other		-1.89	0.000455	AURKA,AURKB,CCNB2,CIT,Ppp1r12b,RACGAP1,SLC11A1
Female proximal nerve stump	CEBPE	3.12e-05	7.547	-1.178	1.52e-06	transcription regulator		-1.41	0.000459	GATA1,IL5RA,LYZ,Ngp,SELL,SERPINB2,TLR9
Male proximal nerve stump	deferasirox					chemical drug	Inhibited	-3	0.00046	CD300A,ITGAM,ITGB2,LY75,PLD4,PPARG,SERPINB8,TNFSF10,TREML2
Male proximal nerve stump	LATS2	0.874	13.985	0.026	0.805	kinase		-1.508	0.000461	ALDH1A3,AREG,AURKB,BTC,CCN1,CCNB1,EREG,GFAP,Hmga2,Nes,NRCAM,PLK1
Male proximal nerve stump	POU2F2	3.96e-09	9.907	-1.412	1.25e-10	transcription regulator		-1.648	0.000469	ALDOC,BTLA,CCR5,CD69,DHRS9,EBF1,FCRL1,GEN1,IL5RA,KCNN4,LY6E,POU2F2,PRR7,SPI1,TNFRSF12A,ZDHHC23
Male proximal nerve stump	INSR	0.00853	13.234	-0.333	0.00236	kinase		1.479	0.00047	AREG,ATP1B1,ATP2A3,Ccl8,CD36,CDK1,CERS6,CKMT1A/CKMT1B,CRABP2,DIO3,EGR1,EGR2,EREG,FOXC2,FOXD3,GABRB3,GADD45A,GAS1,GATA6,HBEGF,HELLS,HOXB2,HPGD,IGF2R,Iigp1,IL10RA,IL11,IQGAP1,LCP1,LDB2,LEP,LSS,LYZ,MMP12,MPEG1,MT-CO2,Nppb,OLR1,PHLDA1,PLAGL1,PPARG,PPARGC1B,PRKN,PTPRN,RAD51AP1,RGS16,SEMA3A,SERPINB1,SEZ6L2,SFRP2,SGMS2,SLAMF7,SOX2,TLR2,TNNI1,TUBB3,VCAM1
Male proximal nerve stump	ATP					chemical - endogenous mammalian		0.958	0.00047	CALCB,CCR5,EIF2AK2,GRIN2A,HBEGF,IL27,ITGA4,ITGAM,MMP3,NOS1,NRP1,PADI4,SELL,SPHK1,SYT4,TLR4,TNFRSF1B,TUBB3,VCAM1
Female proximal nerve stump	NR5A2	0.972	8.055	-0.01	0.944	ligand-dependent nuclear receptor		0.336	0.000472	C3,CCL22,Ccl8,CCND1,CEBPD,CELA1,CYP11A1,KLK3,MMP3,SAA1,TNFRSF12A
Female proximal nerve stump	propylthiouracil					chemical drug		-0.781	0.000475	ALDH1A3,CELA1,DIO2,DLK1,GBP4,IGF2,KIF5C,MYH11,PHLDA1,SFRP2,SPINK1,STMN3,TAGLN3,TNNC1,TUBB2B
Male proximal nerve stump	TRIM37	0.0258	12.986	0.293	0.00882	enzyme		0	0.000486	EGR1,IFIT2,JPH3,PARP9,RASSF5,RASSF9,SFN,WNT10B
Male proximal nerve stump	bromodeoxyuridine					chemical drug	Inhibited	-3.286	0.000488	IFI16,IFI44,IFIH1,IFIT1,IFIT2,IRF4,IRF7,OAS1,PML,SP110,TNFSF10
Male proximal nerve stump	BAX	0.088	13.605	0.351	0.0387	transporter	Inhibited	-2.376	0.000488	CASP3,CCNB1,CDC25C,CDK1,CTSS,HLA-A,IRF7,MMP12,Mx1,Oas1b,TRIM6-TRIM34
Male proximal nerve stump	MAP3K7					kinase		-0.429	0.000495	BIRC3,DDX58,GBP2,IFI44,IFIH1,IFIT1,IFIT2,IL19,IRF7,MMP3,OAS2,RNASEL,SAA1,TNFSF10
Female proximal nerve stump	F7	0.868	11.041	-0.045	0.764	peptidase		0.928	0.000496	AR,CCND1,FGF5,HBEGF,LIF,SERPINB2
Female proximal nerve stump	PDGF BB					complex	Activated	2.924	0.000497	AVPR1A,BDKRB1,C3,CCND1,CEBPD,EREG,GDNF,HBEGF,Hmga2,IGF2,LIF,MMP3,MYH11,ODC1,PDGFA,PHLDA1,TIMP1,TNC,TNFRSF11B,TNFRSF12A
Female proximal nerve stump	PPM1B	0.726	13.137	0.063	0.559	phosphatase			0.000498	CEBPD,HBEGF,PLAGL1
Female proximal nerve stump	phytoestrogen					chemical drug			0.000498	AR,LIF,SFRP2
Female proximal nerve stump	JAK1	0.0417	15.115	-0.263	0.0107	kinase		0	0.000499	EIF2AK2,IL11,LIF,Oasl2,SAA1,STAT2,TAP1,USP18
Female proximal nerve stump	CHD4	0.326	15.376	-0.101	0.166	enzyme		-0.707	0.000499	ADORA1,ANGPTL4,CLCF1,DAPK1,ID2,LOX,NDNF,PRPH
Female proximal nerve stump	isotretinoin					biologic drug		-1.5	0.000499	ALDH1A3,CRABP2,HPGD,OAS1,ODC1,PTGIS,SPN,STAT2
Female proximal nerve stump	CEBPA	0.927	12.896	0.027	0.863	transcription regulator		-0.583	0.000512	AQP5,C3,CCND1,CEBPD,CEBPE,CRABP2,CYP11A1,GFI1B,HMGA1,HPGD,ID2,IKZF3,ISG15,ITGAL,KLF4,KLK8,LPL,OAS2,PPL,RIN1,SAA1,SERPINB2,TLR9,TUBB2A
Female proximal nerve stump	cytokine					group		-0.24	0.000518	ADAM12,CCL22,CCND1,GFAP,IL2RA,LIF,LIPG,MMP3,PRPH,SAA1,SELP,TIMP1
Male proximal nerve stump	AGR2					other		-0.124	0.00052	AREG,CDKN2A,EGFR,EGR1
Male proximal nerve stump	PPM1B	0.319	13.274	0.149	0.194	phosphatase		1	0.00052	CEBPD,HBEGF,PLAGL1,SLA
Male proximal nerve stump	phytoestrogen					chemical drug			0.00052	AR,ESR1,LIF,SFRP2
Male proximal nerve stump	forskolin					chemical toxicant	Activated	2.051	0.000528	ACP3,AKAP13,ALDOC,ARC,AREG,ARPC1A,ATP1B1,CCDC85B,CCL11,CCNB1,CCNB2,CD4,CDKN2A,CDKN2B,CEBPD,CEBPE,CHGB,CNN1,CRYAB,CXCL13,CYFIP2,DAPK1,DIO2,DUOX1,EGR1,ELAVL4,EREG,ERFE,ESR1,FOSL1,FRRS1,GADD45A,GFAP,GPRC5C,GTSE1,HK2,HPGD,HSPA2,HTR2C,ID3,IL11,INA,ITPR1,LEP,MMP3,Mt1,Mt2,NAP1L5,NPTX2,NRSN1,PDYN,PHKA2,PIK3CD,PLAGL1,PTPRN,RAB27A,RASGEF1B,REXO5,S1PR3,SCG2,SLC17A6,SLC1A2,SMARCA1,SNAP25,SST,STOM,SYT4,TK1,TS…
Female proximal nerve stump	ATN1	0.539	13.847	-0.073	0.347	transcription regulator			0.000537	ASGR1,CA4,Fxyd2,HBEGF,IFI16,LTBP2,MOBP,RGS16,SOX11,SOX4,TAGLN3
Female proximal nerve stump	MEF2C	0.142	11.712	-0.326	0.0525	transcription regulator		1.153	0.000537	CCBE1,Ccl8,COL2A1,IL11,MMP25,PLAGL1,SCN5A,SFRP2,SP7,TNNC1,TNNI1
Female proximal nerve stump	PURA	0.461	12.647	0.137	0.273	transcription regulator			0.000544	AR,GFAP,ITGAL,SPN
Female proximal nerve stump	Gm12602	0.998	4.322	0	0.993	other		-1	0.000544	CGREF1,CPA4,RGS16,SERPINB2
Male proximal nerve stump	NR4A3	0.552	10.134	0.16	0.409	ligand-dependent nuclear receptor		-1.365	0.000552	ADGRE1,BIRC3,CCNB1,CD5L,COL16A1,DYNC1I1,KIF20A,MEF2C,MMP12,MYH11,NDUFA5,PDPR,PPARGC1B,SCG2,SYT4
Female proximal nerve stump	PDLIM2	0.146	12.892	-0.212	0.0546	other		0.213	0.000559	CCND1,CEMIP,CRISPLD2,HBEGF,IFI44,OAS3,PCSK1N,PHLDA1,SLC22A3
Female proximal nerve stump	MAPK14	0.00408	13.886	-0.304	0.00059	kinase		-0.159	0.000565	CCND1,CDKN2A,CEBPD,EREG,IGF2,ITGB8,MMP3,MYH11,PLA2G5,SH2D2A,Slfn1,SOX2,TIMP1,WIF1
Male proximal nerve stump	STAT5B	1.9e-07	12.848	-0.639	9.63e-09	transcription regulator	Inhibited	-3.689	0.000566	ABCD2,Acot1,ACSL6,Aox3,AR,BIRC3,CA2,CASP3,CD248,CORIN,DAPK1,DDC,EBF1,EGFR,ESR1,GAB3,GADD45A,GBP6,GJB1,HLA-A,IL2RB,IRF8,KIF9,LEP,LMAN1L,Ly6a (includes others),LY6E,Ms4a6c,Oasl2,POU2F2,Serpina3g (includes others),SMPDL3A,ST8SIA4,TBXAS1,TF,TLR2,TNFRSF14,TNNC1,TNNI1,UBA7
Female proximal nerve stump	KDM3A	0.126	13.014	-0.242	0.0451	transcription regulator		-0.022	0.000567	AR,CCND1,FSTL3,KLK3,MYH11,TNC
Female proximal nerve stump	NKX2-5					transcription regulator		-0.212	0.000567	ADORA1,DIO2,GATA1,IFI16,Nes,SCN5A
Male proximal nerve stump	lisinopril					biologic drug	Inhibited	-3	0.000568	Chil3/Chil4,CYBB,GBP2,GBP6,Ifi47,ITGB2,MMP8,PDGFA,Retnlg
Female proximal nerve stump	IRF2	0.00689	12.441	-0.479	0.00113	transcription regulator		-0.765	0.000571	CCND1,CFB,EIF2AK2,FGA,Ifi47,IL12RB2,ISG15,KLF4,OAS1,TAP1,USP18
Male proximal nerve stump	MFAP5	7.05e-06	16.421	0.697	5.93e-07	other		1.943	0.000577	CERS1,CRELD2,ESPL1,FBXO2,GPX3,ITGA7,KIF11,KIF4A,MKI67,RAD51AP1,TICAM2
Female proximal nerve stump	Nr1h					group	Activated	2.143	0.000582	C2,C3,CD5L,GGT5,IFIH1,ITGAL,LPL,Oas1b,SELP,Slfn1,SP110,TAP1
Male proximal nerve stump	FOXA2					transcription regulator		-1.748	0.000583	ALAS1,ALOX15,ASTN1,CCL11,Ccl8,CCR5,CNN1,DCX,DDC,EN1,GPRC5C,HK2,Hmga2,HPGD,LPL,LYZ,MLXIPL,Mt1,MYH11,NPTX2,PON1,PPARG,PPP1R14C,PTGDS,SAA1,SPINK1,SST,TBXAS1,TF,TNNI1
Male proximal nerve stump	PTC-209					chemical reagent	Activated	2.53	0.000592	CCDC80,CDKN2A,COL16A1,CRYAB,ELN,FHOD3,Nppb,PDGFRA,POSTN,TNNC1
Male proximal nerve stump	sphingosine-1-phosphate					chemical - endogenous mammalian		0.492	0.000592	ANGPT1,CCR3,CD36,EGFR,EGR1,GATA6,IL27,LEP,Nefm,NRP1,PDGFA,PPARGC1B,PRPH,S1PR3,SPHK1,VCAM1
Female proximal nerve stump	DSCAM	0.96	1.585	0.006	0.921	other		-0.333	0.000605	DAB1,EFNB3,KLF4,MICALL2,NRCAM,PDGFA,SEMA7A,TUBB3,VGF
Male proximal nerve stump	HOXD8	0.0484	10.752	0.349	0.0187	transcription regulator		0.025	0.000606	CCNA2,CCNB1,CDK1,CDKN2A,PROX1
Male proximal nerve stump	CLEC1B	0.504	7.066	0.227	0.359	transmembrane receptor		-1.342	0.000606	ANGPTL1,LCP2,PLCG2,SYK,TNC
Male proximal nerve stump	PBRM1	4.37e-05	13.552	-0.682	4.97e-06	other			0.000606	CCNB1,CDK1,CENPE,CENPF,CRABP2
Male proximal nerve stump	SMAD4	0.0025	13.046	-0.301	0.000552	transcription regulator		1.961	0.000617	ACKR1,ACVR1C,AIM2,ANGPT1,ANGPTL4,AREG,CCL11,CDKN2A,CDKN2B,CNMD,COL2A1,DAPK1,DAXX,EGFR,EREG,FSTL3,GADD45A,GDNF,HRH2,IL11,INPP5D,MST1R,NPPC,PTK2B,PTPRC,PTPRK,RGCC,SERPINE2,SOX2,SP7,SPHK1,SPI1,SRCAP,TNC
Male proximal nerve stump	potassium chloride					chemical drug	Activated	3.242	0.000618	ATP1B1,ATP2B2,ATP2B3,ATP2B4,CALB1,CASP3,CDK1,EGR1,EGR2,FGF10,GRIN2A,ID3,MEF2C,NOS1,NPTX1,PDYN,SYT4
Female proximal nerve stump	isopropyl thiogalactoside					chemical reagent			0.000618	CCND1,CDKN2A
Female proximal nerve stump	androgen receptor antagonist (S)-11					chemical reagent			0.000618	CCND1,KLK3
Female proximal nerve stump	androgen receptor antagonist (R)-9					chemical reagent			0.000618	CCND1,KLK3
Female proximal nerve stump	xanthine oxidase					group			0.000618	DDX58,IFIH1
Female proximal nerve stump	GST					complex			0.000618	CALCB,IL11
Female proximal nerve stump	MTNR1A					G-protein coupled receptor			0.000618	DIO2,DIO3
Female proximal nerve stump	REM2		3.17	0.05	0.321	enzyme			0.000618	CCND1,CDKN2A
Female proximal nerve stump	VENTX					transcription regulator			0.000618	CCND1,CDKN2A
Female proximal nerve stump	MTNR1B					G-protein coupled receptor			0.000618	DIO2,DIO3
Female proximal nerve stump	ETS-ELK1					complex			0.000618	CCND1,CDKN2A
Female proximal nerve stump	GAB3	0.0398	8.662	-0.523	0.0101	other			0.000618	IFIT1,OAS1
Female proximal nerve stump	chloramine					chemical toxicant			0.000618	GATA1,IL2RA
Female proximal nerve stump	KLF4	4.61e-09	11.545	-1.012	3.9e-11	transcription regulator		-1.397	0.000618	CBFA2T3,CCND1,CRABP2,FGF5,GBP4,HBEGF,HEY1,KLF4,KRT19,MYH11,Oasl2,ODC1,PEG3,PPL,SERPINB2,SOX2,TGM1,TNC,USP18
Male proximal nerve stump	IDR-1002					chemical reagent	Activated	2.121	0.000619	C3AR1,CCL11,CSF3R,HRH2,NCF1,PTAFR,SLC11A1,TLR4
Male proximal nerve stump	ILF3	0.55	13.408	0.081	0.406	transcription regulator		-1.761	0.000623	ALCAM,AQP7,C3AR1,CD300A,CD40,CFH,CIITA,EGFR,FADS2,FMN1,LPL,PPARG,SEMA7A,TNC,TNFRSF12A
Male proximal nerve stump	DSCAML1	0.832	5.392	0.065	0.745	other		-1.291	0.000623	DNER,EGFR,ID3,KCNJ2,MICALL2,NEFH,NOS1,NRCAM,PDGFA,SEMA7A,SNAP91,TUBB2A,TUBB3,TUBB4A,VGF
Male proximal nerve stump	WWTR1	0.561	14.396	0.102	0.418	transcription regulator		1.207	0.000631	ANGPTL4,ARHGAP15,CASP3,CCN1,CCNA2,DDX58,FGF10,FMOD,IFIH1,IRF7,IRX3,ITGB2,LAMA5,NXPH4,OAS1,SP7,TK1,VCAM1
Male proximal nerve stump	BTK	1.08e-06	11.138	-1.207	6.99e-08	kinase		1.924	0.000631	ATP6V0D2,BTK,CD274,CD40,CD69,CDKN2A,HELLS,IFIT1,IL10RA,IL27,IRF4,ITGAX,LILRB4,OAS2,OAS3,SPI1,SPN,TLR9
Male proximal nerve stump	lysophosphatidylcholine					chemical - other		-1.207	0.000643	CD274,CD36,CYBB,EGR1,FADS2,GPR132,HBEGF,LPL,LSS,NAIP,NOD2,OLR1,PPARG,TNFSF15
Male proximal nerve stump	RETNLB		0	-0.066	0.545	other	Inhibited	-2.138	0.000643	CASP3,Ccl8,CCR2,CCR5,CTSE,DNER,E2F7,ELN,HEY1,MMP12,STOM,Tlr13,TLR2,TNNC1
Male proximal nerve stump	Igm					complex			0.000646	CCNA2,CD40,CD69,CDKN2A,DAXX,EGR1,GRAP2,ID3,IRF4,MCM3AP,PTAFR,TNFRSF13B,TNFRSF14
Male proximal nerve stump	ETS2	0.382	13.293	-0.188	0.247	transcription regulator	Inhibited	-2.196	0.000646	BRCA1,CDKN2A,CSF1R,HPGD,HPSE,ITGA2B,LYZ,MMP3,MSR1,SOX2,SYK,Tlr13,TLR9
Female proximal nerve stump	arsenite					chemical toxicant			0.000648	2010204K13Rik,ADAM12,ALDH3A1,CCND1,DHRS1,EREG,GPC1,HS6ST2,MAFF,VEGFD
Female proximal nerve stump	miR-199a-5p (and other miRNAs w/seed CCAGUGU)					mature microRNA	Activated	2.795	0.000653	C3,CMPK2,COL4A5,ISG15,KLF4,MYH11,PADI4,ZBP1
Male proximal nerve stump	cephaloridine					chemical drug		-1.525	0.000663	ABCC2,ALAS1,ANGPTL4,CCNB1,CCNE2,CD72,CHAF1B,CSMD1,CXCL13,CXCL14,E2F8,Ifitm6,LAMB3,MMP12,PCLAF,TNFRSF12A
Male proximal nerve stump	STAT4	0.555	9.351	-0.2	0.412	transcription regulator	Inhibited	-2.351	0.000677	ALDOC,ARHGAP15,ATP7A,CCR5,DDX58,FYB1,IFIH1,IFIT2,IL10RA,IL12RB2,IL18R1,IL18RAP,IRF4,ITGA7,MAP3K8,Ms4a4c (includes others),Mt1,Mx1,PLAC8,PYGL,RGCC,RGS16,SERPINB1,SMPDL3A,TCEAL6,Trim30a/Trim30d,TUBB2B,VSIR
Female proximal nerve stump	succinic acid					chemical - endogenous mammalian		1.342	0.000679	ADCY5,CA4,CCDC80,CFB,DIO2
Male proximal nerve stump	oblimersen					biologic drug		-0.905	0.00068	CEBPD,GADD45A,IFI16,IFI44,IFIT1,IFRD1,IRF7,MAFF,OAS1,OAS2,TRIM14
Male proximal nerve stump	EIF2S1	0.298	13.615	0.165	0.178	translation regulator			0.00068	ACP3,ATP2A3,DENND2D,EIF2AK2,GADD45A,IFRD1,MEGF10,PHLDA1,PRKN,Serpina3g (includes others),TGM1
Male proximal nerve stump	HCAR2	0.155	11.254	-0.426	0.0776	G-protein coupled receptor	Activated	2.449	0.000683	CCNE2,IQGAP3,KIF14,KIF20A,PLK1,SLC37A2
Male proximal nerve stump	EREG	2.37e-12	9.055	3.757	3.14e-14	growth factor	Activated	2.187	0.000683	AREG,BTC,CALB1,EREG,HBEGF,TNC
Female proximal nerve stump	tazemetostat					chemical drug		0.843	0.000687	AR,CCND1,CRABP2,EFNB3,EIF2AK2,IGSF9,KIF5C,KLF4,KLK8,LOX,LYZ,METRN,MICALL2,NPNT,PDGFA,SLC43A1,TNC,TUBB3
Female proximal nerve stump	TGFB2	0.00244	9.281	-0.502	0.000306	growth factor		0.998	0.000693	ANGPTL4,CDKN2A,FMOD,HBEGF,HEY1,LIPG,OSR1,SELL,TIMP1,TNFRSF11B
Female proximal nerve stump	IL13		3.585	0.038	0.35	cytokine		-0.661	0.000695	ADORA1,ALOX15,C3,CCL22,Ccl8,Clca3a1/Clca3a2,CYBB,DUOX1,FXYD3,GJB1,HBEGF,IL11,IL31RA,KLF4,LILRB3,MMP3,PAX9,PDGFA,PHLDA1,PLA2G2D,SELP,SOX2,TIMP1,TNFRSF11B
Male proximal nerve stump	FGF1	0.0255	15.841	0.389	0.00873	growth factor	Activated	2.335	0.000698	ADGRE1,CCN1,DIO3,EGR1,EN1,FHOD3,GDNF,Hmga2,Irgm1,ITGAM,ITGAX,LRRC17,MKI67,PDGFA,POSTN,SERPINB1,SOX2,TNFRSF12A,VCAM1
Male proximal nerve stump	dimethyl sulfoxide					chemical drug		-0.566	0.000698	ABCC2,ADAM12,AQP7,CEBPE,CNR2,IFI16,ITGAM,ITGB2,LPL,MEF2C,MEFV,NCF1,PTK2B,SGMS2,SP7,SPI1,TNNC1,VCAM1,WIF1
Female proximal nerve stump	PPP2CA	0.1	15.077	0.176	0.0332	phosphatase	Inhibited	-2.621	0.000702	CCND1,CFB,IL2RA,IL2RB,ITGAL,Oas1b,SELL
Female proximal nerve stump	TP73					transcription regulator		-0.701	0.000715	ANGPTL4,AQP5,ARNTL,C3,CNTFR,DAB1,EREG,GATA1,HBEGF,ID2,LBH,LYZ,MDK,MMP23B,PDGFA,PPL,RIPOR3,RNF144B,TAP1,TIMP1,TNFRSF12A,TNNI1
Male proximal nerve stump	PPARGC1A	0.987	10.499	0.008	0.978	transcription regulator		1.672	0.000715	ACSL6,ALAS1,ANGPTL1,APOD,ASPN,ATP2B3,BDH1,Cabp1,CD36,CD40,CEBPD,COL2A1,CPLX1,CTSC,CXCL14,DAXX,DIO2,DPT,EGFR,FANCD2,GPC6,HK2,INPP5J,ISM1,LGALS9B,LIF,LIPA,LPL,MAPK8IP2,MT-CO2,NEFH,Nppb,OLR1,PDGFA,POSTN,PPARGC1B,SEMA3A,SEMA3G,SERPINE2,SOX2,SVEP1,TNFRSF12A,TNFSF10,TNNI1,VCAM1,VEGFD,XDH
Male proximal nerve stump	PIN1	3.46e-05	12.938	0.672	3.76e-06	enzyme		1.379	0.00073	BTK,BUB1,CCNE2,CD274,DEPDC1,Ear2 (includes others),EPB41L4B,ESR1,HES1,MAP1LC3A,MMP3,NCAPH,PIMREG,PML
Female proximal nerve stump	POSTN	0.0216	14.627	-0.725	0.00468	other		0.179	0.000731	DLK1,HEY1,LOX,PDGFA,SP7,TNNI1
Male proximal nerve stump	BRD4					kinase	Inhibited	-2.386	0.000734	ALDH1B1,AURKB,BDH1,CCNA2,CD274,CD4,CDKN2B,DERL3,FBN1,IRF4,IRF8,ITGA4,KCNA3,KCNQ5,KIF23,MYB,PDGFA,RREB1,SLC16A6,SUSD2,TOP2A
Male proximal nerve stump	Map3k7	0.599	13.755	-0.064	0.459	kinase		-0.543	0.00074	AR,CASP3,CMPK2,EGR2,FGF10,GAS1,HBEGF,IFIT2,IL15RA,NOD2,SPHK1,VCAM1,Vnn3
Male proximal nerve stump	eicosapentenoic acid					chemical drug		0.922	0.000742	ANGPTL4,CCR5,CD36,CD40,CEBPD,CSF1R,ELN,FADS2,FBN1,ITGAX,LEP,MLXIPL,MMP8,PPARG,SPI1,TNFRSF1B
Male proximal nerve stump	bucladesine					chemical toxicant		0.593	0.000743	AR,ASS1,BDKRB2,C3AR1,CCR5,CHGA,CLCF1,CRYAB,DIO2,EGR1,EGR2,ELAVL4,FOSL1,FRRS1,FSTL3,GFAP,ITGB2,LAMB3,LEP,LIF,MAN2A1,Mt1,NAP1L5,PADI4,PDGFRA,PLAGL1,RBL1,RGS16,S100B,SCG2,SCRT1,SLC17A6,SLC1A2,SMARCA1,SNAP25,STOM,SYT4,TF,TSHR,VGF
Female proximal nerve stump	BMP4	0.895	9.071	-0.037	0.808	growth factor		-0.285	0.00075	CCND1,CDKN2A,COL2A1,CYP11A1,DEPP1,DIO2,DIO3,GATA1,HEY1,ID2,KLF4,MMP3,SOX2,SP7,TNFRSF11B
Female proximal nerve stump	NFATC2	0.00103	11.761	-0.525	0.000107	transcription regulator	Inhibited	-2.534	0.000753	AQP5,CCL22,CMPK2,COL2A1,DAXX,GBP4,HELZ2,Iigp1,IL12RB2,IL2RA,IRGM,ISG15,STAT2,ZBTB32
Male proximal nerve stump	THRB	0.00233	9.901	-0.606	0.000509	ligand-dependent nuclear receptor	Inhibited	-2.361	0.000761	ABCD2,AMPD3,BCL2L14,BIRC3,CCDC125,CCNB1,Cd33,DDC,EGFR,FOSL1,GJA5,Gm20559,HLA-DMB,IGHM,KLRB1,LPL,LYZ,MLXIPL,Nppb,Oasl2,PCSK2,PLIN1,PPARG,PTAFR,PTGDS,SFRP2,SLAMF8,TLR2,TNFSF10,TSHR,Ugt1a7c,WIF1,WNT2B
Male proximal nerve stump	POU4F1	0.059	6.066	0.874	0.0237	transcription regulator		-0.417	0.000764	ADGRG2,CALB2,CNTN2,CRABP1,DAB1,HOXB5,INA,IRX3,KCNIP1,LILRB3,NXPH4,OLIG1,PAPPA2,Pmaip1,PRPH,RTN4RL2,SNAP25
Female proximal nerve stump	CX3CL1	0.206	9.896	0.289	0.087	cytokine		-1.698	0.000775	CD5L,CRABP2,GFAP,ID2,IFI16,LYZ,NDNF,SELP,SNAP25,SOX4,TIMP1
Female proximal nerve stump	TCF12	0.0442	13.984	0.236	0.0116	transcription regulator		0.711	0.000775	CBFA2T3,CDKN2A,CELA1,ID2,IL18R1,IL2RB,KLK8,SEMA7A,ST8SIA1,TUBB3,VGF
Female proximal nerve stump	SFTPA1					transporter		-1.414	0.000775	ANGPTL4,GUCY1A1,HBEGF,IL2RA,LOX,PHLDA1,SFRP2,SLC22A3
Female proximal nerve stump	MAP3K7					kinase		-1.4	0.000775	CFB,DDX58,IFI44,IFIH1,IFIT1,MMP3,OAS2,SAA1
Male proximal nerve stump	RNASEL	5.96e-10	11.753	-1.16	1.48e-11	enzyme			0.000779	CTSE,EIF2AK2,FAT4,IFIT2,IRF7,MT-CO2,OAS2,USP18
Female proximal nerve stump	G3BP1	0.182	14.784	0.182	0.0731	enzyme			0.000782	DDX58,SOX2,SP7
Female proximal nerve stump	IL12 (complex)					complex		-1.7	0.00079	CCL22,IFIH1,Iigp1,IL12RB2,IL18R1,IL2RA,ISG15,ITGAL,KLRB1,Ms4a4c (includes others),SELL,SELP,TIMP1,Trim30a/Trim30d
Male proximal nerve stump	mir-142					microRNA		0.241	0.000797	FNDC3A,IL2RB,ITGAX,Ly6a (includes others),MYB,NRP1,S1PR3,SELL,SLAMF6,SOX2,TNFSF10
Male proximal nerve stump	PTPRJ	0.13	14.614	-0.237	0.0622	phosphatase		-1.265	0.000797	ACP3,CCNA2,CD69,CEBPD,HBEGF,Iigp1,PLAGL1,SLA,SLFN12L,TSHR,Vnn3
Female proximal nerve stump	E. coli B4 lipopolysaccharide					chemical toxicant	Inhibited	-3.469	0.000819	9330175E14Rik,Clca3a1/Clca3a2,DDX58,F5,GBP4,Gm4951,IFI16,Iigp1,LILRB3,Ngp,Oasl2,RTP4,SLC6A12,TAP1,Trim30a/Trim30d,USP18,ZBP1
Male proximal nerve stump	sulindac					chemical drug			0.000839	ALOX15,ARID4A,CCNA2,CCNB1,CCNB2,CDC25C,CDK1,E2F2,EGFR,PLA2G4A,RBL1,SERPINB1
Male proximal nerve stump	RAS					group		1.29	0.000844	AURKA,CD274,CDKN2A,CDKN2B,CSF3R,EGR1,FOSL1,GBP2,GRIN1,Ifi47,IL11,LIF,MYH11,PDGFA,PML,POU3F2,SERPINE2,STAT2,Tnfrsf22/Tnfrsf23
Male proximal nerve stump	RNF31	0.642	12.174	-0.107	0.509	enzyme		1.387	0.000846	AREG,AURKA,CCL11,Ccl8,CXCL13,ESR1,IL10RA,IL15RA,IL18BP,IL18RAP,IL19,IL2RG,IL31RA
Male proximal nerve stump	CCL2	0.356	11.819	-0.283	0.225	cytokine		-0.468	0.000848	CCL11,CCR2,CD40,CEBPD,Chil3/Chil4,FOLR2,GJB1,ITGAL,LPL,MKI67,NCF1,PPARG,PTGDS,SLC11A1,SLC40A1,SOX2,VCAM1
Male proximal nerve stump	LMNA	0.0102	16.012	0.454	0.00292	other		1.154	0.000851	ACKR1,ACKR4,ADAMTS10,ADAMTS12,ASPN,CAMK1D,CD28,CERS6,ELN,GATA6,GLIS3,ID3,IFI44,IFIH1,IGF2R,IRF8,Irgm1,LEP,LRRC4B,LYSMD3,MAFF,MAP3K8,MMP3,Nes,PPARG,PPARGC1B,RESF1,SEMA3G,SEMA7A,TUBB3,UBA7
Female proximal nerve stump	L-triiodothyronine					chemical - endogenous mammalian		-0.294	0.000852	AR,CCND1,CDKN2A,CXCL14,CYP11A1,DIO2,DIO3,DLK1,EDN3,FGA,GBP4,GLDN,ID2,KCNJ10,LYZ,MYBPH,ODC1,PITX1,PTGIS,RASGRP1,RGS16,SEMA7A,SFRP2,SLC27A1,SLCO1C1,SPINK1,VGF
Female proximal nerve stump	IL4R	0.905	15.662	0.033	0.824	transmembrane receptor			0.000857	ALOX15,CCL22,FXYD3,IL12RB2,IL2RA,IL31RA,SOX2
Female proximal nerve stump	QKI	0.611	17.275	0.097	0.424	other		1.195	0.000857	GFAP,ITGB8,PTPRO,SOX2,TAP1,TNC,TUBB2B
Female proximal nerve stump	bucladesine					chemical toxicant		0.655	0.000868	ALDH3A1,AR,CCL22,CCND1,CLCF1,CYP11A1,DIO2,FSTL3,GFAP,IGF2,LIF,ODC1,PADI4,PDE4C,PLAGL1,RGS16,SNAP25,SYT4,TIMP1,VGF
Female proximal nerve stump	EGFR	1.2e-06	13.416	-0.651	2.96e-08	kinase	Activated	2.161	0.000875	ADGRL3,AR,BTC,CCND1,CDKN2A,CXCL14,EFNB3,EREG,GFAP,GPC1,HBEGF,HMGA1,IGF2,KCNN4,KLK3,LGR6,MMP3,MST1R,ODC1,PTGIS,SEMA7A,Serpina3g (includes others),SOX2,TNC,TNFRSF11B
Female proximal nerve stump	EREG	3.55e-07	8.5	2.724	6.56e-09	growth factor		1.948	0.00088	BTC,EREG,HBEGF,TNC
Male proximal nerve stump	BCL6	0.834	13.025	-0.04	0.746	transcription regulator		0.762	0.000882	ALCAM,CASP3,CD274,CD69,CD72,CDKN2A,CGAS,CIITA,COL2A1,FCRL1,FMOD,GADD45A,HDAC9,HERC6,IL2RB,IRF4,IRF8,Ly6a (includes others),MCM3AP,MYB,PIK3CG,PLA2G4A,Pmaip1,PTPRO,RNASEL,SOX5,SYK,TNFRSF14,UBA7
Female proximal nerve stump	CCND1	2.06e-14	15.391	1.194	2.61e-17	transcription regulator		0.533	0.000885	ALDH1A3,AR,C7,CCND1,CDKN2A,CTNNA2,EREG,GJB1,H2AJ,KLK3,LRRTM2,MAFF,MMP3,MYRIP,PMEPA1,SOX11,SOX2,SOX4,TOR3A
Female proximal nerve stump	RARA	0.658	13.184	0.097	0.478	ligand-dependent nuclear receptor		1.167	0.000898	AR,CCND1,CEBPE,CRABP2,IFI44,IL12RB2,IL5RA,KLF4,KLK3,OAS1,Rps27/Rps27rt,RTP4,SAA1,SAMHD1,SELL,SOX2,SP110,TNFRSF11B,UBA7,ZMAT4
Female proximal nerve stump	TGFBR1	0.733	13.159	0.052	0.569	kinase		0.351	0.000901	C3,Ccl8,CCND1,CFB,FGF10,FMOD,HEY1,KLF4,MST1R,OSR1
Female proximal nerve stump	LDB1	0.129	13.668	-0.174	0.0464	transcription regulator	Activated	2.183	0.00092	CDKN2A,DHX58,DLK1,IFIH1,Iigp1,IL2RA,MDK,NLRC5,Oasl2,P2RX1,RASGRP1,SFRP2,SLC43A1,TAP1,THEMIS2,TLR9,TOR3A
Male proximal nerve stump	THPO	0.99	6.492	-0.005	0.982	cytokine		0.433	0.000923	AURKA,AURKB,BIRC3,CCNA2,CCNB1,CMPK2,DDX58,DDX60,E2F2,EPSTI1,ITGA2B,REL,SOX2,STAT2,TAP1,USP18
Female proximal nerve stump	PTC-209					chemical reagent		1.633	0.00093	CCDC80,CDKN2A,COL16A1,FHOD3,TNFRSF11B,TNNC1
Male proximal nerve stump	CD3					complex	Inhibited	-2.683	0.000931	ACP3,ALAS1,BIRC3,CASP3,CCR2,CCR5,CCR9,CD274,CD28,CD4,CD69,CDK1,CENPF,DOCK2,DPP4,EGR2,EIF1B,ELAVL3,FYB1,GGT5,HELLS,ID3,IFIT1,IL12RB2,IL15RA,IL18R1,IL2RB,IL2RG,IRF4,IRF8,ITGA4,ITPR1,KCNA5,KCNN4,LCP1,Ly6a (includes others),MAP3K8,MSLN,MSR1,NAIP,NLRP1,NOS1,P2RX1,PLEK,PNP,PPARG,PTPRC,PUM3,PYGL,RAC2,REL,SERPINB10,SH2D2A,SNRPN,SORL1,ST8SIA3,STOM,TLR2,TNFSF10,TOP2A,TRIM25,TRIM5
Male proximal nerve stump	Pdgfr					group	Activated	2.219	0.000932	AREG,EGR1,EREG,HBEGF,TNC
Male proximal nerve stump	ISGF3					complex		-1.961	0.000932	EIF2AK2,IFIH1,IFIT2,IRF7,TNFSF10
Female proximal nerve stump	NR2E1					ligand-dependent nuclear receptor		0.945	0.000933	AR,CCND1,CDKN2A,GFAP,KLK3
Male proximal nerve stump	Rb					group	Activated	2.255	0.000934	AURKB,BUB1,CCNA2,CCNB1,CCNE2,CDK1,CDKN2A,E2F2,ECT2,FOXM1,MMP3,PLK1,RBL1,TOP2A
Male proximal nerve stump	EGOT					other	Inhibited	-2.369	0.000944	DDX58,EGFR,ITPR1,OAS2,TRIM25,USP18
Female proximal nerve stump	nitrofurantoin					chemical drug		0.616	0.000951	C3,CCND1,COL2A1,FETUB,FGA,GJB1,HMGCS2,KRT19,LOX,ODC1,TIMP1,TNFRSF12A
Female proximal nerve stump	Alpha catenin					group		-0.426	0.00096	ADAMTS12,EREG,IGF2,KLK3,LYZ,MMP23B,SAA1,TIMP1,TNC,TNFRSF12A
Male proximal nerve stump	BTNL2	0.0406	7.728	-0.628	0.0151	transmembrane receptor	Inhibited	-3.051	0.000964	ACSBG1,Apol9a/Apol9b,CD109,DAPP1,FGR,GBP3,IGHM,KCNK6,MBNL3,SELL,TNFRSF1B,TNFSF10,XDH
Male proximal nerve stump	PIK3CA	0.763	13.534	0.064	0.653	kinase		1.129	0.000964	ALCAM,CCNB1,CEBPD,FOXM1,GDF3,IL19,ITGAM,PDGFRA,PIK3CD,PIK3CG,TGM1,TK1,TNFSF10
Male proximal nerve stump	etoposide					chemical drug		-1.239	0.000967	APOBEC3B,BCL2L14,BIRC3,CA2,CASP3,CCNB1,CD274,CD40,CDK1,CDKN2A,FANCD2,GADD45A,GPR132,HK2,IFIT2,IL11,IRF7,MT-CO2,Pmaip1,REL,RNF144B,SFN,SPHK1,TK1,TNFSF10,TOP2A
Male proximal nerve stump	HLX	0.608	10.246	0.142	0.469	transcription regulator		-0.311	0.00097	AREG,CCNB1,CDKN2A,CTSS,EGR1,HES1,KYNU,SEMA3G
Male proximal nerve stump	CNOT7	0.708	12.692	-0.042	0.587	transcription regulator			0.00097	CMPK2,HERC6,OAS1,OAS2,OAS3,PARP12,SP110,TAP1
Male proximal nerve stump	eltanexor					chemical drug	Activated	2.804	0.00097	BRCA1,BRIP1,CCNA2,CCNE2,E2F2,E2F8,FANCB,HELLS
Male proximal nerve stump	TAS4464					chemical drug		0	0.00097	E2F2,EGR1,GADD45A,IRX3,ITGAL,ITGAX,LAMB3,PLK1
Male proximal nerve stump	MEDAG	0.679	14.412	-0.097	0.55	other	Inhibited	-2	0.000987	CD36,LPL,PLIN1,PPARG
Male proximal nerve stump	NELFCD	0.0144	12.27	0.318	0.00441	other	Inhibited	-2	0.000987	CCNB2,CCNE2,DLGAP5,TOP2A
Male proximal nerve stump	EGR4					transcription regulator		1.98	0.000987	AR,EGR1,EGR2,MYBL1
Male proximal nerve stump	NUP155	0.000147	11.961	-0.694	2.02e-05	other			0.000987	ANGPTL4,FOSL1,Nppb,SLC8A1
Male proximal nerve stump	amoxicillin					chemical drug		1.982	0.000987	TLR2,TLR4,TLR7,TLR8
Female proximal nerve stump	MEF2A	0.998	13.972	0.001	0.994	transcription regulator	Inhibited	-2.157	0.000992	ASB4,GATA1,IFI44,Ifi47,NLRC5,OAS1,Oasl2,TNNC1
Male proximal nerve stump	PAF1	0.00415	13.419	0.475	0.001	other	Inhibited	-2.53	0.001	BIRC3,DDX58,HELZ2,IFI44,OAS2,OAS3,PNP,SDC4,TENT5A,ZNFX1
Male proximal nerve stump	HOXA3	0.46	8.443	-0.193	0.317	transcription regulator	Activated	2.127	0.001	DAPP1,FAT4,GFI1B,IKZF1,ITGA4,PIK3CG,PLEK,RAC2,SPI1,TNFRSF1B
Male proximal nerve stump	Mek					group		1.233	0.001	CD36,CDKN2A,CRYAB,CSF1R,DDX58,DSE,EGR1,EGR2,EREG,ESR1,FOSL1,FOXD3,GBP2,GDA,GGT5,GPC1,Ifi47,ITGA2B,LAMB3,LAMC2,LEP,LRP8,MAFF,MSLN,MST1R,NUP210,OSBPL8,PDGFRA,PHLDA1,POU3F2,SEMA4D,SLC16A6,SLC26A2,SORL1,SP7,TOP2A,TSHR,TTYH3
Male proximal nerve stump	REL	4.72e-25	11.556	-1.042	3.98e-28	transcription regulator	Inhibited	-2.234	0.00101	BRCA1,CD40,CIITA,EGR2,ESR1,FADS2,FOSL1,FRMD4B,GPT2,H2AJ,HBEGF,HLA-A,IGHM,Iigp1,IL27,INSC,IRF4,IRF8,KCNK6,MAP3K8,PARP14,PTGDS,RBL1,REL,SASS6,TNFRSF13B,Tnfrsf22/Tnfrsf23,TNFSF10,TTK
Male proximal nerve stump	carbon tetrachloride					chemical toxicant		-1.343	0.00101	ABCC2,ADGRE1,ASS1,BIRC3,CASP3,CCR5,CDKN2A,CELA1,CNR2,FOXM1,GADD45A,HGF,IGF2R,MKI67,MMP12,Mt1,Mt2,PDGFA,PDGFRA,PON1,PPARG,PTAFR,S1PR3,SLC8A1,SLCO1C1,SPHK1,TF,TNFRSF12A,VCAM1
Male proximal nerve stump	F7	0.0514	10.665	-0.661	0.0202	peptidase	Activated	2.399	0.00102	AR,CCN1,EGR1,FGF5,FOSL1,GADD45A,HBEGF,LIF,VCAM1
Male proximal nerve stump	CHFR	9.36e-08	12.423	-0.65	4.3e-09	enzyme			0.00103	AURKA,KIF22,PLK1
Male proximal nerve stump	miR-370-3p (and other miRNAs w/seed CCUGCUG)					mature microRNA			0.00103	GAD2,MAP3K8,PTPRN
Male proximal nerve stump	DLGAP3	3.94e-05	7.044	2.238	4.41e-06	other			0.00103	COL16A1,DLGAP3,GRM5
Male proximal nerve stump	CKS2	0.057	9.75	-0.4	0.0228	kinase			0.00103	CCNA2,CCNB1,CDK1
Male proximal nerve stump	pentanoic acid					chemical - endogenous mammalian			0.00103	ATP2A3,ATP2B4,LEP
Male proximal nerve stump	PLK2	0.551	13.614	0.099	0.408	kinase		-1.89	0.00103	CD40,CMPK2,IFIT2,Iigp1,IL15RA,RBL1,RGCC
Male proximal nerve stump	PARP2	0.34	11.862	-0.107	0.211	enzyme	Inhibited	-2.635	0.00103	CCR2,CCR5,CD36,CXCL13,LEP,LPL,PPARG
Male proximal nerve stump	interferon beta-1a					biologic drug			0.00103	AOAH,ARHGEF6,CCR2,CCR5,CD4,CSF1R,FCGR1A,FYB1,GPR65,IFIT1,IGHM,IL2RB,IRF7,LILRB3,TBXAS1,TLR1,TNFRSF1B,TREX1
Female proximal nerve stump	PRKCD	3.89e-07	14.007	-0.613	7.33e-09	kinase		0.88	0.00104	CCND1,CDKN2A,CEMIP,GFAP,LBH,LIF,LIPG,OAS1,ODC1,SERPINB2,SOX2,TNFRSF11B,TUBB2A
Female proximal nerve stump	GSK2816126					chemical drug		1.633	0.00104	GPC1,HEY1,IGF2,SOSTDC1,SP7,WIF1
Male proximal nerve stump	LEP	6.1e-05	4.858	-2.605	7.31e-06	growth factor		-0.19	0.00105	ADGRE1,ANGPTL4,AQP7,AR,ASB4,ASS1,BOK,CASP3,CCN1,CCNA2,CD36,Chil3/Chil4,COL2A1,CYBB,EGR1,EGR2,ESR1,FADS2,GADD45A,GDNF,GFAP,HES1,Irgm1,ITGAM,ITGAX,KISS1R,LEP,LIF,LIPA,LPL,MCHR1,MLXIPL,MMP12,MMP3,MT-CO3,NCF1,NOS1,NPPC,PCSK2,PLIN1,PPARG,PPARGC1B,SNAP25,SPI1,SST,Tgtp1/Tgtp2,TNFSF10,UCN2,VCAM1,VGF
Male proximal nerve stump	ITK	7.05e-05	6.34	-1.201	8.63e-06	kinase	Inhibited	-2.163	0.00105	CD244,CD4,HLA-A,IL10RA,IL18RAP,IL2RB,KLRB1,Klrc2/Klrc3,Ly6a (includes others),MYO1F,Serpina3g (includes others),SLAMF7,TF,TNFSF10
Male proximal nerve stump	APOA1	0.366	3.807	0.201	0.233	transporter		1.984	0.00108	CCR2,CYBB,GFAP,ITGAM,MLXIPL,PON1,PTGIS,TLR2,TLR4,VCAM1,XDH
Female proximal nerve stump	UXT	0.00687	11.231	0.464	0.00112	transcription regulator		0.065	0.00108	F5,HPGD,IL2RA,KLK3,PMEPA1
Female proximal nerve stump	SMAD5	0.178	13.885	0.163	0.0713	transcription regulator		-0.159	0.00108	GATA1,GDNF,GFAP,PDGFA,SP7
Female proximal nerve stump	D-glucose					chemical - endogenous mammalian		-0.533	0.00109	ADCY5,ARNTL,ATP2A3,C3,CCND1,COL2A1,CORIN,CYBB,DUOX1,ERFE,GCNT4,GFAP,Hrk,IGF2,KCNN4,KIF5C,LPL,MMP17,MYH11,NPNT,NPY1R,ODC1,PCSK1N,PPEF2,PTGIS,PTPRN,SELP,SERPINB2,SNAP25,SUSD2,SYNPO2,TIMP1,TUBB3
Female proximal nerve stump	PTGS2	0.645	12.201	0.082	0.462	enzyme		1.616	0.00109	ADCY5,ADGRL3,CCND1,CXCL14,DLK1,HBEGF,IL11,ITGAL,LPL,SELL,SEMA7A,SP7,TNFRSF12A
Female proximal nerve stump	Fgfr					group		1.951	0.00109	GDNF,HEY1,SOX2,SP7
Female proximal nerve stump	EGOT					other		-1	0.00109	DDX58,ISG15,OAS2,USP18
Female proximal nerve stump	SEL1L	0.601	14.968	-0.077	0.413	other			0.00109	Nes,SOX2,TIMP1,TUBB3
Female proximal nerve stump	IFNA14					cytokine		-1.954	0.00109	IFIH1,IFIT1,ISG15,ZBP1
Male proximal nerve stump	ZBTB16	0.0331	9.587	-0.952	0.0119	transcription regulator		-0.482	0.0011	CASP3,CCNA2,CCR2,CD180,CD200R1,CD244,CD274,CD40,DDC,EGR2,EIF2AK2,GPT2,HPGD,HPSE,ID3,IL10RA,IL18R1,IL18RAP,ITGAM,KLRB1,LTB4R,Ly6a (includes others),REL,SELL,SGMS2,SLAMF6,TLR6
Male proximal nerve stump	EGLN1	2.86e-05	14.901	0.654	3.01e-06	enzyme		-1.863	0.00111	AREG,AURKA,CDKN2B,COL2A1,HES1,IL1RL2,LEP,MMP3,MMP8,SDC4,SELL,VCAM1
Male proximal nerve stump	BMI1					transcription regulator		-1.258	0.00111	AURKA,CDKN2A,CDKN2B,CYFIP2,GLIPR1,HK2,JPH3,PARP9,RASSF5,RASSF9,SFN,WNT10B
Male proximal nerve stump	DSCAM	0.00174	6.022	3.227	0.000361	other		-0.258	0.00111	ARHGAP4,DAB1,ID3,KCNJ2,KCNK6,MICALL2,NEFH,NOS1,NRCAM,PDGFA,SEMA7A,SYNGR3,TUBB3,TUBB4A,VGF
Male proximal nerve stump	IRF2	2.13e-05	12.318	-0.75	2.13e-06	transcription regulator		-0.658	0.00111	Chil3/Chil4,CIITA,CTSS,EIF2AK2,GSDMD,HK2,Ifi47,IL12RB2,IL27,IRF7,IRF8,OAS1,TAP1,TLR4,TLR5,TNFSF10,TRIM21,USP18,VCAM1
Female proximal nerve stump	GSTO1	0.0719	12.68	0.309	0.0215	enzyme		1.195	0.00114	COL16A1,DDX58,IFIT1,NAV3,OAS3,SLFN5,SOX4
Female proximal nerve stump	AHR	0.000831	13.685	0.405	8.18e-05	ligand-dependent nuclear receptor		-1.79	0.00114	ALDH3A1,CADM4,CAMK2N2,CCL22,CCND1,CDKN2A,CELA1,CERS1,CGREF1,COL16A1,CXCL13,EMILIN1,EREG,IKZF3,IL2RB,ITK,LTBP2,MYH11,RASGRP1,SAA1,SERPINB2,SOX2,TNFRSF14
Male proximal nerve stump	KIT	0.901	10.406	-0.038	0.844	transmembrane receptor			0.00115	C3AR1,CCR2,CD274,CDKN2B,Ifi47,IFIT2,IL15RA,IL27,ITGA2B,ITGAM,ITGAX,ITGB2,LIF,LILRB4,LTB4R,PSTPIP2,PTPN6
Female proximal nerve stump	ZBED2					transcription regulator			0.00115	CMPK2,OAS3,STAT2
Female proximal nerve stump	flufenamic acid					chemical drug			0.00115	AR,KLK3,SELL
Female proximal nerve stump	PRKCA	0.378	15.217	0.15	0.203	kinase	Inhibited	-2.369	0.00116	CCND1,CYBB,GFAP,HEY1,ID2,IFIT1,LPL,MMP3,SELP,SP7
Male proximal nerve stump	losartan potassium					chemical drug		-0.75	0.00117	ANGPT1,CASP3,CD36,Chil3/Chil4,CYBB,EGR1,GBP2,GBP6,Ifi47,ITGB2,MMP8,NOS1,OLR1,PDE3A,PDGFA,POSTN,Retnlg,TMEM26,TUBB3,VCAM1
Female proximal nerve stump	GNAQ	0.998	14.176	0	0.993	enzyme		1.852	0.00122	AQP5,AVPR1A,CCND1,CLCF1,IL11,MAFF,OAS1,PHLDA1,PRKG2,TGM1,TNFRSF12A
Female proximal nerve stump	PLX5622					chemical drug	Inhibited	-2.111	0.00122	CCL22,Ccl8,CCR3,CXCL13,IL11,IL2RB,IL5RA,NELL2,NRXN2,Sp100,TNFRSF11B
Female proximal nerve stump	ATP					chemical - endogenous mammalian		1.495	0.00123	CALCB,CCND1,EIF2AK2,HBEGF,IL2RA,MMP3,PADI4,SELL,SYT4,TUBB3
Male proximal nerve stump	KDM3A	3.2e-09	12.811	-0.876	9.92e-11	transcription regulator		-0.216	0.00123	ALCAM,AR,CCN1,FSTL3,LEP,MMP12,MYH11,SLC45A3,TNC
Female proximal nerve stump	ESR1	6.2e-05	9.644	-0.883	3.48e-06	ligand-dependent nuclear receptor		-0.342	0.00124	ADORA1,ANGPTL2,AR,ARL4D,ARNTL,ATP2A3,C1QL2,C3,CCND1,CDKN2A,CEBPD,CERS1,COL16A1,CPLX1,CRABP2,CYP11A1,EREG,FGF10,GFAP,GJB1,GJB3,GLDN,GUCY1A1,HBEGF,HEY1,HMGCS2,HSF2BP,IFI44,IGF2,Iigp1,IL2RA,KISS1R,KLK3,KRT19,LPL,MRPL52,MST1R,MYH11,NELL2,NRCAM,PADI4,PITX1,RERG,RGS16,RTP4,SAMHD1,SCUBE2,SELL,SLCO1C1,SOSTDC1,SOX4,SP110,TCIM,TNFRSF11B
Male proximal nerve stump	daidzein					chemical drug	Inhibited	-2.324	0.00124	CASP3,CD4,ESR1,FERMT3,GFAP,HLA-A,IRF7,ITGB2,LCP2,OSBPL3,PKIB,PTPN6,RASGRP1,SH2B2,SIGLEC10
Female proximal nerve stump	MYD88	0.033	13.632	-0.406	0.00797	other		-1.367	0.00124	C3,CEBPD,CMPK2,CXCL13,DAXX,Ear2 (includes others),FGF10,ISG15,LTB4R2,MAFF,Ms4a4c (includes others),Nes,SAA1,SAMHD1,TIMP1,TNFRSF12A,USP18
Female proximal nerve stump	GW501516					chemical drug		0.339	0.00124	ANGPTL4,CCND1,KRT19,LIPG,LPL,PPL,SAA1,SERPINB2,SLC27A1
Female proximal nerve stump	NCF1	0.128	13.793	-0.354	0.0458	enzyme			0.00125	DDX58,IFIH1,IL12RB2,ISG15,TNFRSF14
Female proximal nerve stump	KDM6B	0.529	13.253	-0.124	0.338	enzyme			0.00125	FGF5,GBP7,GDNF,ITGAL,Oasl2
Female proximal nerve stump	EGR1	0.00206	13.309	0.847	0.000247	transcription regulator		0.381	0.00125	AR,Ccl8,CCND1,COL2A1,EREG,GDNF,HBEGF,HPGD,IGF2,KCNT1,LYZ,PDGFA,TIMP1
Male proximal nerve stump	aldosterone					chemical - endogenous mammalian		-0.358	0.00127	AQP4,ATP1B1,CYBB,DAXX,EGFR,EGR1,ELN,FOSL1,FSTL3,IL11,INA,KCNJ10,LEP,LPL,NCF1,Nppb,OLR1,PDGFA,PIK3CD,PPARG,PTGDS,RIPOR2,VCAM1
Male proximal nerve stump	bis(4-hydroxyphenyl)sulfone					chemical reagent	Inhibited	-2.318	0.00128	ANGPTL2,ANGPTL4,ESR1,LPL,MTSS1,PPARG
Male proximal nerve stump	prazosin					chemical drug		-0.816	0.00128	ALOX15,AQP4,DIO2,EGR1,GFAP,Nppb
Male proximal nerve stump	NR3C2	0.00455	10.43	-0.689	0.00112	ligand-dependent nuclear receptor		1.386	0.00128	ABCC9,AQP4,ATP1B1,CCR5,Chil3/Chil4,CYFIP2,DDC,EGR1,GPX3,GUCY1A1,KCNJ10,LYST,MMP12,Nppb,NRIP3,PTGDS,RAPGEF4,SPHK1,TUBB3,VCAM1
Female proximal nerve stump	NFKB2	0.608	13.322	-0.097	0.42	transcription regulator		0.11	0.00129	AR,Ccl8,CCND1,CXCL13,Gvin1 (includes others),KLK3,Nrg1,PAMR1,SELL,Serpina3g (includes others),TNFRSF14
Male proximal nerve stump	PLK4	0.929	10.683	-0.029	0.887	kinase	Inhibited	-2.646	0.00131	CD40,CMPK2,IFIT2,Iigp1,IL15RA,MMP3,RBL1
Female proximal nerve stump	PIM2	0.461	9.197	-0.139	0.273	kinase		0.762	0.00134	CCND1,IL12RB2,IL2RA,SELL
Female proximal nerve stump	DUSP5	0.00153	12.296	1.143	0.000172	phosphatase		-1	0.00134	ALDH1A3,ID2,IL11,SERPINB2
Female proximal nerve stump	prazosin					chemical drug		0	0.00134	ALOX15,ARNTL,DIO2,GFAP
Female proximal nerve stump	NCD-38					chemical reagent		-1.067	0.00134	GFAP,LGR6,PDGFA,SOX2
Female proximal nerve stump	(1S,2R)-NCL-1					chemical reagent		-0.849	0.00134	GFAP,LGR6,PDGFA,SOX2
Male proximal nerve stump	enzalutamide					chemical drug	Activated	2.184	0.00137	AR,BRCA1,CHGA,SLC45A3,SOX2
Male proximal nerve stump	COL9A1	0.819	7.384	0.081	0.727	other		1.342	0.00137	COL2A1,EPYC,FMOD,HSPG2,MATN4
Male proximal nerve stump	CSF3R	8.75e-07	13.711	-1.531	5.48e-08	transmembrane receptor			0.00137	CEBPE,CSF3R,FCGR1A,ITGAM,LYZ
Male proximal nerve stump	8-chlorophenylthio-adenosine 3',5'-cyclic monophosphate					chemical reagent		-0.55	0.00138	AREG,BIRC3,CASP3,CD36,CEBPD,LPIN2,NAIP,Naip1 (includes others),PDYN,SH2D2A
Female proximal nerve stump	NFKB1	0.163	14.003	-0.176	0.0633	transcription regulator		-1.289	0.00138	ADORA1,AR,CCL22,CCND1,CFB,COL2A1,CYBB,EHF,GFRA1,IFI16,IL2RA,ISG15,MMP3,PDGFA,SELP,SP7,TLR9
Male proximal nerve stump	OGT	4.02e-05	15.018	-0.783	4.52e-06	enzyme	Inhibited	-3.01	0.0014	BTC,FGF5,FOXM1,GDNF,GFAP,LPL,NDUFA5,NEK2,OLIG1,PCDH20,PLK1,PRKN,RGS16,TNC,UCHL1,WIF1
Male proximal nerve stump	AGER	0.718	8.451	0.103	0.599	transmembrane receptor		1.459	0.0014	CHGA,CHGB,EGR1,IFIT1,LPL,MMP12,MMP3,NEFL,SCG2,TLR4,TNC,TUBB3,VCAM1
Male proximal nerve stump	let-7		1.585	0.001	0.999	microRNA	Activated	3.082	0.00142	ACVR1C,ALDH1B1,AR,AURKA,AURKB,BCL11A,BRCA1,BUB1,BUB1B,CASP3,CCNA2,CCNB1,CCNE2,CDCA2,CDCA8,CDK1,CEBPD,E2F2,E2F8,FANCD2,FGF5,FOSL1,HK2,ITGA4,NUF2,PLAGL1,SOX2,TLR4
Female proximal nerve stump	5-azacytidine					chemical drug		-0.232	0.00143	CLCF1,DLK1,GJB3,HBEGF,ITGAL,KLF4,LOX,MAFF,PLAGL1,SOX11,TNNC1,XRCC5
Male proximal nerve stump	F3	0.333	12.946	0.197	0.206	transmembrane receptor		-0.616	0.00145	ANGPT1,AREG,CCN1,EGR1,FOXC2,ITGAM,LCP1,MDK,MSLN,SEMA3A,SERPINC1,VCAM1
Male proximal nerve stump	ANXA7	0.00653	15.168	0.359	0.00171	ion channel		-0.093	0.00145	ALOX15,BRCA1,CCNB1,CRABP2,GDNF,HGF,ITGAM,ITPR1,PHLDA1,PML,SLA,TNFRSF1B
Male proximal nerve stump	oleic acid					chemical - endogenous mammalian		0.095	0.00145	ANGPTL4,CD36,CDKN2A,CERS6,EGR1,GADD45A,HK2,LPL,MLXIPL,Mt1,Mt2,NCF1,OLR1,PLIN1,PPARG,SPHK1,TLR2,TLR4,VCAM1
Female proximal nerve stump	bicalutamide					chemical drug		0.707	0.00145	AR,F5,KLK3,PMEPA1,SPINK1,TLR9
Female proximal nerve stump	PF543					chemical drug		-0.816	0.00145	COL16A1,DIO2,LOX,TNC,TNFRSF11B,TNFRSF12A
Female proximal nerve stump	SMO	0.414	13.859	-0.116	0.233	G-protein coupled receptor		1.067	0.00146	CCND1,DIO3,EPYC,IL11,KLK3,NRCAM,SOX2,WIF1
Male proximal nerve stump	PROX1	0.00022	6.248	-2.156	3.22e-05	transcription regulator		1.322	0.00147	CCNE2,CHGA,CHGB,FLT4,FOXC2,HEY1,NRP1,SCG2
Male proximal nerve stump	CD2	0.0192	6.966	-0.849	0.0062	transmembrane receptor	Inhibited	-2.121	0.00147	CCL11,CCNA2,CCNB1,CD4,CD40,CD48,ITGAL,PTPRC,SELL
Female proximal nerve stump	NR3C1	0.333	14.262	-0.161	0.171	ligand-dependent nuclear receptor		0.813	0.00147	AIFM3,ANGPTL4,AQP5,CCL22,CCND1,CEBPD,CLCF1,CORO2A,CRABP2,CYP11A1,DAXX,DUOX1,HMGCS2,IFIH1,IL11,ISG15,KCNJ10,KLK3,LIF,LOX,NAV3,PDGFA,PLAGL1,PRPH,SLC43A1,SOX4,TCIM,TIMP1,TNFRSF11B,TNFRSF12A,Trim30a/Trim30d,VIPR1,ZFYVE28
Male proximal nerve stump	GATA3	0.00475	5.17	-1.413	0.00117	transcription regulator		0.736	0.00147	ANGPTL4,BCL11A,BOK,CCR2,CCR3,CCR5,CD4,CRABP2,CSF1R,EBF1,ESR1,GFI1B,IL12RB2,IL18RAP,IL2RB,ITGAL,ITK,LAIR1,NCOA3,PPARG,PPL,RGCC,SP110,SPI1,SPIB,TGM1,Trim30c,VCAM1,VSIR
Female proximal nerve stump	Ca2+					chemical - endogenous mammalian		0.624	0.00149	AQP5,AR,CCND1,CEBPD,COL2A1,DUOX1,HBEGF,KLF4,Nes,ODC1,SELP,SERPINB2,SLC6A12,SYT4,TGM1,VEGFD
Female proximal nerve stump	SMARCA4	0.716	14.114	0.065	0.546	transcription regulator		-0.234	0.00153	ALDH1A3,ANGPTL2,CA14,CCDC9B,CCND1,CDKN2A,CLCF1,CRYBG1,CYP4B1,EHF,EREG,HEY1,HPGD,IFI16,IFIT1,IL11,KLK3,LOX,MAFF,MYBPH,MYH11,OCIAD2,SEMA7A,SERPINB2,SOX2,SPINK1,TAP1,TCIM,TNFRSF14
Female proximal nerve stump	dimethyl sulfoxide					chemical drug		0.213	0.00156	ADAM12,CEBPE,IFI16,LPL,SELP,SLC36A2,SP7,TNFRSF11B,TNNC1,WIF1
Female proximal nerve stump	MAPK9	0.81	13.329	0.053	0.678	kinase		0.063	0.00157	CDKN2A,DIO2,DLK1,Fxyd2,HMGA1,IFI16,Iigp1,IL11,IL12RB2,LIF,LPL,MMP3
Male proximal nerve stump	EGFR	1.48e-15	13.247	-1.039	9.28e-18	kinase		1.047	0.00161	AR,AREG,BTC,CASP3,CCNA2,CD274,CDK1,CDKN2A,Chil3/Chil4,CRMP1,CRYAB,CXCL14,E2F2,EGFR,EGR1,EREG,ESR1,FBN1,FOSL1,GADD45A,GFAP,GPC1,HBEGF,HK2,HPCAL4,KCNN4,LAMB3,LAMC2,LGR6,LRP8,MMP3,MST1R,MT-CO2,NUP210,PLA2G4A,PLK1,POSTN,PTGIS,SEMA4D,SEMA7A,Serpina3g (includes others),SERPINE2,SLC26A2,SOX2,SPHK1,TBXAS1,TNC,TTYH3,TUBB4A,WNT10B
Male proximal nerve stump	PRMT5	0.00941	13.348	0.365	0.00265	enzyme		-1.008	0.00161	CDKN2A,GAS1,KHDC3L,LEP,Nppb,PPARG,PTPRO,SLC45A3,SOX2,WIF1
Male proximal nerve stump	2,3,4,7,8-pentachlorodibenzofuran					chemical toxicant		-0.102	0.00161	DACT2,ESR1,GADD45A,HSPA2,ITGA7,MEGF10,MYH11,RESP18,SST,UGT1A6
Female proximal nerve stump	POMGNT1	0.0154	13.641	0.298	0.00308	enzyme			0.00161	MMP17,MMP3,TIMP1
Female proximal nerve stump	UGDH	0.854	14.455	0.049	0.74	enzyme			0.00161	LIPG,LPL,TNC
Female proximal nerve stump	BW 245C					chemical reagent			0.00161	GFAP,IFI16,TNFRSF11B
Female proximal nerve stump	Raf					group			0.00162	CCND1,CDKN2A,ID2,IFI16,MAFF,MYH11,ST8SIA1
Female proximal nerve stump	DOCK8	2.96e-05	12.551	-0.962	1.43e-06	other	Inhibited	-2.646	0.00162	CMPK2,DAXX,HELZ2,Iigp1,IRGM,ISG15,STAT2
Female proximal nerve stump	PDGFB	0.63	11.406	0.103	0.444	growth factor		0.956	0.00162	CCND1,FGF10,HMGA1,MMP3,PHLDA1,TIMP1,TNC
Female proximal nerve stump	HOXA11	0.763	7.322	0.08	0.611	transcription regulator		1.067	0.00162	GDNF,NRCAM,PDGFA,SP7
Female proximal nerve stump	HMGA2					enzyme			0.00162	ID2,IL2RA,LPL,SOX2
Female proximal nerve stump	NGLY1	0.771	12.556	0.043	0.622	enzyme	Activated	2.168	0.00164	IFI44,IFIT1,OAS1,OAS3,USP18
Female proximal nerve stump	PHB	0.0023	14.413	0.437	0.000284	transcription regulator		-0.053	0.00164	CCND1,CYP11A1,IGF2,KLK3,PDGFA
Male proximal nerve stump	Peg13	0.215	13.789	0.197	0.117	other		1.89	0.00165	DDC,GAD1,GAD2,GRIA2,GRIN1,RASGRF1,SNRPN
Male proximal nerve stump	HOXB13					transcription regulator		-0.342	0.00165	ACP3,AR,CDKN2A,LRRN1,SEMA3A,SLITRK3,SPINK1
Male proximal nerve stump	PRKAR2B	1.39e-15	13.767	0.986	8.7e-18	kinase		-0.633	0.00165	BIRC3,CDK1,EGR1,LEP,PDYN,PPARG,TOP2A
Male proximal nerve stump	prostaglandin D2					chemical - endogenous mammalian		-1.353	0.00166	ALOX15,ENPP3,FLT4,ITGAM,MYADM,NRP1,PPARG,PTGDS,SDC4,SERPINE2,TNFRSF12A
Male proximal nerve stump	CSF					group	Inhibited	-2.111	0.00166	CD274,FCGR1A,IL10RA,IL1RL2,IL2RG,PPARG,SERPINB8,SPINK1,SPN,TNFRSF14,WFDC5
Female proximal nerve stump	F2		3.7	0.039	0.374	peptidase		1.56	0.00167	ANGPTL4,CCND1,CXCL13,CYBB,DIO3,DOK5,EREG,HBEGF,HMGA1,LBH,MYH11,PDGFA,SELP,TAGLN3,TNFRSF12A,TUBB3
Female proximal nerve stump	AGN194204					chemical drug		-0.434	0.00167	ANGPTL4,CRABP2,CRYBG1,Ifi47,IL11,IL2RA,IL2RB,LPL,NRXN2,PHLDA1,PPL,SPN,TAP1,TIMP1
Male proximal nerve stump	MED1	0.106	13.349	-0.171	0.0482	transcription regulator	Inhibited	-2.794	0.00167	AURKA,AURKB,BCL11A,CCNB1,CDK1,EBF1,FADS2,FGD2,FOXM1,GADD45A,IKZF1,IL2RB,IRF4,IRF8,KCNJ16,LIF,MEF2C,MPP7,OLR1,PLIN1,PLK1,PPARG,PRR5L,SOX2,TNNC1,TNNI1
Male proximal nerve stump	SP3	4.77e-10	13.347	-0.734	1.17e-11	transcription regulator		-0.576	0.00167	ABCD2,AHRR,CD40,CNMD,COL2A1,EGFR,EGR1,EIF2AK2,EREG,ESR1,FGF10,FOSL1,GRIN1,HGF,HPSE,IL12RB2,IL2RB,LPL,MYH11,NOS1,PADI4,RBL1,TGM1,TLR2,TNC,TNNC1
Male proximal nerve stump	CD38	0.587	12.865	0.12	0.446	enzyme		-1.764	0.00168	ALDOC,ASS1,ATP1B1,CISD1,CRELD2,GBP2,GBP7,HMMR,IL5RA,LMO7,MANF,MYADM,NABP1,NEK2,PKIB,SELL,Serpina3g (includes others),SKA1,TUBB2B,UPB1,VCAM1
Male proximal nerve stump	RUNX1T1	0.629	11.387	-0.111	0.493	transcription regulator			0.00169	CD69,CDKN2A,CSF1R,SPI1
Male proximal nerve stump	HVCN1	1.97e-10	9.394	-1.594	4.28e-12	ion channel		-1.131	0.00169	IRF7,Mx1,OAS3,PYGL
Male proximal nerve stump	SNHG7					other		-0.204	0.00169	CASP3,CDKN2A,CDKN2B,FAIM2
Male proximal nerve stump	DKK3	0.0838	14.109	0.354	0.0364	cytokine			0.00169	ANGPT1,CDKN2B,MYH11,SIGLEC10
Male proximal nerve stump	NELFA	0.677	11.606	-0.071	0.548	other	Inhibited	-2	0.00169	CCNB2,CCNE2,DLGAP5,TOP2A
Male proximal nerve stump	EDA					cytokine		-1.067	0.00169	AREG,EGFR,MKI67,WNT10B
Male proximal nerve stump	NELFE	0.00124	12.5	0.648	0.000245	other	Inhibited	-2	0.00169	CCNB2,CCNE2,DLGAP5,TOP2A
Male proximal nerve stump	lapatinib					chemical drug		-0.896	0.00169	AREG,EREG,ESR1,FOSL1,HBEGF,LAMB3
Female proximal nerve stump	KLF5	0.00551	12.022	-0.603	0.000847	transcription regulator		0.515	0.00169	CCND1,CEBPD,CGREF1,MAFF,PDGFA,SORCS2,SOX2,SOX4
Female proximal nerve stump	Sos					group			0.00172	ADAM12,ALDH1A3,COL16A1,CRABP2,FETUB,FLRT2,KCNN4,MMP3,Nrg1,ODC1,PHLDA1,PMEPA1,TNMD
Female proximal nerve stump	CCN2	0.49	13.954	0.162	0.3	growth factor		1.355	0.00172	CCND1,COL2A1,EMILIN1,IGF2,LOX,MMP3,SOX2,SOX4,TIMP1
Female proximal nerve stump	MKNK1	0.0111	12.627	-0.477	0.00204	kinase		-0.391	0.00173	ANGPTL4,CDKN2A,CLCF1,GLDN,HS6ST2,ID2,IFI16,ISG15,MMP3,NELL2,NRCAM,SNAP25
Male proximal nerve stump	EIF3E	0.272	14.317	0.089	0.158	translation regulator		1.667	0.00174	ANGPT1,APLP1,CD36,CD40,CDCA8,RAD54L,SAA1,SMC2,TNC
Male proximal nerve stump	MM-589					chemical reagent	Activated	2.333	0.00174	CCDC80,COL16A1,CRYAB,ELN,FHOD3,Nppb,PDGFRA,POSTN,TNNC1
Female proximal nerve stump	RAS					group		1.758	0.00174	CCND1,CDKN2A,HMGA1,Ifi47,IL11,LIF,MYH11,ODC1,PDGFA,STAT2
Female proximal nerve stump	JUNB	0.257	14.321	0.263	0.118	transcription regulator		0.57	0.00177	C3,Ccl8,CCND1,CDKN2A,HPGD,Hrk,ID2,IFI16,MMP3,SERPINB2,TIMP1
Female proximal nerve stump	SMAD7	0.653	10.88	0.105	0.472	transcription regulator		0.207	0.00177	BMPR1B,CGREF1,COL2A1,FGF5,FSTL3,HBEGF,ID2,LTBP2,PMEPA1,SOX2,TIMP1
Female proximal nerve stump	TCF4	0.379	13.909	-0.158	0.204	transcription regulator		-0.359	0.00178	ANGPTL4,CBFA2T3,CDKN2A,CELA1,DCK,DDX58,ID2,IFI16,IGF2,KCNN4,LRFN2,RIPOR2,SELL,SERINC5,Serpina3g (includes others),STAT2,TLR9,TREX1,ZBP1
Male proximal nerve stump	asoprisnil					chemical drug		0.707	0.00178	APOD,CASP3,DPP4,EGFR,IL2RB,LAMB3,SFN,XDH
Male proximal nerve stump	Klrk1	0.00431	9.719	-0.977	0.00105	transmembrane receptor	Inhibited	-2.823	0.00178	CCR5,IL12RB2,IL18R1,IL18RAP,IRF8,Klrc2/Klrc3,Ly6a (includes others),XDH
Female proximal nerve stump	inosine					chemical - endogenous mammalian		-0.896	0.00178	C2,C3,CFB,CXCL13,GFAP,TIMP1
Male proximal nerve stump	RNA polymerase II					complex			0.00179	ALAS1,ANGPTL4,BRCA1,CCNB1,CCNB2,CCNE2,CD4,CD40,CDKN2A,CIITA,CSDC2,DLGAP5,ESR1,FANCI,FOSL1,FOXC2,GADD45A,GBP2,GBP7,Ifi47,KCNJ9,MEF2C,Mt1,NCOA3,PPARG,PPARGC1B,RAD51AP1,SFN,SPI1,SYT4,TAP1,TOP2A
Male proximal nerve stump	hydrocortisone					chemical - endogenous mammalian		0.399	0.00181	ALOX15,AQP4,BDKRB2,BRCA1,CASP3,CD40,CDK1,CEBPD,DAXX,EP300,HGF,IGF2R,ITGAM,LPL,LY75,Mt1,NUSAP1,PLA2G4A,PPARG,PROX1,TLR2
Male proximal nerve stump	ARNT2	0.193	13.696	0.228	0.102	transcription regulator		-1.8	0.00181	ANGPTL4,AQP4,AQP7,BST1,CALB2,CMC4,CMKLR1,EGFR,EGR1,GDNF,GPX3,GRIN1,H2-Q5,HLA-A,IFI16,Iigp1,LAMB3,LCP1,LDB2,PDLIM4,PKIB,POSTN,SOX10,Sp100,UGT1A6
Female proximal nerve stump	ZFHX3	0.571	11.359	-0.112	0.382	transcription regulator			0.00182	CCND1,CREB3L1,ID2,LRRC17,Nes,RGS16,TUBB2B,TUBB3
Female proximal nerve stump	ERBB4	0.0898	9.647	-0.357	0.0288	kinase		1.068	0.00182	CCND1,GJB3,GPC1,HBEGF,IGF2,PTGIS,TNC,VEGFD
Female proximal nerve stump	DSCAML1	0.0551	1	-0.205	0.0152	other		-0.707	0.00182	KLF4,MICALL2,NRCAM,PDGFA,SEMA7A,TUBB2A,TUBB3,VGF
Male proximal nerve stump	COPS5	0.000597	13.638	0.441	0.000103	transcription regulator	Inhibited	-3.402	0.00182	ATRX,AURKB,BUB1,CCNA2,CENPF,DCK,DEPDC1,DLGAP5,ESPL1,H2AJ,HELLS,HMMR,KIF11,KIF15,KIF22,KIF23,MELK,MKI67,NEK2,PHLDA3,PNP,SMC2,SPHK1,STIL,TK1,TOP2A,TPX2,TTK
Female proximal nerve stump	FREM1	5.95e-15	13.096	1.332	6.18e-18	other			0.00182	FRAS1,NPNT
Female proximal nerve stump	FREM2	0.92	10.292	0.027	0.852	other			0.00182	FRAS1,FREM1
Female proximal nerve stump	OSR2	0.746	10.997	-0.066	0.588	transcription regulator			0.00182	OSR1,PAX9
Female proximal nerve stump	RRAD	0.00423	9.585	-1.607	0.000618	enzyme			0.00182	CCND1,LPL
Female proximal nerve stump	PMEPA1	3.54e-06	14.531	1.061	1.11e-07	other			0.00182	AR,KLK3
Female proximal nerve stump	mir-541					microRNA			0.00182	AR,PTPRN
Female proximal nerve stump	mir-95					microRNA			0.00182	AR,SPINK1
Female proximal nerve stump	miR-224-5p (miRNAs w/seed AAGUCAC)					mature microRNA			0.00182	CXCL14,IL11
Female proximal nerve stump	MXD4	0.0025	14.365	-0.423	0.000316	transcription regulator			0.00182	ID2,ODC1
Female proximal nerve stump	TUBB1	0.454	8.039	0.134	0.267	other			0.00182	SELP,TUBB2A
Female proximal nerve stump	MXD3	0.161	8.271	-0.35	0.0619	transcription regulator			0.00182	ID2,ODC1
Female proximal nerve stump	C20-D3-vitamin A					chemical drug			0.00182	C3,CFB
Female proximal nerve stump	alprenolol					chemical drug			0.00182	GRK3,SELP
Female proximal nerve stump	LMK-235					chemical reagent			0.00182	IFIT1,OAS1
Male proximal nerve stump	IL18	0.000244	10.083	-0.808	3.64e-05	cytokine	Inhibited	-3.615	0.00183	BOK,CCL11,CCR5,CD244,CD40,CD69,EDNRB,GRIN2A,GZMM,IL12RB2,IL18BP,IL18R1,IL18RAP,INPP5D,ITGAL,ITGAM,LIF,MMP3,SAMHD1,SELL,SERPINB1,TF,TLR4,VCAM1
Male proximal nerve stump	ionomycin					chemical reagent		-1.152	0.00183	ATP2A3,BTK,CASP3,CD4,CD69,EGR1,EIF2AK2,ERFE,FCGR1A,GRK3,HPSE,IKZF1,IRF4,ITGAL,ITGB2,KCNJ2,KCNN4,NRP1,PPARG,PTAFR,PTPRK,SLC6A6,TLR2,TNFSF10
Male proximal nerve stump	RXRA	0.182	13.572	-0.122	0.0951	ligand-dependent nuclear receptor		-0.14	0.00184	ABCC2,ABCD2,Acot1,AQP7,BRCA1,CALB1,Ccl8,CCNA2,CCNB1,CCR9,CD109,CD36,CDKN2A,CEBPD,CEBPE,CRABP2,CRYAB,CTSS,FADS2,HBEGF,HCK,LPL,LYZ,MLXIPL,MMP12,OLR1,PCSK2,PDGFA,PLIN1,PPARG,PTGDS,SEMA4D,TK1,Ugt1a7c
Female proximal nerve stump	SFPQ	0.463	15.157	0.116	0.276	other			0.00187	AR,BEX1,CYP11A1,KLK3,SVEP1
Male proximal nerve stump	BRD2	0.63	15.278	0.064	0.494	kinase			0.00188	CD300A,CDKN2A,GNG3,IL5RA,LAMB3,LY9,PKIB,SH2D3C,SOX5,VAV3
Male proximal nerve stump	methylselenic acid					chemical reagent		1.928	0.00188	ACP3,APOD,AR,ARID4A,AURKA,BIRC3,BRCA1,BUB1B,CCNA2,CCNB1,CCNB2,CDC25C,CDK1,CDKN2A,CENPF,DYNLL1,ESR1,FOXM1,GADD45A,GUCY1A1,HMMR,ID3,KIF11,MANF,MKI67,PLK1,RAPGEF4,TLR2,TOP2A
Female proximal nerve stump	BMP7	0.528	13.325	0.112	0.337	growth factor		1.5	0.0019	ADORA1,CEBPD,DLK1,EREG,ID2,IGF2,KLF4,MMP3,MST1R,SOSTDC1,SP7,TIMP1
Female proximal nerve stump	BRCA1	0.00836	9.842	-0.662	0.00142	transcription regulator		-1.215	0.0019	ALDH1A3,ANXA8/ANXA8L1,AQP5,AR,CCND1,DDX58,FXYD3,Hmga2,IFIT1,KLK3,PHLDA1,TAP1
Female proximal nerve stump	SASH1	0.000318	14.215	-0.551	2.59e-05	other	Inhibited	-2.646	0.00191	CMPK2,DAXX,HELZ2,Iigp1,IRGM,ISG15,STAT2
Female proximal nerve stump	BCL11B	0.00322	4.524	-1.534	0.000438	transcription regulator		-0.055	0.00191	ADORA1,HMGCS2,ID2,IL2RA,SOX4,Vmn1r180 (includes others),Vmn2r32 (includes others)
Male proximal nerve stump	PI3K (complex)					complex	Inhibited	-4.099	0.00192	ADAM12,AQP7,BIRC3,CASP3,CCNB1,CD274,CDKN2B,CHGA,CNR2,CYBB,DAPP1,FOSL1,HBEGF,HK2,IFIT1,ITGAM,ITGB2,LEP,MEF2C,MMP12,PIK3CG,PLA2G4A,POSTN,PPP1R1B,SAMHD1,SELL,SPI1,SST,TLR4,TNFSF10,TRIM25,TUBB3,VCAM1
Male proximal nerve stump	SP2509					chemical reagent	Activated	3.315	0.00194	AR,ATP7A,BCL11A,BUB1B,CAMSAP3,CCNA2,CD274,CENPF,CRABP2,CRMP1,E2F8,EGFR,EIF2AK2,ELF4,ESR1,GATA6,KIF5C,MANF,METRN,MICALL2,MKI67,NEFL,NPNT,PDGFA,PIK3CD,SLC38A1,STIL,SYT1,TNC,TPX2,TUBB3,UCHL1,UCHL5,ZWILCH
Female proximal nerve stump	SALL4	0.822	4.392	0.045	0.693	transcription regulator			0.00194	Hmga2,ID2,KRT19,SOX2
Female proximal nerve stump	EIF4G2	0.0991	17.281	0.161	0.0327	translation regulator		-1	0.00194	IGF2,KLF4,KRT19,SOX2
Female proximal nerve stump	ZNF148	0.674	13.3	-0.086	0.496	transcription regulator			0.00194	CDKN2A,MMP3,ODC1,STMN3
Female proximal nerve stump	mezerein					chemical - endogenous non-mammalian			0.00194	IFIH1,IFIT1,OAS2,RGS16
Female proximal nerve stump	SAMSN1	0.592	11.628	-0.133	0.404	other	Inhibited	-2.121	0.00195	CMPK2,DAXX,HBEGF,HELZ2,Iigp1,IRGM,ISG15,STAT2
Female proximal nerve stump	phorbol esters					chemical - other		0.62	0.00195	IL2RA,LIF,MMP3,ODC1,PDGFA,PTPRO,TGM1,TIMP1
Female proximal nerve stump	TCF					group			0.00195	CCND1,CRYBG1,CTNNA2,DIO2,EDN3,KLK3,NRCAM,SAA1
Male proximal nerve stump	TAP1	2.51e-06	12.564	-1.26	1.84e-07	transporter		1.363	0.00195	CD1D,EIF2AK2,HLA-A,IFIT1,OAS1
Male proximal nerve stump	TBX3	0.177	9.783	0.299	0.0919	transcription regulator		0.156	0.00195	CDKN2A,GATA6,GJA5,SCN5A,SOX2
Male proximal nerve stump	RGS1	0.0154	8.022	-1.079	0.00477	enzyme	Inhibited	-2.236	0.00195	IL15RA,IRGM,RBL1,SLA,Vnn3
Female proximal nerve stump	CCL2	0.219	11.789	-0.31	0.0947	cytokine		0.92	0.00195	CCND1,CEBPD,GJB1,ITGAL,KLF4,LPL,PAX9,SOX2,TIMP1
Female proximal nerve stump	Tgf beta					group	Activated	2.348	0.00196	ADAM12,ANGPTL4,AOC3,CCND1,CDKN2A,EN1,FGF10,FSTL3,HEY1,LIF,LOX,MMP3,PDGFA,PMEPA1,TIMP1,TNFRSF11B,TNFRSF12A
Male proximal nerve stump	palmitic acid					chemical - endogenous mammalian		-1.018	0.00197	AQP7,BIRC3,CASP3,CD28,CD36,CDKN2A,CERS6,CGAS,CYBB,FOLR2,HK2,HTR2C,KCNN4,LEP,LPL,MLXIPL,Mt1,Mt2,NCF1,NDUFA5,OLR1,PPARG,PPARGC1B,SLC40A1,SP7,SPHK1,TLR2,TLR4,TNFSF10,UCHL1,VCAM1
Female proximal nerve stump	SPHK1	0.00241	12.566	1.539	0.000302	kinase		0.168	0.00197	CCL22,CCND1,CDKN2A,OAS3,SELP,TIMP1
Female proximal nerve stump	estrogen receptor					group		-1.506	0.002	C3,CALCB,CCND1,COL4A5,EREG,FGF5,GJB3,HBEGF,KISS1R,KRT19,MMP17,PDGFA,SELL,TIMP1,TNC
Male proximal nerve stump	HBEGF	1.71e-14	15.111	2.269	1.38e-16	growth factor		0.773	0.00205	ANGPTL4,AR,CSF1R,EGFR,EGR1,ELN,EREG,HK2,NRP1
Male proximal nerve stump	CHADL	5.52e-06	12.221	1.004	4.47e-07	other		0.378	0.00206	COL2A1,CRYAB,FAM107A,MEF2C,NCF1,PDGFA,VCAM1
Male proximal nerve stump	S100A6	0.00152	17.44	0.507	0.000309	transporter		-1.912	0.00206	AURKA,CDK1,DEPDC1,DHRS9,NCAPH,NEK2,RDH5
Male proximal nerve stump	succinic acid					chemical - endogenous mammalian		0.378	0.00206	BMP8A,CA4,CCDC80,DIO2,DPP4,LEP,SLC16A12
Male proximal nerve stump	TCF					group			0.00206	ADGRG2,AKAP13,APOD,CRYBG1,CTNNA2,DIO2,EGR1,GAD1,ID3,NRCAM,SAA1,SFN,SLC26A2,TK1
Female proximal nerve stump	ETS2	0.334	13.331	-0.195	0.171	transcription regulator		-1.656	0.00208	CDKN2A,HPGD,IL2RA,LYZ,MMP3,SOX2,TLR9
Female proximal nerve stump	trichostatin A					chemical drug		0.992	0.00208	AR,CCND1,CCR3,CDKN2A,CGREF1,COL2A1,CRABP2,CYBB,CYP4B1,EFNB3,EIF2AK2,EREG,GATA1,HMGCS2,ID2,IGSF9,IL2RA,KIF5C,KLF4,KLK3,KLK8,LMX1A,LOX,METRN,MICALL2,MMP3,Nes,NPNT,PDGFA,PLAGL1,RERG,Serpina3g (includes others),SLC43A1,SPN,TGM1,THSD4,TIMP1,TNC,TNFRSF11B,TUBB3
Male proximal nerve stump	ELF3		1	0.059	0.552	transcription regulator	Inhibited	-2.132	0.00214	ANGPT1,ANGPTL4,COL2A1,EHF,LYZ,MMP3,PPARG,Tlr11
Female proximal nerve stump	alitretinoin					chemical drug	Inhibited	-2.78	0.00217	AR,CCND1,CD5L,CEBPE,CXCL13,IL2RA,IL2RB,ISG15,PTGIS,SLC27A1,UBA7
Female proximal nerve stump	ERK1/2					group		-0.498	0.00217	C3,CCL22,CCND1,COL2A1,CYBB,DAPK1,HBEGF,HMGA1,HPGD,IFIT1,IL11,IL2RA,MMP3,Nrg1,SOX2,TAP1,TIMP1
Female proximal nerve stump	SP2509					chemical reagent		1.079	0.00217	AR,CCND1,CRABP2,EFNB3,EIF2AK2,IGSF9,KIF5C,KLF4,KLK8,LOX,METRN,MICALL2,NPNT,PDGFA,SLC43A1,TNC,TUBB3
Male proximal nerve stump	PAX5	0.966	5.555	-0.014	0.944	transcription regulator		0	0.00218	CD40,CD72,CIITA,CNR2,CSF1R,CSF2RA,HK2,HK3,PYGL,SLC16A10,SLC2A6
Female proximal nerve stump	TFCP2L1	0.00965	7.484	-0.611	0.00171	transcription regulator			0.00218	B3GNT7,CYP11A1,KLF4
Female proximal nerve stump	ZFP57	0.723	10.311	-0.069	0.556	transcription regulator			0.00218	DLK1,IGF2,PEG3
Female proximal nerve stump	hexarelin					chemical toxicant			0.00218	LPL,SLC27A1,TIMP1
Female proximal nerve stump	Ap1					complex		0.64	0.00218	CCND1,CDKN2A,GFAP,HPGD,IL2RA,KCNN4,KLK3,LPL,MMP3,PADI4,RSPO3,TIMP1
Male proximal nerve stump	KDM4C	2.86e-05	11.816	-0.515	3.02e-06	enzyme		-0.447	0.0022	CSF2RA,FGF5,MIS18BP1,SKA1,SOX2,TTYH1
Male proximal nerve stump	LCP2	5.89e-06	11.86	-1.381	4.83e-07	other			0.0022	CD69,FYB1,ID3,ITGAM,NRP1,REL
Male proximal nerve stump	IL15RA	5.57e-08	10.34	-1.404	2.4e-09	transmembrane receptor		1.633	0.0022	CD244,CD84,GAD2,ITGAX,PTPRC,SPN
Male proximal nerve stump	aphidicolin					chemical toxicant		-0.896	0.0022	CCNB1,GADD45A,IFIT1,MMP3,OAS1,TK1
Male proximal nerve stump	mezerein					chemical - endogenous non-mammalian			0.0022	IFIH1,IFIT1,MT-CO2,OAS2,RGS16,SLC16A6
Male proximal nerve stump	SOX4	0.00015	11.854	0.798	2.07e-05	transcription regulator		0.878	0.00221	Acot1,ADGRE5,ALDH1B1,ARPP21,CD1D,CGAS,GRIA2,KYNU,LMO7,Ly6a (includes others),LYZ,Mt1,NRP1,PNP,PYGL,SEL1L3,SELL,SEMA3A,SERPINE2,SLC2A6,Smim41,SPI1,TMEM131L,TUBB2B,UCHL1
Female proximal nerve stump	RASSF1	0.0173	13.605	0.444	0.00354	other		-0.113	0.00224	CCND1,CRABP2,HBEGF,KLF4,LIF,MDK,TUBB2A,TUBB2B
Female proximal nerve stump	TRAF3IP2	0.972	10.463	-0.01	0.943	enzyme		-1.671	0.00225	CCR3,CEBPD,ISG15,ITGAL,MMP3,SELP,TNFRSF12A
Female proximal nerve stump	Map3k7	0.0107	13.905	0.258	0.00194	kinase		0.342	0.00225	AR,CMPK2,FGF10,HBEGF,IGF2,ISG15,OSR1
Female proximal nerve stump	GDF11	5.36e-07	11.5	0.655	1.1e-08	growth factor			0.00225	COL2A1,LAMC3,LPAR5,MMP3,PDGFA,PPP2R2C,SP7
Male proximal nerve stump	MAP3K8	8.58e-12	10.473	-1.173	1.31e-13	kinase	Inhibited	-2.53	0.00225	ACP3,ADCY7,BIRC3,C130026I21Rik (includes others),CCR2,CCR5,Cd33,CEBPD,CIITA,GPR160,IRGM,KIF5C,MMP3,NFAM1,PPARGC1B,RASGRF1,SLA,SLFN12L,TUBB2B,Vnn3
Male proximal nerve stump	homocysteine					chemical - endogenous mammalian		0.286	0.00227	ACOX3,ALOX15,EDN2,FADS2,GADD45A,ITGAM,LEP,LPL,MT-CO3,OLR1,PHLDA1,Pmaip1,PON1,PTGIS,SAA1,VCAM1
Male proximal nerve stump	RBL2	0.119	13.111	-0.255	0.0558	other	Activated	3.352	0.0023	AURKA,AURKB,BRCA1,BUB1,BUB1B,CCNA2,CCNB1,CCNB2,CDC25C,CDK1,CDKN2A,KIFC1,NEK2,PLK1,RBL1
Female proximal nerve stump	ETS					group			0.00231	CCND1,CDKN2A,HPGD,TIMP1
Female proximal nerve stump	BMP15	0.501	7.607	-0.154	0.309	growth factor		1.982	0.00231	BTC,CYP11A1,EREG,ID2
Female proximal nerve stump	IFNK					cytokine	Inhibited	-2	0.00231	EIF2AK2,IFIH1,OAS1,ZBP1
Male proximal nerve stump	LCK	0.24	7.384	-0.384	0.134	kinase		-0.711	0.00238	CCNA2,CD4,CD69,CDK1,EGR1,IL2RB,ITGAL,ITGB2,PIK3CD,PLCG2,PPARG,SOX2
Male proximal nerve stump	mir-34					microRNA		0.844	0.00238	AR,BIRC3,CCNE2,CNTN2,CSF1R,FOSL1,GFRA3,HEY1,ITGA2B,LYST,MYB,TUBB3
Male proximal nerve stump	SOX1		3.459	0.066	0.238	transcription regulator	Activated	2.111	0.00238	ANGPT1,CHST15,FGF5,GBP3,GDF3,HES1,IRX3,NRP1,Oasl2,PDGFRA,USP18,WLS
Male proximal nerve stump	JAG1	3.9e-07	12.134	-0.557	2.17e-08	growth factor		1.067	0.00238	APOD,CDKN2B,ESR1,GADD45A,GPX3,HES1,HEY1,LAMC2,MYH11,PTPRK,SOX2,TNC
Male proximal nerve stump	tyrphostin AG 1478					chemical drug		-0.655	0.00238	AREG,BTC,EGFR,ELN,FBN1,HBEGF,ITGAM,NCF1,PLAGL1,S1PR3,SPHK1,VCAM1
Female proximal nerve stump	EIF2S1	0.0133	13.814	0.353	0.00256	translation regulator			0.00239	ATP2A3,CCND1,EIF2AK2,PHLDA1,Serpina3g (includes others),TGM1
Female proximal nerve stump	FCGR2A	0.923	14.621	0.025	0.858	transmembrane receptor	Inhibited	-2.433	0.00239	CCL22,ISG15,Oas1b,OAS3,RASGRP1,USP18
Female proximal nerve stump	SUMO3	0.145	14.408	0.202	0.0539	other		0.555	0.00239	HMGA1,ISG15,TAP1,TNC,XRCC5
Female proximal nerve stump	lisinopril					biologic drug	Inhibited	-2.236	0.00239	CYBB,GBP6,Ifi47,Ngp,PDGFA
Male proximal nerve stump	POU2F1	0.00018	11.867	-0.625	2.57e-05	transcription regulator			0.00241	CSF1R,ESR1,FRRS1,GADD45A,GBP2,GPX3,HK3,LPL,LY6E,OLR1,PTGDS,REL,SAA1,TLR4,TNFRSF14,TNNC1,VCAM1
Female proximal nerve stump	CD44	0.819	15.776	-0.058	0.69	other		-0.61	0.00242	CCND1,CELA1,CRABP2,EMILIN1,IL2RA,LTBP2,MMP3,NPNT,PMEPA1,SELL,SFRP2,SOX2,STAT2
Male proximal nerve stump	CDK12	0.000819	11.882	-0.55	0.000149	kinase			0.00244	BRCA1,FANCD2,FANCI
Male proximal nerve stump	ZNF598	0.142	12.889	0.148	0.0695	enzyme			0.00244	DDX60,IFI44,IFIT2
Male proximal nerve stump	HYAL1	0.0057	10.095	-0.646	0.00146	enzyme			0.00244	CCNB1,CDC25C,CDK1
Male proximal nerve stump	CDCA2	7.7e-08	8.459	-1.497	3.48e-09	other			0.00244	BRCA1,CDKN2A,CDKN2B
Male proximal nerve stump	mir-342					microRNA			0.00244	HK2,PTPRN,PTPRN2
Male proximal nerve stump	HOXD12					transcription regulator			0.00244	CCNA2,CCNB1,CDK1
Male proximal nerve stump	LY379196					chemical drug			0.00244	EGR1,LPL,MSR1
Male proximal nerve stump	sodium azide					chemical toxicant			0.00244	CCNB1,CDKN2A,EGFR
Male proximal nerve stump	ceftriaxone					chemical drug			0.00244	AQP4,GFAP,SLC1A2
Male proximal nerve stump	APC	0.998	14.778	0.016	0.996	enzyme		-0.453	0.00245	AREG,BTC,CD274,CHGA,CHGB,DHRS9,DPP4,EGFR,EREG,FGF10,HES1,HEY1,HK2,ID3,ITGAM,LPL,MMP3,Nrg1,PLA2G4A,SST,TNFRSF12A
Female proximal nerve stump	LMO2	0.331	12.028	-0.19	0.169	transcription regulator	Activated	2.5	0.00246	CDKN2A,DHX58,DLK1,IFIH1,Iigp1,IL2RA,MDK,NLRC5,Oasl2,P2RX1,RASGRP1,SLC43A1,TAP1,THEMIS2,TLR9,TOR3A
Female proximal nerve stump	STAT5A	0.052	12.805	-0.292	0.0141	transcription regulator		-0.161	0.00246	ALDH3A1,AR,CCND1,CEMIP,CPA4,GJB1,ID2,IL12RB2,IL2RA,IL2RB,KLK3,KLRB1,OAS1,TNFRSF14,TNNC1,TNNI1
Male proximal nerve stump	estrogen					chemical drug		-0.765	0.00249	ALDH1B1,AR,AREG,AURKA,BRCA1,CALB1,CALCB,CCN1,CCNB2,CCNE2,CDC25C,CRABP1,CYBB,EGFR,EGR1,ESPL1,ESR1,HBEGF,HGF,IL27,LIF,LPL,MYB,MYBL1,NCOA3,NOS1,PTAFR,PTGDS,PTGIS,SERPINE2,SMC2,TOP2A
Female proximal nerve stump	H89					chemical drug		-1.897	0.00251	AQP5,CCND1,CLCF1,COL2A1,EREG,GDNF,IL11,PLAGL1,SAA1,SH2D2A,SNAP25
Male proximal nerve stump	CPE	0.0686	15.813	0.314	0.0285	peptidase			0.00254	CHGA,CHGB,LEP,PCSK1N,PCSK2,PDYN,SCG2
Male proximal nerve stump	CBFA2T3	6.28e-14	10.44	-1.449	5.59e-16	transcription regulator		-0.512	0.00254	CBFA2T3,CCR9,CD4,ITGAM,NCF1,PTPRC,TLR9
Male proximal nerve stump	RASSF1	0.0267	13.507	0.419	0.00919	other		1.603	0.00254	AREG,CASP3,CCNA2,CRABP2,EGFR,EGR1,ESR1,FRMD4B,HBEGF,LDB2,LIF,MDK,TUBB2A,TUBB2B
Male proximal nerve stump	KDM2B	0.601	12.002	-0.077	0.461	enzyme		1.342	0.00256	CDKN2A,CDKN2B,COL2A1,CRABP2,GATA6,LAMA5,PDGFRA,SFRP2
Male proximal nerve stump	MEX3A	0.0581	9.963	0.448	0.0233	other		-0.707	0.00256	ANGPTL4,AQP7,AURKA,CD36,LYZ,NRP1,PLK1,PPARG
Male proximal nerve stump	NQO1	0.782	11.168	-0.063	0.677	enzyme		0.788	0.00256	BIRC3,Ccl8,Ccr1l1,CCR2,CSF3R,DOCK2,SPI1,VCAM1
Male proximal nerve stump	SLC16A2	0.000408	12.721	-0.389	6.61e-05	transporter		1.89	0.00256	CNTN2,DGKG,DIO3,NEFH,Nefm,SCUBE1,SEMA7A,SLCO1C1
Male proximal nerve stump	NOTCH1	0.0234	13.824	0.336	0.00788	transcription regulator		0.027	0.00257	ANGPT1,BIRC3,CCN1,CD84,CEBPD,CHGA,CNN1,CSF1R,ECT2,EGFR,FOSL1,GFAP,GFI1B,HES1,HEY1,IFI16,IRF8,ITGA2B,ITGAM,Ly6a (includes others),MMP3,MYH11,NCF1,PPARG,PROX1,PTGDS,PTPRK,REL,SOX10,SPI1
Female proximal nerve stump	medroxyprogesterone acetate					chemical drug		0.311	0.00258	AP3B2,AVPR1A,CCND1,CNTFR,COL4A3,COL4A4,FAM107A,FGF5,FMOD,GUCY1A1,ID2,IGF2,IL11,IL2RA,ITGB8,LIF,MYLK3,Nrg1,ODC1,PPL,SAMHD1,TNC,WNT2B
Male proximal nerve stump	IRF4	2.2e-10	8.574	-2.255	4.87e-12	transcription regulator		0.969	0.00261	BIRC3,CCNB1,CD28,CDK1,CDKN2A,CIITA,CTSS,DOCK8,IL15RA,IL18RAP,INPP5D,IRF4,IRF7,ITGAL,LYST,MANF,OAS1,PHF11,SPIB,STAT2,TK1,TNFSF10,TRIM21
Female proximal nerve stump	MRTFA	0.0123	11.972	-0.398	0.0023	transcription regulator		0.35	0.00261	CD177,CDKN2A,CEBPE,HPGD,MYH11,Ngp,P2RX1,SELP,SERPINB10,SERPINB2,SYNPO2,TNC
Female proximal nerve stump	FOSL2	0.438	14.818	0.157	0.253	transcription regulator		-1.154	0.00262	DIO2,HPGD,MMP3,SERPINB2,SOX4,TIMP1
Male proximal nerve stump	FMR1	0.001	13.009	-0.505	0.00019	translation regulator		-1.733	0.00262	ARC,ATP2B2,CEND1,DLGAP3,GABRG2,GRIN1,GRM5,KCND2,PTK2B,RASGRF1,SLC1A2,SLC38A1,SNAP25,SNAP91,SPON1,SYNGR1,SYT1,TF,VGF,ZCCHC12
Female proximal nerve stump	GATA6	0.219	5.755	-0.314	0.0948	transcription regulator		-0.766	0.00263	ALOX15,AQP5,CD5L,CRABP2,CXCL13,CYP11A1,DLK1,GATA1,MYH11,PPL,PTGIS,SOX2,TNNC1
Male proximal nerve stump	Hdac					group		-0.562	0.00264	ARC,AREG,CDK5R2,CRABP2,CSF1R,CSF2RA,EDNRB,EGFR,EGR1,FOSL1,GAD1,GDNF,HPGD,IRX3,NPNT,NRP1,PIK3R5,SFRP2,SLC8A1,TNFSF10,WIF1
Male proximal nerve stump	TWIST1	0.735	10.229	0.097	0.618	transcription regulator		-0.819	0.00264	ALCAM,APOD,AR,ASPM,CASP3,CD40,CDKN2A,COL2A1,ENPP3,ESR1,FAT4,FGF10,FMOD,FOSL1,FOXC2,GPC1,KCNN4,PDGFRA,SPHK1,TF,TLL2
Male proximal nerve stump	VEGFA	0.936	13.047	-0.028	0.899	growth factor	Inhibited	-2.152	0.00264	ALAS1,ANGPT1,BTK,BTLA,CASP3,CCN1,CD244,CD36,CD40,CDC25C,CDKN2A,CTSS,E2F2,EGR1,FLT4,GRIA2,HBEGF,HES1,ID3,IKBKE,INPP5D,ITGA4,MEF2C,MKI67,MMP12,NRP1,PIK3CG,RASGRP3,TBC1D8,TLR1,TNC,TOMM20,VCAM1
Male proximal nerve stump	OSM	0.732	10.976	0.118	0.616	cytokine		-1.342	0.00265	ACKR2,ADAMTS3,AMPD3,AQP7,ATP2B4,BTC,CADM4,CALB2,CCL11,CEBPD,COL2A1,CRLF1,CXCL13,DAPK1,EGR1,EPHB6,FETUB,FOSL1,GBP2,GRIN2A,HBEGF,HGF,HK2,HLA-A,HSPA2,IL15RA,IRF7,ITGAL,LIF,MMP3,MMP8,Mt2,MUSK,NTSR2,OAS1,P2RY10,PDGFA,PLA2G4A,PPARG,PYGL,SAA1,SERPINB1,SERPINB8,SLC16A6,SULT4A1,TAP1,TLR2,TNC,TNNC1,TOP2A,TPX2,VCAM1,WFDC5,XDH
Male proximal nerve stump	EEF1A2	0.00156	12.104	1.829	0.000319	translation regulator	Activated	2	0.00267	CYBB,ITGAL,ITGB2,NCF1
Male proximal nerve stump	PDGFA	3.46e-08	13.745	1.303	1.41e-09	growth factor		0.218	0.00267	EGR1,ELN,FGF10,SOX2
Male proximal nerve stump	alpha-santalol					chemical reagent		1	0.00267	BRCA1,CCNB1,CDC25C,CDK1
Male proximal nerve stump	RCOR2	0.0501	9.592	0.291	0.0195	transcription regulator			0.00267	INA,NEFH,Nefm,SYT4
Male proximal nerve stump	butylhydroxybutylnitrosamine					chemical toxicant		1.925	0.00267	AREG,BTC,HBEGF,UGT1A6
Male proximal nerve stump	BW 245C					chemical reagent		-0.152	0.00267	CCL11,ENPP3,GFAP,IFI16
Male proximal nerve stump	CISH	0.686	10.057	0.09	0.559	other		-0.653	0.00268	ATP6V0D2,CA4,CSF3R,ID3,IFRD1,MMP8,MPP1,OLR1,Retnlg,RGCC,SORL1,SPHK1
Male proximal nerve stump	isotretinoin					biologic drug		-1.272	0.00268	ALDH1A3,CALB2,CRABP2,HPGD,OAS1,OLR1,PTGIS,SPN,STAT2,TLR2,TNFSF10,VCAM1
Female proximal nerve stump	GAPDH	0.741	18.027	0.073	0.579	enzyme		1.342	0.00268	C2,KLK3,OAS1,OAS2,OAS3
Male proximal nerve stump	GATA6	7.99e-05	5.129	-1.778	9.91e-06	transcription regulator	Inhibited	-2.105	0.00269	ALOX15,CALML4,CD5L,CDCA8,Chil3/Chil4,CRABP2,CXCL13,DPP4,ESPL1,FOXD3,GATA6,HES1,IRF8,MEF2C,MYH11,NAPSA,Nppb,NUSAP1,PDGFRA,PPARG,PPL,PTGIS,SOX2,TNFSF10,TNNC1
Male proximal nerve stump	epothilone B					chemical drug		1.387	0.00269	CDK1,MKI67,SFN,TNFSF10,TOP2A
Male proximal nerve stump	GFAP	1.64e-14	12.398	2.76	1.31e-16	other			0.00269	GFAP,ITGA7,KCNJ10,KCNJ2,SLC1A2
Male proximal nerve stump	NDN	0.365	12.605	0.125	0.232	transcription regulator		1.109	0.00269	CDK1,CDKN2A,PPARG,RBL1,WNT10B
Female proximal nerve stump	PPARG	0.039	9.568	-0.684	0.00987	ligand-dependent nuclear receptor		-0.177	0.0027	ANGPTL4,ARL4D,BDH1,C3,CCL22,CCND1,CORIN,CRABP2,CXCL14,CYP11A1,CYP4B1,DLK1,HMGCS2,IL2RA,KLF4,KRT19,LPL,MMP3,ODC1,PRKG2,RNF144B,SAA1,SLC27A1,VAMP5
Female proximal nerve stump	2-aminopurine					chemical reagent		1.99	0.00271	DDX58,IFIT1,ISG15,OAS1
Male proximal nerve stump	Rxr					group			0.00272	ABCC2,ABCD2,ALAS1,ANGPTL4,CD36,CEBPE,CRABP1,CTSS,GADD45A,HBEGF,ITGB2,LEP,PDGFA,PPARG,PTPRO,SEMA4D
Male proximal nerve stump	EOMES	0.102	5.755	-0.639	0.0464	transcription regulator		-0.771	0.00272	ALCAM,BHLHE22,CEMIP,CRABP1,CRYM,IL2RB,ITGA4,MMP17,NEFL,Nefm,NXPH4,PDGFRA,PITX1,SOX2,TNFSF10,ZCCHC12
Male proximal nerve stump	concanavalin a					chemical drug		-1.035	0.00273	CASP3,CCL11,CCR2,CD69,EGFR,EGR1,HELLS,IL18BP,IL27,IRF4,ITGB2,KCNA3,KLK6,MAP3K8,SAA1,SDC4,TNFSF10,XCR1
Male proximal nerve stump	ShK-223					chemical reagent	Inhibited	-2.84	0.00279	C3AR1,CCR2,CSF3R,DOCK2,FCGR1A,IGSF6,ITGAM,LAIR1,Ly6a (includes others),MAN2B1,PIK3CG,PIK3R5,PLCG2,PTPN6,SLFN13
Female proximal nerve stump	actinomycin D					biologic drug		0	0.00279	AQP5,AR,AVPR1A,CCND1,COL2A1,DIO3,GUCY1A1,HBEGF,ID2,LPL,MMP3,PTGIS,SLC27A1,TAP1
Male proximal nerve stump	RARRES2	0.407	14.663	0.129	0.269	transmembrane receptor		-1.248	0.00281	CCNA2,CCNB2,CD274,LEP,PLIN1,VCAM1
Male proximal nerve stump	SMAD1	0.147	12.054	0.239	0.0727	transcription regulator		0.278	0.00281	CDKN2B,COL2A1,GDNF,GFAP,HEY1,IL11,PDGFA,SP7,VCAM1
Female proximal nerve stump	ciglitazone					chemical drug		1.236	0.00283	CCND1,CRABP2,CYBB,FGF5,GFAP,KLK3,Nes,SFRP2,TGM1,TUBB3
Female proximal nerve stump	LEPR	5.27e-05	13.688	0.862	2.86e-06	transmembrane receptor		0.647	0.00285	ALOX15,ANGPTL4,CDKN2A,GFAP,ID2,LIF,LPL,MMP3,SNAP25,STAT2,TIMP1,VGF
Female proximal nerve stump	toremifene					chemical drug			0.00285	DLK1,IGF2,KLK3
Female proximal nerve stump	AIP	0.505	13.514	0.077	0.314	transcription regulator		0.284	0.00286	CDKN2A,GDNF,NPY1R,PLAGL1,RASGRP1,RGS16
Male proximal nerve stump	CEBPE	1.12e-07	7.18	-1.51	5.29e-09	transcription regulator	Inhibited	-2.223	0.00287	CSF1R,CSF3R,IL5RA,ITGAM,LYZ,MMP8,NCF1,Retnlg,SELL,TLR9
Male proximal nerve stump	BIRC5	0.000457	9.867	-0.827	7.53e-05	other			0.00287	AURKB,CASP3,Ccl8,CXCL13,DPT,FBN1,FMOD,IGHM,IL2RG,LYZ
Male proximal nerve stump	FOSL2	0.586	14.621	0.125	0.444	transcription regulator		-1.663	0.00287	BRCA1,CCR2,DIO2,FOLR2,FOSL1,HPGD,LEP,MMP3,S100a7a,TK1
Female proximal nerve stump	DMRT1					transcription regulator			0.00291	AR,CLDN11,COL4A3,Ear2 (includes others),FGF10,GFRA3,ISLR2,SOX2
Male proximal nerve stump	Sos					group			0.00293	ADAM12,ADD2,ADNP,ALDH1A3,CA2,COL16A1,CRABP2,FETUB,FLRT2,FMN1,GJB6,HMMR,KCNN4,LRP8,Ly6m,MMP3,Mt2,NPTX1,Nrg1,PHLDA1,Pmaip1,RAB11FIP1,SEMA4D,XDH
Male proximal nerve stump	ERK					group		1.811	0.00294	AREG,CD1D,CEBPD,DIO2,DIO3,EGFR,EGR1,EGR2,EIF2AK2,EREG,ESR1,FOSL1,GPRC5C,HBEGF,HEY1,ITGA2B,ITGAM,ITGB2,KYNU,LIF,MAFF,MMP3,POSTN,RAB7B,SELL,SFN,SP7,STMN4
Female proximal nerve stump	BTK	0.0574	11.713	-0.44	0.0161	kinase		1.219	0.00295	CDKN2A,IFIT1,IL2RA,ISG15,OAS2,OAS3,SELP,SPN,TLR9
Male proximal nerve stump	HIF1A	3.84e-05	14.751	-0.736	4.28e-06	transcription regulator		-0.451	0.00295	ALDOC,ANGPTL4,AQP4,ATP6V0D2,ATP7A,AURKA,BRCA1,CCN1,CCR2,CCR5,CD274,CD36,CD69,CDKN2A,CEMIP,EDNRB,EGFR,EREG,GATA6,GRIN1,HK2,IFI16,IL27,ITGA2B,ITGB2,ITPR1,LEP,MAFF,MANF,MEF2C,MMP12,MST1R,MT-CO3,NEFL,PDGFA,PLAC8,PPARG,PTGIS,REL,SCG2,SDC4,SLC40A1,SPHK1,STAT2,TLR2,TLR6,TNFSF10,TRIM21,VCAM1,WNT10B
Male proximal nerve stump	KDM5B	0.313	12.775	-0.171	0.19	transcription regulator	Activated	2.675	0.00296	AURKA,BRCA1,BUB1B,CCNB1,CDK1,CLCF1,DLGAP5,ECT2,EGR1,ESR1,GADD45A,HMMR,KIF2C,NCAPH,NEFL,TOP2A,TTK,TUBB2A
Female proximal nerve stump	HDAC4	0.469	12.52	-0.131	0.28	transcription regulator		-0.537	0.00298	ANGPTL4,CALCB,CCND1,CDKN2A,ETNPPL,ISG15,NRCAM,SERPINB2,SNAP25,TNFRSF12A
Female proximal nerve stump	15-deoxy-delta-12,14 -PGJ 2					chemical - endogenous mammalian		-0.102	0.00301	CCND1,CEBPD,CXCL13,CYBB,DDX58,EHF,GFAP,KLF4,KLK3,MMP3,MYH11,Nes,SFRP2,TUBB3
Female proximal nerve stump	laminaran					chemical drug		0.447	0.00301	EREG,IL2RA,ITGB8,SERPINB2,TNC
Male proximal nerve stump	epigallocatechin-gallate					chemical drug	Activated	2.224	0.00304	ANGPT1,AQP4,AR,CA2,CASP3,CCN1,CDKN2A,CSF2RA,EGFR,EGR1,ESR1,FOSL1,GADD45A,GBP3,HES1,Ifi47,LEP,MKI67,MMP3,NOS1,REL,SCG2,SEMA4D,TAP1,TLR4,TNFSF10,VCAM1
Male proximal nerve stump	CLEC10A	0.00171	11.991	-0.895	0.000354	other	Activated	2.828	0.00304	ASGR1,MMP8,Retnlg,SLFN12L,STAT2,Tlr13,TLR7,TLR8
Male proximal nerve stump	NSD2	0.119	13.48	-0.27	0.0562	enzyme			0.00304	CA2,CCNE2,E2F2,GADD45A,IRF7,Mx1,OAS1,TUBB4A
Female proximal nerve stump	Insulin					group		0.871	0.00306	ANGPTL4,ARNTL,ASB4,BDH1,CA14,CCND1,CEBPD,CRABP2,CYBB,CYP11A1,DLK1,DUOX1,GFAP,HIF3A,IGF2,KLF4,KLK3,LPL,MMP3,ODC1,PTPRN,RSPO3,SLC27A1,SLC28A2,SNAP25,STAT2,TIMP1,TNC,VAMP5,VGF
Male proximal nerve stump	erlotinib					chemical drug		-0.676	0.00306	AREG,BTC,CD36,CD40,CYBB,EGR1,FBN1,IL11,LIF,MMP3,PML,TLR2,TLR4,TLR5,TNFRSF1B
Male proximal nerve stump	paclitaxel					chemical drug		-1.002	0.00308	ADGRE1,ANGPT1,AR,AREG,AURKA,BIRC3,CD274,CD40,CHAF1B,DCHS1,EGR1,EREG,FOSL1,FOXM1,GAD1,GFAP,GPR132,HBEGF,HLA-A,HPSE,IGHM,KCNN4,KIF20A,LCP1,LCP2,LILRB4,MKI67,NCS1,NEFH,NXPH4,PHLDA1,RAC2,SOX2,TSC22D4
Female proximal nerve stump	LEP	0.028	7.665	-1.02	0.00648	growth factor		-0.315	0.00308	ANGPTL4,AR,ASB4,CCND1,COL2A1,CYBB,CYP11A1,DLK1,GDNF,GFAP,Irgm1,KISS1R,LIF,LPL,MMP3,NPY1R,SELP,SLC27A1,SNAP25,TIMP1,TNFRSF11B,UCN2,VGF
Male proximal nerve stump	3,4,5,3',4'-pentachlorobiphenyl					chemical toxicant		0.718	0.00309	CALB1,DACT2,ESR1,GADD45A,GRIN1,HSPA2,ITGA7,MEGF10,MYH11,RESP18,SST,TNC,UGT1A6
Male proximal nerve stump	MAC					complex		1.937	0.0031	AREG,EGR1,EGR2,MMP3,PDGFA,RGCC,RGS16
Male proximal nerve stump	ACKR3	0.00252	13.677	-0.597	0.000557	G-protein coupled receptor			0.0031	CCNB1,CFH,EGFR,ELN,FMOD,HBEGF,TNNC1
Male proximal nerve stump	KMT2A	0.0101	13.688	-0.503	0.00289	transcription regulator		0.47	0.00311	ABCD2,ADRA1B,CDKN2A,EGR1,FOXC2,GCNT4,HOXB5,KNL1,PIGZ,SCN1A,SIGLEC10,SLC16A6,Trim30b,ZMAT4
Female proximal nerve stump	TGFB3	0.0436	12.46	-0.378	0.0114	growth factor		0.554	0.00312	ADAM12,CDKN2A,CLDN11,COL2A1,IL11,LTBP2,MMP3,TNC,TNFRSF11B
Female proximal nerve stump	SERPINF1	0.0132	14.46	-0.406	0.00254	other		1.067	0.00313	CCND1,CYBB,GDNF,KCNJ10,SELP,TNFRSF11B
Female proximal nerve stump	CCL11	8.09e-14	14.924	0.9	1.28e-16	cytokine		0.709	0.00313	CCR3,FGF10,FGF5,GFAP,MMP3,PDGFA
Female proximal nerve stump	calcitriol					chemical drug		-0.639	0.00313	ACKR4,AR,C3,CALCB,CCDC88C,Ccl8,CCND1,CEBPD,CYBB,DOK5,EHF,FAM107A,H2AJ,HBEGF,HPGD,ID2,IL2RA,ISG15,KLF4,KLK8,LBH,LPL,LRRC17,ODC1,PDGFA,PMEPA1,TAP1,TNFRSF11B
Female proximal nerve stump	TASL	0.445	9.69	-0.183	0.259	enzyme	Inhibited	-2	0.00317	DDX58,GBP4,IFIT1,USP18
Female proximal nerve stump	PCYT1A	0.399	14.111	-0.093	0.22	enzyme		1	0.00317	CDK18,GFRA1,KLF4,TUBB3
Male proximal nerve stump	CD3E	0.0118	5.087	-1.087	0.00346	transmembrane receptor		-0.594	0.00318	CCR9,CD69,ITK,LCP2,MALT1,MAP3K8,MYB,PIK3CD,PIK3CG,SPHK1,TNFRSF1B
Male proximal nerve stump	PDK1	1.81e-07	12.529	-0.87	9.06e-09	kinase		1.508	0.00318	CCNA2,CCNB1,CCNB2,CDC25C,CDK1,HDAC9,HK2,ID3,ITK,OSBPL8,PLK1
Female proximal nerve stump	tamoxifen					chemical drug		-1.816	0.00321	ADORA1,C3,CCDC80,CCND1,CEBPD,DEPP1,DLK1,IGF2,KLK3,LIF,LTBP2,MAFF,NRCAM,RERG,SCUBE2,SYT6,TOR3A
Male proximal nerve stump	hydrogen peroxide					chemical - endogenous mammalian		-1.22	0.00322	AR,AURKA,BIRC3,BRCA1,BRIP1,BUB1,BUB1B,CASP3,CCNA2,CCNB1,CCR2,CCR5,CD36,CDC25C,CDK1,CDKN2A,CRYAB,CSF3R,CTSS,DDIAS,EGFR,EGR1,ELN,FOSL1,FOXM1,GADD45A,HBEGF,HELLS,ID3,IFIT2,LTB4R,MAP1LC3A,MDK,MMP3,MMP8,MSR1,MT-CO2,MYH11,NOS1,PDGFRA,Pmaip1,PPARG,PPARGC1B,PSTPIP2,RAB27A,REL,SFRP2,TAP1,TLR4,TUBB2A,VCAM1
Male proximal nerve stump	ADRA1D	0.0938	7.748	-0.385	0.0417	G-protein coupled receptor			0.00327	ADRA1B,ARC,CCNB1,CDK1,CEBPD,EGR1,EGR2,LIF,PRRX1
Male proximal nerve stump	NUP98-DDX10					fusion gene/product		1.706	0.00327	ANGPT1,C3AR1,CLEC7A,EGR1,HEY1,HOXB5,LYZ,MSR1,MYB
Male proximal nerve stump	IGF2	0.167	11.931	-0.293	0.0853	growth factor		-0.572	0.00327	AREG,CD36,CDK1,EGR1,EGR2,EREG,GADD45A,GAS1,GATA6,HBEGF,HELLS,IGF2R,IL11,LEP,MMP12,MMP3,Nppb,PHLDA1,RAD51AP1,RGS16,SEZ6L2
Female proximal nerve stump	ETV5	0.000252	12.866	0.461	1.93e-05	transcription regulator		-0.243	0.00331	AQP5,BEX1,CCND1,COL4A3,KRT19,LYZ,NRCAM,SAMHD1
Female proximal nerve stump	isobutylmethylxanthine					chemical toxicant		-0.799	0.00334	ANGPTL4,CCL22,CCND1,CEBPD,CRABP2,CYP11A1,KLF4,LPL,MMP3,PTPRN,STAT2,TIMP1,TNC
Female proximal nerve stump	DACH1	0.00731	7.895	-0.658	0.00121	transcription regulator			0.00335	FGF5,KLF4,KLK3,MMP3,SOX2
Female proximal nerve stump	plerixafor					chemical drug		-0.246	0.00335	CCL22,DCK,KLF4,MMP3,SOX2
Female proximal nerve stump	H-7					chemical - kinase inhibitor		0.391	0.00335	ALDH3A1,CLCF1,ISG15,MMP3,SAA1
Male proximal nerve stump	INHA	0.229	7.972	-0.281	0.127	growth factor		-0.246	0.00336	ADAMTSL2,AREG,BCAN,BOC,CCN1,CNN1,COL4A5,COL4A6,EGFR,EREG,ESPL1,LAMC3,MYH11,PIK3CD,SMARCA1
Male proximal nerve stump	Il3					cytokine		0.964	0.00336	ADGRE1,COL2A1,CSF1R,CSF3R,EGR1,IL5RA,ITGAM,Ly6a (includes others),LYZ,MMP3,MYB,TNFRSF1B
Male proximal nerve stump	Ca2+					chemical - endogenous mammalian		0.903	0.00338	AR,ARC,CCN1,CCR2,CEBPD,CHGB,COL2A1,DUOX1,E2F2,EGFR,EGR1,FOSL1,GAD2,HBEGF,ID3,ITPR1,KCND2,MSR1,MYB,NAPSA,Nes,NOS1,PPARG,SST,SYT4,TGM1,TLR4,TSHR,VCAM1,VEGFD
Male proximal nerve stump	EHF	0.000643	5.728	-1.511	0.000112	transcription regulator		-0.122	0.00342	ANGPTL4,CASP3,CCBE1,CDK1,CDKN2A,COL2A1,CRABP2,EHF,EREG,KLK6,MMP3,SAA1,Tlr11,TNC
Male proximal nerve stump	DYSF	0.0692	13.399	0.245	0.0288	other			0.00342	Ccl8,CD48,CTSS,GPR65,HLA-A,IFI16,LCP1,LILRB4,LYZ,MMP12,MPEG1,PDGFRA,PLIN1,UGT1A6
Male proximal nerve stump	IL12 (family)					group	Inhibited	-3.148	0.00351	CCR5,CD244,CD274,CD4,CD69,EGR2,IKZF3,IL12RB2,IL18R1,IL18RAP,IRF4,IRF8,LIF,NRP1,PTPRC,SAMHD1,SELL,SERPINB1,TNFSF10
Female proximal nerve stump	SPIB	0.0036	7.098	-0.956	0.000505	transcription regulator		-1.48	0.00352	COL2A1,IKZF3,IL2RA,KLK3,LILRB3,NRXN2,Siglech,TNFRSF11B
Male proximal nerve stump	SOX9	0.000355	11.926	0.616	5.63e-05	transcription regulator		1.617	0.00354	ADAMTS10,AR,CNMD,COL2A1,GDF10,HES1,MYH11,PDGFA,PPARG,PTGDS,SOSTDC1,SOX10,SOX2,SOX5,SP7,WIF1
Male proximal nerve stump	DLK1	0.0209	8.05	-0.498	0.00689	other		1.491	0.00355	CCNB1,HEY1,IRF7,PPARG,REL,SOX2
Male proximal nerve stump	THZ1					chemical drug	Activated	2.449	0.00355	BIRC3,CYTIP,IKZF1,LYST,SLA,TRERF1
Female proximal nerve stump	poly I-C-LyoVec					chemical reagent			0.00359	DDX58,IFIH1
Female proximal nerve stump	LEO1	0.802	11.831	0.049	0.667	other			0.00359	SOX2,SOX4
Female proximal nerve stump	NXF1	0.0483	14.25	0.426	0.0129	other			0.00359	ITGAL,SELL
Female proximal nerve stump	mir-147					microRNA			0.00359	AR,MMP3
Female proximal nerve stump	Mt3	0.00668	15.175	0.759	0.00108	other			0.00359	CEBPD,GFAP
Female proximal nerve stump	ruthenium red					chemical reagent			0.00359	AQP5,COL2A1
Female proximal nerve stump	miR-499a-5p inhibitor					chemical reagent			0.00359	EIF2AK2,OAS1
Female proximal nerve stump	miR-208b inhibitor					chemical reagent			0.00359	EIF2AK2,OAS1
Male proximal nerve stump	CIP2A	0.000704	9.288	-1.006	0.000125	other	Inhibited	-2.714	0.00359	CDKN2B,CIP2A,CRLF1,CRYAB,E2F2,GADD45A,HK2,NPTX1,PTPRB,S100A16,SERPINE2
Male proximal nerve stump	Hmgb1					transcription regulator	Activated	2	0.00361	CHGA,CHGB,NEFL,SCG2,TUBB3
Male proximal nerve stump	FZD9	0.0851	7.313	0.682	0.0371	G-protein coupled receptor		-1.387	0.00361	CXCL14,IFI16,IFI44,IRF7,Oasl2
Male proximal nerve stump	IL13RA2	0.0226	7.304	-0.8	0.00756	transmembrane receptor		-1.172	0.00361	AREG,CCL11,Chil3/Chil4,LILRB3,MMP12
Male proximal nerve stump	HELLS	2.61e-06	10.461	-1.474	1.92e-07	enzyme			0.00361	CCNA2,CCNB1,CDKN2A,RALGPS2,RBL1
Female proximal nerve stump	Pdgfr					group			0.00364	EREG,HBEGF,TNC
Female proximal nerve stump	ISGF3					complex			0.00364	EIF2AK2,IFIH1,ISG15
Female proximal nerve stump	CTNNBIP1	0.0707	12.498	0.247	0.0211	other			0.00364	CCND1,KLK3,TUBB3
Female proximal nerve stump	PA2G4	0.00368	14.945	0.429	0.000517	transcription regulator			0.00364	AR,KLK3,SLC43A1
Female proximal nerve stump	SGPL1	0.979	14.95	0.009	0.956	enzyme		-1.972	0.00367	DDX58,IFIT1,ISG15,OAS1
Female proximal nerve stump	SPRY1	0.0503	11.74	-0.382	0.0136	other		1.067	0.00367	FGF10,ID2,ISG15,LOX
Female proximal nerve stump	ADAMTS12	2.79e-07	11.213	-1.246	4.95e-09	peptidase		0	0.00367	ALDH1A3,IL11,MMP3,SELP
Female proximal nerve stump	HMGB2	0.661	12.899	0.072	0.481	transcription regulator			0.00367	CCND1,COL2A1,MMP3,PHLDA1
Female proximal nerve stump	immethridine					chemical reagent	Activated	2	0.00367	C3,FGA,IFI16,SIGLEC1
Male proximal nerve stump	CYP19A1	0.0131	3.17	0.322	0.00393	enzyme		1.878	0.00368	AR,CLCF1,EGFR,ESR1,FAM107A,GBP2,GFAP,GRIN1,HLA-A,LEP,LPL,PPARG,S1PR3,SLC1A2,TGM1
Male proximal nerve stump	SP600125					chemical drug		-0.12	0.00373	APOBEC3B,AREG,BDH1,CA4,CASP3,CCN1,CCNB1,CDK1,CRYM,CSF1R,EGR1,GADD45A,GBP2,IL11,IL27,LAMA5,LGALS9B,MMP12,MMP3,Oas1d (includes others),PDGFRA,PIK3CD,PLA2G4A,POSTN,PPARG,PRR18,PTGDS,SLC16A6,SMPDL3A,SOX2,SP110,SP7,SPHK1,TLR4,VCAM1
Female proximal nerve stump	ribavirin					chemical drug		-1.387	0.00373	CCL22,DDX58,EIF2AK2,ISG15,USP18
Male proximal nerve stump	SERPINF1	0.442	14.83	-0.146	0.301	other		0.942	0.00375	CRYAB,CYBB,GDNF,KCNJ10,NEFH,OLIG1,PDGFRA,PPARG,SOX10,TNFSF10
Male proximal nerve stump	CpG ODN 1668					chemical reagent		-1.717	0.00375	CD300LD,CD40,CD69,IL27,IRF7,STAT2,TLR4,TLR5,TLR7,TLR9
Male proximal nerve stump	collagenase					group		1.134	0.00375	CCL11,CEBPD,EGR1,FOSL1,ITGA4,SAA1,VCAM1
Male proximal nerve stump	UXT	0.0923	11.155	0.299	0.0409	transcription regulator	Activated	2.616	0.00375	BRIP1,BUB1,CCNA2,F5,GTSE1,HPGD,TTK
Male proximal nerve stump	SMAD5	0.485	13.879	0.09	0.342	transcription regulator		-0.242	0.00375	CSF2RA,GDNF,GFAP,ID3,PDGFA,SP7,VCAM1
Male proximal nerve stump	EIF4EBP2	0.000833	14.076	-0.327	0.000152	translation regulator		-0.851	0.00375	CD40,CEBPD,EGR1,GRIA2,IRF7,IRF8,PPARG
Male proximal nerve stump	L-glutamic acid					chemical - endogenous mammalian		-0.006	0.00375	CALB1,CASP3,EGR1,FADS2,GRIA2,GRIN1,GRIN2A,GRM5,LEP,LIF,NOS1,PLA2G4A,PTGDS,SLC1A2,SORL1,TAP1,TF,TOR3A
Male proximal nerve stump	androgen					chemical drug		0.672	0.00376	APOD,AR,CA2,CA8,CDC25C,CHGA,CXCL13,EP300,FGF10,FOSL1,FUT9,GPT2,ITGAM,Mt1,PTPRC,PTPRK,SDC4,SFRP2,VAV3,Vnn3,WIF1
Male proximal nerve stump	Ifn gamma					complex	Inhibited	-2.101	0.00377	ADAR,CASP3,CDKN2A,CYBB,EIF2AK2,ESR1,IL18BP,IRF8,LIF,Ly6a (includes others),PML,PPARG,TLR4,TNFSF10
Male proximal nerve stump	IL11RA	0.0755	14.271	0.308	0.032	transmembrane receptor		-0.882	0.00377	CCL11,Ccl8,HGF,IL11,MMP12,MMP3,POSTN,SAA1,SOX2
Male proximal nerve stump	HNRNPK	0.597	16.351	0.059	0.457	other		0.239	0.00377	ALOX15,AR,IGSF10,IL2RG,LILRB4,MMP3,PPARG,SOX2,SPN
Female proximal nerve stump	TBX5		3	-0.133	0.178	transcription regulator		-0.64	0.00378	CCBE1,Ccl8,FGF10,IFI16,IL11,SCN5A,TNNC1
Female proximal nerve stump	EWSR1-FLI1					fusion gene/product	Activated	2.621	0.00378	CALCB,CCND1,HPGD,NRXN2,PTPRO,SLFN5,SYNPO2
Male proximal nerve stump	HDAC2	1.96e-08	13.75	0.486	7.49e-10	transcription regulator		-1.072	0.00379	AURKA,BRCA1,CCNE2,CD4,CDKN2A,COL2A1,CYBB,DCLRE1C,DPT,EGR1,ESR1,FAM107A,FOXM1,LGR6,Mt2,MYO1F,RAD54L,SLC8A1,SOX10,TNFSF10
Male proximal nerve stump	RBPJ	1.02e-09	14.322	-0.949	2.73e-11	transcription regulator		0.446	0.00379	CDKN2A,CELA1,ECT2,FGF10,FGF11,FGF5,GDF10,GDNF,HES1,HEY1,HGF,HMMR,IRF8,LIF,MDK,MMP3,PIK3CG,SOX2,TNC,VEGFD
Male proximal nerve stump	resveratrol					chemical drug		1.416	0.00396	AR,BIRC3,CASP3,CCNB1,CD36,CD69,CDKN2A,CSF1R,CYBB,DAPK1,DCX,DYNLL1,EGFR,EGR1,EP300,ESR1,FOSL1,HEY1,HMMR,IFIT1,ITGA2B,ITGAL,LEP,MMP3,OAS1,PDGFA,PLIN1,PON1,PPARG,SPHK1,TGM1,ULBP1,VCAM1
Female proximal nerve stump	N-cor					group			0.00397	ARNTL,Ccl8,CCND1,CXCL14,HBEGF,PDGFA,RNF144B,USP18
Male proximal nerve stump	SMOC2	0.24	16.913	-0.275	0.135	other	Inhibited	-2	0.00398	AURKB,CCNB1,CDK1,CENPF
Male proximal nerve stump	ganetespib					chemical drug		1.98	0.00398	AR,CDK1,EGFR,HLA-A
Male proximal nerve stump	BMS-754807					chemical drug		1	0.00398	CCNA2,EGFR,ELN,MKI67
Male proximal nerve stump	trifluoperazine					chemical drug		1.114	0.00398	CCNE2,EGR1,NOS1,SELL
Female proximal nerve stump	corticosterone					chemical - endogenous mammalian		-0.788	0.00401	CCND1,CRISPLD2,CYP11A1,DIO2,EDN3,GFAP,HIF3A,IL2RA,LIF,TIMP1
Female proximal nerve stump	IL27	0.125	5.954	-0.438	0.0442	cytokine		-0.607	0.00401	CEBPD,DEPP1,EIF2AK2,HPGD,ID2,IL12RB2,IL2RA,OAS1,STAT2,TAP1
Male proximal nerve stump	GSTP1	0.0487	10.171	0.366	0.0188	enzyme			0.00402	A630012P03Rik,CA8,CDK5R2,CXCL13,DIO3,DTL,DYNC1I1,ESR1,FUT9,GRIN2A,IL31RA,ISLR2,KCNJ10,NEIL3,PON1,RAB27A,SEMA3D,SFRP2,SIGLEC8,SULT4A1,UGT1A6
Male proximal nerve stump	Mapk					group		-0.632	0.00402	ADAM12,ARC,CCR9,CYBB,EGR1,EP300,ESR1,HGF,HPGD,ITGA4,LEP,MMP3,NOS1,TUBB3,VCAM1
Male proximal nerve stump	CX3CL1	0.0909	10.061	0.416	0.0401	cytokine	Inhibited	-2.331	0.00405	APOD,CCNB2,CD5L,CRABP2,EGFR,FCRLA,GFAP,HPSE,IFI16,IFIT2,IRF7,LYZ,MSR1,POSTN,PPARG,SNAP25,SPHK1,SYT1
Male proximal nerve stump	H89					chemical drug		-1.698	0.00406	AREG,CHGA,CLCF1,COL2A1,EGFR,EGR1,EGR2,EREG,ESR1,GDNF,IL11,MKI67,NOS1,PCSK2,PLA2G4A,PLAGL1,SAA1,SH2D2A,SNAP25,VCAM1
Male proximal nerve stump	thioacetamide					chemical toxicant		-1.929	0.00411	ABCC2,BIRC3,BRCA1,BRIP1,CHAF1B,CNR2,DAB1,EDNRB,ELN,FANCB,FBN1,GFAP,GPX3,HGF,ITGA7,LAMC2,LRP8,MLXIPL,Ms4a6b,PDGFRA,PTK2B,RGCC,SOX2,TAGLN3,TNFRSF12A,TRIM25,UGT1A6,VSNL1
Female proximal nerve stump	JAK					group	Inhibited	-2.236	0.00414	DDX58,EIF2AK2,IFIH1,IFIT1,ISG15
Female proximal nerve stump	DIO3	9.21e-05	10.86	2.396	5.64e-06	enzyme		0.365	0.00415	CLDN11,CYP11A1,Dio3os,F5,GATA1,Hrk,ISLR2,KCNJ10,PCSK1N,SEMA7A,SERPINB2
Male proximal nerve stump	SMAD3	0.928	13.141	0.021	0.887	transcription regulator		1.658	0.00418	ACVR1C,ADAM12,AREG,ASPN,CDKN2A,CDKN2B,CIITA,COL2A1,DAPK1,EGR1,ELN,EN1,EREG,ESR1,FSTL3,HBEGF,HEY1,ID3,IL11,INPP5D,LGALS9B,Ly6a (includes others),MMP12,PTPRK,S1PR3,SOX2,SP7,SPHK1,SPON1,TF,TNC
Male proximal nerve stump	xanthine oxidase					group			0.00418	DDX58,IFIH1
Male proximal nerve stump	GST					complex			0.00418	CALCB,IL11
Male proximal nerve stump	MTNR1A					G-protein coupled receptor			0.00418	DIO2,DIO3
Male proximal nerve stump	IFIT1B	0.00266	12.557	-1.392	0.000593	other			0.00418	Mx1,USP18
Male proximal nerve stump	CHMP3	0.289	14.516	0.126	0.171	other			0.00418	IGF2R,KCNA5
Male proximal nerve stump	MTNR1B					G-protein coupled receptor			0.00418	DIO2,DIO3
Male proximal nerve stump	SV2A	0.00406	9.322	1.401	0.000975	other			0.00418	GRIA2,SYT1
Male proximal nerve stump	AP1M1	0.202	13.33	-0.149	0.108	transporter			0.00418	ATP7A,HLA-A
Male proximal nerve stump	miR-501-3p (and other miRNAs w/seed AUGCACC)					mature microRNA			0.00418	AR,GAD1
Male proximal nerve stump	PRSS2					peptidase			0.00418	MMP3,MMP8
Male proximal nerve stump	NU 7442					chemical drug			0.00418	APOBEC3B,EGR1
Male proximal nerve stump	EIF4E2	0.909	13.592	0.018	0.857	translation regulator			0.00418	EGFR,PDGFRA
Male proximal nerve stump	PNKP	0.949	12.576	0.014	0.918	kinase			0.00418	MT-CO2,MT-CO3
Male proximal nerve stump	GAB3	2.08e-05	8.253	-1.179	2.08e-06	other			0.00418	IFIT1,OAS1
Male proximal nerve stump	MED6	0.025	11.639	0.253	0.00852	transcription regulator			0.00418	AURKA,IFIT2
Male proximal nerve stump	CCL3L1					other			0.00418	ACKR2,CCR5
Male proximal nerve stump	iberdomide					chemical drug			0.00418	IKZF1,IKZF3
Male proximal nerve stump	amprenavir					chemical drug			0.00418	CD36,LEP
Male proximal nerve stump	E2f-Dp1					complex			0.00418	BRCA1,PPARG
Male proximal nerve stump	ropinirole					chemical drug			0.00418	EGR1,GDNF
Male proximal nerve stump	oleylamide					chemical - endogenous mammalian			0.00418	LPL,PPARG
Male proximal nerve stump	KB-R7785					chemical - protease inhibitor			0.00418	EGFR,HBEGF
Female proximal nerve stump	SLC15A4	0.000506	11.782	-0.354	4.52e-05	transporter	Inhibited	-2	0.00423	DDX58,GBP4,IFIT1,USP18
Female proximal nerve stump	calyculin A					chemical toxicant	Activated	2	0.00423	CCL22,CCND1,ODC1,SELP
Male proximal nerve stump	1810019D21Rik	0.816	4.392	-0.076	0.722	other		0.632	0.00426	APOBEC1,AREG,ASS1,BDKRB2,EDA2R,F5,HGF,ITGB2,SLC4A11,UGT1A6
Male proximal nerve stump	BRAF	0.0147	13.207	-0.404	0.00449	kinase			0.00427	BIRC3,CCR2,CD40,CDK1,CDKN2A,CSF1R,DSE,EGR1,FOXD3,GCNT4,GGT5,GPC1,HSPG2,LAMB3,LAMC2,MSLN,NUP210,POU3F2,PRKN,SEMA4D,SERPINE2,SLC26A2,TSHR,TTYH3
Female proximal nerve stump	isoproterenol					chemical drug		1.528	0.00433	ADCY5,ALOX15,AQP5,DIO2,LIF,LPL,ODC1,PDGFA,PLAGL1,TIMP1,TUBB3
Female proximal nerve stump	IFN alpha/beta					group	Inhibited	-2.63	0.00433	CXCL14,DAXX,H2-Q5,IFI16,Irgm1,Sp100,STAT2
Female proximal nerve stump	TGFA	0.675	13.442	0.081	0.497	growth factor		0.591	0.00433	CCND1,EREG,GFAP,GJB1,PLA2G5,PLAGL1,TLR9
Female proximal nerve stump	MACROH2A1	0.524	13.833	-0.107	0.333	other		-0.277	0.00433	ALDH1A3,FSTL3,HIF3A,LPL,PTPRO,SERPINB2,SOX2
Male proximal nerve stump	LATS1	0.325	13.397	-0.157	0.199	kinase		-0.333	0.00434	ALDH1A3,AREG,BTC,CCNB1,EREG,GFAP,Hmga2,Nes,NRCAM
Male proximal nerve stump	pristane					chemical toxicant	Inhibited	-2.772	0.00434	CDKN2A,IFI16,IRF7,IRF8,Ly6a (includes others),Mx1,OAS3,Siglech,SPIB
Male proximal nerve stump	GFI1	0.388	4.524	-0.267	0.252	transcription regulator		1.985	0.00438	BTLA,CARD6,CD40,CEBPE,DGKG,EGR2,EIF2AK2,GFI1B,Iigp1,Ly6a (includes others),LYZ,MAFF,NLRC5,Pmaip1,RAPGEF4,RASGRP1,RASL11B,REL,SLFN13
Male proximal nerve stump	VIP	0.9	5.087	0.03	0.843	other		1.648	0.00439	ADNP,CD274,CD40,CEBPD,CHGB,CLCF1,EGR2,IL11,LYZ,SLC1A2,TLR1,TLR4,TLR6,TLR8,TLR9
Male proximal nerve stump	UBE3A	0.0568	13.527	-0.268	0.0227	enzyme		0.626	0.00441	AR,ARC,CDKN2A,ESR1,PML,SNRPN
Male proximal nerve stump	ketamine					chemical drug		-0.369	0.00441	ARC,CASP3,GAD1,GFAP,GRIN1,Nrg1
Female proximal nerve stump	SOD2	0.734	14.39	0.081	0.57	enzyme			0.00447	ASB4,ID2,MMP3,ODC1,PLAGL1,PTPRO,SOX2,TRIM14
Male proximal nerve stump	KDM6B	0.0166	12.951	-0.437	0.00522	enzyme			0.0045	CD40,FGF5,GBP7,GDNF,ITGA2B,ITGAL,Oasl2
Male proximal nerve stump	TAB1	0.0195	12.689	0.361	0.00633	enzyme		1.912	0.0045	BIRC3,GBP2,IFIH1,IFIT1,IRF7,SAA1,TNFSF10
Male proximal nerve stump	HMGA1	0.00624	14.494	0.768	0.00163	transcription regulator		1.165	0.00451	B3GALT5,BOK,BRCA1,CCN1,CRYAB,CTSC,EGR1,ESR1,HCK,ID3,ITGAL,Ly6a (includes others),LY6E,Mt3,MYO1F,Pou3f1,PPARG,SDC4,SLC26A2,SOX2,SYK,TMEM267
Male proximal nerve stump	cyclosporin A					biologic drug		1.04	0.00451	ABCC2,ACP3,ALAS1,APOD,BIRC3,CALB1,CASP3,CCL11,CCR5,CCR9,CD1D,CD40,EDNRB,EGFR,EGR1,EGR2,F5,GFAP,HELLS,ID3,IL12RB2,IL19,IL31RA,IRF4,ITGAL,ITPR1,KCNA5,LAMC2,MMP3,Ms4a6b,MYH11,NOS1,Nppb,NRCAM,POSTN,REL,SELL,SLC8A1,SNRPN,SPHK1,TNFRSF12A,TNFSF10,VCAM1,XCR1
Female proximal nerve stump	IFNA17					cytokine			0.00455	EIF2AK2,IFIH1,ZBP1
Female proximal nerve stump	COL9A1	0.848	7.366	0.053	0.732	other			0.00455	COL2A1,EPYC,FMOD
Female proximal nerve stump	TRPV1	0.56	7.794	-0.144	0.37	ion channel			0.00455	CALCB,GFAP,IL11
Female proximal nerve stump	IQGAP2	3.89e-06	14.379	0.546	1.25e-07	other			0.00455	CCND1,SFRP2,WIF1
Female proximal nerve stump	diacylglycerol					chemical - endogenous mammalian			0.00455	IL2RA,ODC1,RASGRP1
Female proximal nerve stump	MM-589					chemical reagent		1.342	0.00457	CCDC80,COL16A1,FHOD3,TNFRSF11B,TNNC1
Male proximal nerve stump	estrogen receptor					group		-0.143	0.00458	CALB1,CALB2,CALCB,CCNE2,CNNM1,COL4A5,COL4A6,DCHS1,EGFR,EGR1,EREG,FGF12,FGF5,HBEGF,JPH3,KISS1R,LAMC2,LY6E,MMP17,MT-CO2,PCDH20,PDGFA,PDYN,PPARG,SELL,TJP3,TLR4,TNC
Male proximal nerve stump	VDR	0.568	9.76	-0.173	0.425	transcription regulator	Inhibited	-2.36	0.00458	BRCA1,BUB1B,CALB1,CCNB1,CHAF1B,Clec2d (includes others),CUBN,EGFR,EGR1,GADD45A,GATA6,HK2,IQGAP1,KIF11,KIF22,LEP,LPL,NOD2,Nppb,NUSAP1,PPARG,PRC1,RAD51AP1,RGCC,SERPINC1,TK1,TLR2,TPX2
Male proximal nerve stump	E2F1	0.113	11.303	-0.27	0.0526	transcription regulator		-1.45	0.0046	AR,ARHGAP4,AURKA,AURKB,BOK,BRCA1,CA2,CASP3,CCNA2,CCNB1,CCNB2,CCNE2,CDK1,CDKN2A,COL2A1,CRABP2,CRYAB,E2F2,E2F8,ECT2,EGR1,EGR2,EIF2AK2,FANCD2,FOXM1,HELLS,HES1,ID3,KCNA3,KIF23,LEP,MMP3,MYB,NCOA3,NRP1,NUSAP1,PCLAF,Pmaip1,PPARG,RACGAP1,RAD54L,RBL1,SLC32A1,TAP1,TGM1,TK1,TOP2A,UCHL5,VCAM1
Female proximal nerve stump	BRD4					kinase		-0.047	0.00462	BDH1,CCND1,ID2,IL2RA,KCNQ5,LOX,PDGFA,SLC16A9,SUSD2,TIMP1
Female proximal nerve stump	EPAS1	0.0113	13.96	-0.378	0.00208	transcription regulator		0.157	0.00462	ANGPTL4,CCND1,CEMIP,CKMT1A/CKMT1B,CYBRD1,IL2RA,IL2RB,Irs3,LOX,LPL,MAFF,SOX2,TNFRSF11B,TNNI1
Male proximal nerve stump	FGF19					growth factor		1.982	0.00464	AQP4,AREG,CD36,CTSE,EGR1,GADD45A,LEP,MMP12,PON1,PPARGC1B,PTGDS,RGS16,TNNI1
Male proximal nerve stump	(+)-MK-801					chemical drug		0.046	0.00464	ABCC2,ARC,ATP1B2,ATP2B2,CNTN2,EGR1,GJA5,GRIN1,HPCAL4,ITGA2B,ITGAM,SELL
Male proximal nerve stump	5-fluoro-2-hydroxycinnamaldehyde					chemical reagent			0.00465	CCNB1,CDC25C,CDK1
Male proximal nerve stump	5-fluoro-2-benzoyloxycinnamaldehyde					chemical reagent			0.00465	CCNB1,CDC25C,CDK1
Male proximal nerve stump	pubchem compound 135889696					chemical reagent			0.00465	DCX,POU3F2,TUBB3
Male proximal nerve stump	thioinosine					chemical toxicant			0.00465	CD36,LPL,PPARG
Male proximal nerve stump	BICC1	0.372	14.565	-0.15	0.238	other			0.00465	AREG,EGFR,HBEGF
Male proximal nerve stump	CCAR1	0.00308	13.358	-0.51	0.000704	transcription regulator			0.00465	CEBPD,PPARG,SPHK1
Male proximal nerve stump	PIEZO1	0.542	13.04	-0.143	0.398	ion channel			0.00465	CD69,Nppb,VCAM1
Male proximal nerve stump	CLEC12A	2.82e-11	11.053	-1.738	4.97e-13	other			0.00465	IFIT2,IRF7,USP18
Male proximal nerve stump	OLIG2	0.0187	4.807	0.201	0.00603	transcription regulator			0.00465	GFAP,GPR17,S100B
Male proximal nerve stump	ZFP36L2	0.423	14.823	-0.141	0.283	transcription regulator			0.00465	NEFH,Nefm,SNAP25
Male proximal nerve stump	HAS1	0.834	10.579	-0.074	0.748	enzyme			0.00465	CCNB1,CDC25C,CDK1
Male proximal nerve stump	HTR4					G-protein coupled receptor			0.00465	ANGPT1,SP7,VCAM1
Male proximal nerve stump	U 50488H					chemical reagent			0.00465	CCR2,CCR5,CYBB
Male proximal nerve stump	alpha-ketoisocaproic acid					chemical - endogenous mammalian			0.00465	ATP2B2,ATP2B3,SLC8A1
Male proximal nerve stump	lestaurtinib					chemical drug			0.00465	CEBPE,LYZ,PTPN6
Male proximal nerve stump	Pdgf Ab					complex		1.477	0.00473	ANGPT1,AREG,EREG,HBEGF,NCAN
Male proximal nerve stump	AGPAT2	0.0331	12.273	0.288	0.0118	enzyme		-0.447	0.00473	DGKG,LEP,PLD4,PLIN1,PPARG
Male proximal nerve stump	Cyp2c23	0.322	7.435	0.339	0.196	enzyme		-1.19	0.00473	CCNA2,CCNB2,CCR2,F5,ITGAM
Male proximal nerve stump	S100B	8.57e-10	16.289	1.02	2.25e-11	other			0.00473	CHGA,CHGB,GFAP,NEFL,SCG2
Male proximal nerve stump	GAB1	0.619	14.834	-0.094	0.482	other		-0.277	0.00473	ANGPT1,CASP3,Chil3/Chil4,EGR1,EGR2
Female proximal nerve stump	LHX1	0.919	3.807	-0.014	0.85	transcription regulator	Activated	2.157	0.00473	CALCB,DAB1,FGF5,Fxyd2,SHISA2,SOSTDC1,SPINK1,TMIGD1
Female proximal nerve stump	CD36	0.0135	14.099	-0.561	0.0026	transmembrane receptor		-0.342	0.00473	BTC,IL11,LIF,LPL,MMP3,SELP,SERPINB2,TNFRSF11B
Male proximal nerve stump	MRTFA	6.08e-07	11.73	-0.78	3.61e-08	transcription regulator		0.882	0.0048	CCN1,CD177,CDKN2A,CEBPE,CNN1,CYFIP2,EGR1,FADS2,GADD45A,HLA-A,HPGD,LILRB4,MYH11,Nppb,P2RX1,PDGFRA,SERPINB10,SLC1A2,TBXAS1,TNC,VCAM1,WAS
Male proximal nerve stump	GIP					other	Inhibited	-2.547	0.00482	Ccl8,GBP2,GBP6,Ifi47,Iigp1,LPL,Mx1,PPARG,Tgtp1/Tgtp2,TNFRSF1B
Male proximal nerve stump	PPP2CA	0.0536	15.206	0.2	0.0211	phosphatase	Inhibited	-2.985	0.00482	CD36,CD69,IL2RB,IL2RG,IRF7,ITGAL,Oas1b,PTPRC,SELL,SLAMF8
Male proximal nerve stump	HSP90B1	0.263	17.385	0.136	0.151	other		-1.633	0.00482	CD40,ESR1,ITGA4,ITGAL,ITGB2,SLC1A2,TLR2,TLR4,TLR9,TOMM20
Female proximal nerve stump	CLDN6					other			0.00484	CLDN11,GRK3,KLF4,MOV10
Female proximal nerve stump	CRYAB	0.15	16.97	0.283	0.0566	other		0	0.00484	CCND1,COL2A1,Nrg1,SCN5A
Female proximal nerve stump	GFI1	0.13	5.248	-0.278	0.0471	transcription regulator		0.723	0.00484	CEBPE,EIF2AK2,GFI1B,ID2,Iigp1,LYZ,MAFF,NLRC5,RASGRP1,SLFN13
Male proximal nerve stump	PPARD	0.181	12.206	-0.152	0.0945	ligand-dependent nuclear receptor		0.11	0.00486	ACSL6,ANGPTL4,AQP7,ASS1,BDH1,CD36,CDK1,Chil3/Chil4,CLEC7A,EGR1,IKBKE,Irgm1,KLK6,LIPG,LPIN2,LPL,MMD2,MOG,MPEG1,Nppb,OAF,PGM5,PPARG,PPARGC1B,RASGRP1,SLC22A3,SP7,TLR5,TNFRSF12A
Male proximal nerve stump	NKX2-5					transcription regulator		-0.651	0.00492	DIO2,GJA5,IFI16,MEF2C,Nes,Nppb,Rbfox3,SCN5A
Male proximal nerve stump	ribavirin					chemical drug	Inhibited	-2.449	0.00492	APOBEC3B,DDX58,EIF2AK2,IFIT2,IRF7,ITGAM,ITGB2,USP18
Male proximal nerve stump	benzo(a)pyrene					chemical toxicant		-0.487	0.00492	2010204K13Rik,ADAM12,ARHGEF6,ASPN,BRCA1,CASP3,CCN1,DHRS1,DOK5,ECT2,EREG,GPC1,HK2,HS6ST2,ITPR1,LCP1,LDB2,MAFF,Mt2,Mx1,MXD3,PON1,TF,UGT1A6,VEGFD
Male proximal nerve stump	FOXC1	0.337	11.179	0.235	0.209	transcription regulator	Inhibited	-4	0.00495	ADAR,GBP3,IFIT1,IFIT2,OAS1,OAS2,OAS3,PTAFR,RNASEL,SAMHD1,SFN,STAT2,TGM1,TRIM14,TRIM6,USP18
Male proximal nerve stump	PLK1	1.91e-05	8.758	-1.22	1.88e-06	kinase		-0.776	0.00498	BOK,CLSPN,DTX3L,EGFR,ESR1,IFI16,PARP9,PLK1,SFN
Male proximal nerve stump	9,10-dimethyl-1,2-benzanthracene					chemical toxicant		0.369	0.00498	AREG,BTC,CCDC80,CDKN2A,EGFR,GADD45A,HBEGF,HGF,REL
Female proximal nerve stump	TNFRSF1B	0.00348	13.944	-0.615	0.000481	transmembrane receptor		0.104	0.00501	CXCL13,GFAP,IL2RA,MMP3,PDGFA,SAA1,SELL,TIMP1
Female proximal nerve stump	INHA	0.0421	7.82	-0.447	0.0108	growth factor		-0.164	0.00501	BOC,COL4A4,COL4A5,CYP11A1,EREG,KRT19,LAMC3,MYH11
Female proximal nerve stump	FGFR1	0.00107	14.571	-0.382	0.000111	kinase		0.842	0.00501	CCND1,FGF10,FGF5,IL11,LIF,MMP3,PITX1,TUBB3
Female proximal nerve stump	ARID1A	0.0115	13.853	-0.332	0.00213	transcription regulator		-1.912	0.00501	EREG,IKZF3,KLF4,KRT19,LGR6,SOX2,WIF1,WNT2B
Male proximal nerve stump	IRS1	0.00296	14.042	0.702	0.000673	enzyme		-1.289	0.00504	ATP2A3,BUB1,CDKN2B,CEBPD,CRABP2,EGR1,LEP,LPL,MEF2C,NRP1,PDGFA,PPARG,PPARGC1B,SFRP2,SIGLEC1,TNNC1,TNNI1
Female proximal nerve stump	ZMPSTE24	0.0267	13.903	0.244	0.00612	peptidase		0.447	0.00504	CCL22,Ccl8,CXCL14,ETNPPL,RGS16
Female proximal nerve stump	quercetin					chemical drug		-1.811	0.00505	AR,C3,CYP11A1,DAPK1,HMGCS2,ISG15,ITGAL,KLF4,KLK3,LPL,NPAS2,ODC1,THSD4
Female proximal nerve stump	SMARCB1	0.0917	13.535	0.233	0.0296	transcription regulator		-0.459	0.00505	CCND1,CDKN2A,DAPK1,EIF2AK2,EN1,GJB1,HBEGF,HEY1,IFI16,KRT19,OAS1,OAS3
Male proximal nerve stump	SMARCA2	0.999	13.034	-0.004	0.997	transcription regulator		-0.816	0.00507	CD36,CIITA,CXCL13,HES1,ITGAM,LAMC2,MEF2C,MYT1L,PPARG,RAB27A,RBL1
Male proximal nerve stump	SOX11	0.9	7.19	0.048	0.842	transcription regulator		0.048	0.00507	ASPN,CCL11,CSF2RA,EBF1,EGR1,EP300,GRIN1,GRM5,IFIH1,IKZF3,ITGA4,KLK6,LGALS9B,PDGFA,POSTN,RNF122,SPIB,TUBB3
Male proximal nerve stump	PTEN	0.878	15.224	0.021	0.81	phosphatase		-0.581	0.0051	2010204K13Rik,ANGPT1,APOBR,AR,AURKA,AURKB,BEX1,BMP8A,BRIP1,CA2,CA8,CALCRL,Ccl8,CCNB1,CCNB2,CD274,CD40,CDKN2A,CDKN2B,CXCL13,CYSLTR1,EGFR,EGR2,EN1,ESR1,FGF10,FGF5,FOXM1,GJA5,GPR160,GPR17,GPRC5C,GPX3,HCLS1,HGF,Hmga2,IFRD1,LSS,MKI67,MMP3,MPP7,MT-CO2,NAIP,Naip1 (includes others),NTSR2,PLK1,PPARG,PTPRC,PTPRK,PYGL,SDC4,SELL,SH2B2,SLC4A11,STOM,SYK,SYNJ1,TMEM106A,TNFRSF14,TNFSF10,UBA7,VAV3,VCAM1,Vnn3
Male proximal nerve stump	IL7R	0.00756	10.642	-1.26	0.00204	transmembrane receptor			0.00511	ACOX3,BAALC,CYRIA,DAPK1,DPP4,EBF1,IGHM,IRF4,SELL,SLAMF6,SPON1,TJP3,VCAM1
Male proximal nerve stump	SOX3	0.213	3.807	0.193	0.115	transcription regulator	Activated	2.309	0.00515	ANGPT1,CHST15,FGF5,GBP3,GDF3,IRX3,NRP1,Oasl2,PDGFRA,SOX2,USP18,WLS
Male proximal nerve stump	nelfinavir					chemical drug		-0.677	0.00515	ACP3,AKNA,APOBR,ATP2A3,DENND2D,GPT2,LURAP1L,MEGF10,PLIN1,PPARG,Serpina3g (includes others),TGM1
Female proximal nerve stump	DICER1	0.744	13.519	0.066	0.584	enzyme		-0.249	0.00518	ANGPTL4,CCND1,CDKN2A,DEPP1,FGF10,Hmga2,IGF2,IL18R1,IL2RA,LIPG,OAS1,PTPRN,RASGRP1,SERPINB2,SOX2,SPN
Male proximal nerve stump	peptidoglycan					chemical - endogenous non-mammalian		-1.147	0.00522	CASP3,CCR5,CD274,CD40,CD69,EGR1,ITGB2,MMP3,SELL,Tlr13,TLR2,TLR4,TLR5,TLR7,TLR9
Female proximal nerve stump	FOXL2					transcription regulator		1.01	0.00528	CDKN2A,IL11,LIF,MAFF,RSPO3,SERPINB2,SOX4
Female proximal nerve stump	CYP19A1	0.0676	2.807	-0.113	0.0199	enzyme	Activated	2.204	0.0053	AR,CCND1,CLCF1,FAM107A,GFAP,LPL,TGM1,TIMP1
Male proximal nerve stump	CD28	1.86e-05	6.931	-1.411	1.83e-06	transmembrane receptor	Inhibited	-2.408	0.00531	CASP3,CCR5,CCR9,CD274,CD28,CD69,CENPF,CXCL13,DDX58,EGR2,FYB1,GBP2,HELLS,HK2,IL10RA,IL12RB2,IL15RA,IL18R1,IL27,IRF4,IRF8,ITGA4,ITGAL,LCP1,MSLN,MSR1,Mx1,NAIP,NOS1,PNP,PUM3,REL,SH2D2A,STOM,TNFRSF1B,TNFSF10
Male proximal nerve stump	OSCAR	0.969	6.304	0.016	0.948	other		0.378	0.00535	CCR2,CD40,ITGAM,MAP3K8,TLR7,TLR8,TNFSF10
Male proximal nerve stump	THBS4	0.908	15.903	-0.032	0.856	other		0.351	0.00535	CD40,COL2A1,CRELD2,MANF,MMP8,TNC,VCAM1
Male proximal nerve stump	GATA1	0.0015	5.358	-1.767	0.000304	transcription regulator		-1.386	0.00536	ARHGAP4,CA2,CBFA2T3,CCR3,CCR5,CD36,CDKN2A,CIITA,CYBB,EGR1,FYB1,GFI1B,HPSE,IKZF1,IKZF3,IRF8,ITGA2B,ITGAX,LYZ,MYB,NEFH,PAPPA2,PLEK,PSTPIP2,PTPN6,RAD54L,RANGRF,RBL1,REL,SP140,TOP2A
Male proximal nerve stump	cigarette smoke					chemical toxicant		-1.364	0.00539	AREG,CASP3,CCL11,CCN1,CDC25C,CDKN2A,EGR1,ELN,FOSL1,GPX3,IL27,LEP,MAFF,MAP1LC3A,MMP12,MMP3,OAS1,Oas1d (includes others),OAS2,OAS3,Oasl2,P2RX1,P2RY13,PPARG,PTPRB,REL,TLR4,UGT1A6,XDH
Male proximal nerve stump	DCAF1	0.451	12.216	0.152	0.309	kinase		0.243	0.00543	CCNB1,CENPF,FOXM1,PLK1,Pmaip1,TNFSF10
Male proximal nerve stump	FKBP10	0.91	13.601	-0.027	0.858	enzyme		-0.632	0.00544	COL16A1,COL2A1,CRLF1,IL11,MMP12,MMP3,POSTN,SAA1,SPHK1,TNFSF15
Male proximal nerve stump	HIC1	0.907	11.775	-0.033	0.854	transcription regulator		-1.64	0.00544	CA2,CCNE2,CXCL14,ITPR1,LIF,LRP8,MMP12,PLA2G4A,SMPDL3A,SNAP25
Male proximal nerve stump	triptolide					chemical drug	Activated	2.068	0.00546	AR,CALCRL,CASP3,CCR5,CDKN2B,DPP4,EDNRB,FBN1,HBEGF,HEY1,HGF,HPGD,MKI67,PDGFRA,POSTN,TLR2,TLR4,TNFSF10
Female proximal nerve stump	POU5F1		1	-0.004	0.914	transcription regulator		-1.121	0.00546	B3GNT7,CBFA2T3,CCND1,CRABP2,DAPK1,EN1,FGF5,GBP4,IER5L,KLF4,Oasl2,PEG3,PMEPA1,PPL,SOX2,TGM1,TNFRSF11B,TNFRSF14,USP18
Female proximal nerve stump	dichlorovinylcysteine					chemical toxicant		1.953	0.0055	CCND1,CDKN2A,HBEGF,ODC1
Female proximal nerve stump	BSCL2	0.94	13.026	-0.016	0.887	other			0.00552	AOC3,CCND1,HMGA1,LPL,MMP3,TIMP1
Female proximal nerve stump	BCL2L1	0.0202	14.414	0.418	0.00429	other		0.816	0.00552	GFAP,Hrk,SPN,TIMP1,TNFRSF11B,TUBB3
Female proximal nerve stump	rotenone					chemical toxicant		-0.277	0.00552	AR,CCND1,CYBB,GFAP,SELL,TIMP1
Female proximal nerve stump	JAK2	0.0722	13.664	-0.256	0.0217	kinase		-0.064	0.00554	CALCB,CCND1,CDKN2A,CYBB,F5,GFAP,KLK8,ODC1,SELP,TAP1
Female proximal nerve stump	PRC2					complex		-1.982	0.00554	CDKN2A,FGF5,Nes,OAS1,WIF1
Female proximal nerve stump	BMPR1A	0.217	14.342	0.223	0.0938	kinase		-0.447	0.00554	BMPR1B,COL2A1,CYP11A1,EN1,GDNF
Female proximal nerve stump	IFNLR1	0.0143	7.516	-0.821	0.00279	transmembrane receptor			0.00554	CMPK2,IFI44,IFIH1,ISG15,LIF
Female proximal nerve stump	IGFBP7	0.699	15.261	-0.073	0.525	transporter			0.00558	CCND1,CDKN2A,CYP11A1
Female proximal nerve stump	TAP1	0.000125	12.651	-1.04	8.2e-06	transporter			0.00558	EIF2AK2,IFIT1,OAS1
Female proximal nerve stump	PER2	0.00875	12.035	0.497	0.00151	transcription regulator			0.00558	ALDH3A1,ARNTL,CCND1
Female proximal nerve stump	DIRAS3					enzyme			0.00558	CCND1,COL2A1,HMGA1
Female proximal nerve stump	hydroxyflutamide					chemical drug			0.00558	AR,KLK3,WIF1
Female proximal nerve stump	cyproterone acetate					chemical drug			0.00558	AR,CCND1,KLK3
Male proximal nerve stump	Tgf beta					group	Activated	3.039	0.00558	ACKR2,ADAM12,ADGRE5,ANGPTL4,AOC3,CCL11,CCN1,CCR2,CD274,CD69,CDKN2A,CDKN2B,CIITA,CSF1R,EGR2,EN1,FGF10,FSTL3,HEY1,HSPG2,ID3,INPP5D,LIF,Ly6a (includes others),MMP3,PDGFA,POSTN,SLFN12L,TLR2,TNFRSF12A,TNFSF10,VCAM1
Male proximal nerve stump	phorbol esters					chemical - other		0.388	0.00562	EGR1,HK2,ITGAM,LIF,MMP3,PDGFA,PTGDS,PTPRO,REL,SCG2,SLC1A2,TGM1,TNFSF10
Female proximal nerve stump	GAST					other		0.818	0.00563	CCND1,HBEGF,IL11,ODC1,SELP,SERPINB2,TNC
Male proximal nerve stump	GADD45G	0.665	11.794	0.103	0.535	other		1.686	0.00566	ARC,BRCA1,CCNB1,NPTX2
Male proximal nerve stump	ISG15	0.0181	13.443	-0.777	0.00578	other		1.963	0.00566	DDX58,IFIT1,OAS1,USP18
Male proximal nerve stump	LY-2510924					biologic drug		0	0.00566	BUB1,CD300A,LILRB3,NCAPG2
Male proximal nerve stump	pregnenolone carbonitrile					chemical drug			0.00568	ABCC2,ALAS1,CCR2,SLCO1C1,SORL1,SPHK1,TLR1,TNFRSF14,UGT1A6
Male proximal nerve stump	ADRA1A	0.0415	6.129	-0.725	0.0155	G-protein coupled receptor			0.00568	ADAM12,ARC,CCNB1,CDK1,CEBPD,EGR1,EGR2,LIF,PRRX1
Male proximal nerve stump	MXD1	0.0127	13.512	-0.746	0.00377	transcription regulator	Activated	3.464	0.0057	BTLA,BUB1,CCNA2,CCNB2,CDK1,CENPE,CENPF,CIITA,ITGAX,TOP2A,WDFY4,XCR1
Female proximal nerve stump	NR1H3	0.0168	12.639	0.394	0.00342	ligand-dependent nuclear receptor		-1.673	0.00582	Ccl8,CCR3,CD5L,CFB,DDX60,DIO2,GBP4,ITGAL,LPL,LYZ,TAP1,VIPR1,ZBP1
Female proximal nerve stump	p38 Sapk					group			0.00588	CCND1,CDKN2A
Female proximal nerve stump	fludrocortisone					chemical drug			0.00588	KLK3,SELL
Female proximal nerve stump	RNF187	0.1	14.014	0.282	0.0333	enzyme			0.00588	CCND1,HBEGF
Female proximal nerve stump	ATOH7		1.585	-0.008	0.882	transcription regulator			0.00588	SOX11,SOX4
Female proximal nerve stump	MTF2	0.55	11.994	0.117	0.358	transcription regulator			0.00588	CDKN2A,KLF4
Female proximal nerve stump	ZNF598	0.0896	13.068	0.172	0.0287	enzyme			0.00588	DDX60,IFI44
Female proximal nerve stump	PCA3					other			0.00588	KLK3,PMEPA1
Female proximal nerve stump	TLN1	8.62e-06	16.281	-0.424	3.29e-07	other			0.00588	IL2RA,ITGAL
Female proximal nerve stump	DCX	0.745	1.585	0.03	0.586	other			0.00588	GFAP,TUBB3
Female proximal nerve stump	ARLNC1					other			0.00588	AR,KLK3
Female proximal nerve stump	Muc1	0.163	9.842	0.34	0.0631	transmembrane receptor			0.00588	CCND1,PDGFA
Female proximal nerve stump	hydroxycitric acid					chemical - endogenous non-mammalian			0.00588	COL2A1,MMP3
Female proximal nerve stump	polyinosine-polycytidylic acid/polyethylenimine formulation					chemical reagent			0.00588	DDX58,IFIH1
Female proximal nerve stump	CMP5					chemical reagent			0.00588	CCND1,WIF1
Female proximal nerve stump	benidipine					chemical drug			0.00588	MYH11,SELP
Female proximal nerve stump	VIP	0.802	4.087	0.026	0.665	other		0.287	0.00592	CCND1,CEBPD,CLCF1,IL11,IL2RA,LYZ,TLR9,VIPR1
Male proximal nerve stump	E2F3	0.551	11.562	0.105	0.408	transcription regulator	Inhibited	-2.882	0.00596	AKNA,ARPC1A,BOK,CCNA2,CCNB1,CCNB2,CDK1,CDKN2A,E2F2,ID3,LEP,LPL,MYB,NCAPG2,PCLAF,PLK1,RALGPS2,RBL1,TENT5A,TK1,TPX2
Female proximal nerve stump	PRDM5	0.00224	10.646	0.452	0.000275	transcription regulator			0.00599	ACSBG1,CEMIP,EMID1,ID2,ISLR2,NLRC5,SOX2
Female proximal nerve stump	NGF	0.00794	10.829	0.779	0.00134	growth factor		1.648	0.00603	CALCB,CCND1,CDKN2A,DPYSL5,GUCY1A1,Hrk,IGF2,KLK3,MMP3,PPP2R2C,SNAP25,TNFRSF12A,VGF
Male proximal nerve stump	N-(1-carbamoyl-2-phenyl-ethyl) butyramide					chemical reagent		1.342	0.00608	ADGRE1,PPARG,TLR2,TLR4,TLR9
Male proximal nerve stump	HNF1A-AS1					other	Inhibited	-2.236	0.00608	CEP55,KIF22,KIF2C,NCAPG,NEK2
Male proximal nerve stump	pomalidomide					chemical drug	Activated	2.195	0.00608	BCL11A,CD274,IKZF1,IRF4,SPI1
Female proximal nerve stump	FGFR2	0.0643	10.465	0.484	0.0186	kinase		0.297	0.00613	CA4,CCND1,EN1,FGF10,ID2,IGF2,SOX2,SPINK1,TENM3
Male proximal nerve stump	GNA15	0.265	8.873	-0.28	0.153	enzyme			0.00616	CD69,CEBPD,CRYAB,FOSL1,GADD45A,GBP2,GDA,HES1,Mt1,MYH11,NPR3,OLR1,RAPGEF4,SLC6A6,XDH
Female proximal nerve stump	vismodegib					chemical drug			0.00622	DCK,KLF4,SOX2,TNFRSF11B
Female proximal nerve stump	INHBB	0.391	10.496	-0.211	0.213	growth factor		0.762	0.00622	MMP3,SOSTDC1,TIMP1,TNC
Female proximal nerve stump	RPSA	5.01e-06	17.906	0.764	1.68e-07	translation regulator	Activated	2	0.00622	GBP4,Ifi47,ISG15,TAP1
Female proximal nerve stump	LMNA	0.0107	16.145	0.447	0.00194	other			0.00625	ACKR4,ADAMTS12,EFNB3,IFI44,IFIH1,Irgm1,MAFF,MMP3,Nes,SEMA3G,SEMA7A,TNMD,TUBB3,UBA7
Male proximal nerve stump	WT1	0.0271	10.469	0.673	0.00937	transcription regulator		-1.475	0.00628	ADGRE5,AREG,ARL2,BTK,CCL11,CHAF1B,CSF1R,EGFR,EGR1,EREG,ESR1,HBEGF,HSPG2,IL11,IL27,IL2RB,IRF8,ITGAM,LSS,MMP3,MPP1,MSLN,PDGFA,PHLDA1,RALGPS2,SLC6A6,TNFSF10,TRIM21
Male proximal nerve stump	GW3965					chemical reagent	Activated	2.934	0.00628	APOD,CCNA2,CCNB1,CENPF,CYTIP,DHRS9,FADS2,FOXM1,GRAP2,KIF23,LPL,MELK,MLXIPL,PKIB,PLIN1,TOP2A
Male proximal nerve stump	MACROH2A1	0.0824	13.801	-0.255	0.0356	other		-1.36	0.00629	ALDH1A3,CD36,CDKN2B,EGR1,FSTL3,GADD45A,IRF7,KRT23,LPL,PPARG,PTPRO,SOX2
Male proximal nerve stump	RPTOR	0.502	12.856	-0.086	0.357	other		-1.425	0.00632	ADGRE1,ATP6V0D2,CCR9,Chil3/Chil4,CSF1R,FCGR1A,HK2,IFI44,Ifi47,IRF8,ITGAM,ITGAX,LSS,LY75,OLIG1,SIGLEC8,SPI1
Female proximal nerve stump	REST	0.292	12.737	-0.15	0.141	transcription regulator		-1.7	0.00632	FGF5,HPGD,KCNQ5,Nes,PTPRN,SNAP25,STMN3,SYT4,TUBB3,XKR4
Male proximal nerve stump	daporinad					chemical drug		0.378	0.00633	ASPM,BRCA1,BRIP1,CD274,E2F2,LIF,SOX2
Male proximal nerve stump	HOXC8	0.919	9.414	0.027	0.873	transcription regulator		0.87	0.00633	ASS1,CNN1,GAS1,GREM2,Ly6a (includes others),MSLN,PLAGL1
Male proximal nerve stump	SOST					other	Inhibited	-2.425	0.00633	CA2,CD36,LPL,MLXIPL,NKD2,PLIN1,PPARG
Male proximal nerve stump	tamoxifen					chemical drug		1.183	0.00635	ASS1,BRCA1,CA2,CCDC80,CCN1,CCNA2,CD36,CDCA2,CEBPD,EGFR,ESR1,FADS2,FANCI,HES1,HGF,KIF11,KIF2C,KIF4A,LIF,LSS,MAFF,MELK,MKI67,NCAPH,NOS1,NRCAM,PPARG,RBL1,SCUBE2,SLC1A2,SYT6,TLR4,TOR3A
Female proximal nerve stump	miR-29b-3p (and other miRNAs w/seed AGCACCA)					mature microRNA		-0.82	0.00637	ANGPTL4,CCND1,COL4A5,KLF4,NAV3,PDGFA,TUBB2A
Female proximal nerve stump	FADD	0.0134	11.228	0.307	0.00259	other	Inhibited	-2.646	0.00637	DDX58,DHX58,EIF2AK2,IFIH1,Sp100,STAT2,TRAFD1
Male proximal nerve stump	POU5F1		1	-0.057	0.534	transcription regulator	Inhibited	-2.654	0.00646	ALDOC,ANGPT1,BIRC3,BRCA1,CARD6,CASP3,CBFA2T3,CD274,CD40,CHST15,CRABP2,DAPK1,EN1,FGF5,FOXD3,GADD45A,GATA6,GBP3,GDF3,HK2,ID3,IER5L,IRX3,KHDC3L,MEF2C,NAIP,NRP1,Oasl2,PDGFRA,PPL,RAD54L,SLC11A1,SOX2,TF,TGM1,TNFRSF14,TNFSF10,USP18,WLS
Male proximal nerve stump	STK11	0.0048	13.918	0.458	0.00119	kinase	Inhibited	-2.059	0.0065	ALCAM,ASS1,ASTN1,Cabp1,CCNA2,CD274,CHGB,CSF3R,EREG,FOSL1,GADD45A,IL2RB,KCNQ2,LGALS9B,MMP17,Mt3,NAP1L5,NPTX2,NRCAM,PDYN,PNP,PPARG,PTPRN,RASGRP1,SCG2,SORL1,SYT4,TNFSF10,TOP2A,TTYH1,VAV3
Male proximal nerve stump	ELANE	0.229	1	-0.325	0.127	peptidase		-0.831	0.00659	CEBPD,CEBPE,CSF3R,EGFR,ELN,LTB4R,SPI1,TLR4
Male proximal nerve stump	fasudil					chemical drug	Activated	2.423	0.00659	CASP3,CD40,CDKN2A,GFAP,MYH11,SLC1A2,TLR4,VCAM1
Male proximal nerve stump	IL1A	0.409	7.392	-0.231	0.271	cytokine		0.85	0.0066	ABCC2,ALDH1A3,APOD,BIRC3,CA2,CCL11,CCN1,CCR2,CD274,CD40,Clec2d (includes others),DPP4,FOSL1,HSPG2,IL11,LEP,LIF,MMP12,MMP3,PDGFA,PLA2G4A,PPARG,SAA1,TK1,TLR2,VCAM1,WFDC5
Male proximal nerve stump	HSPB1	0.0758	12.878	0.422	0.0322	other		-1.732	0.0066	CCNA2,CCNB1,CCNB2,CDC25C,CDK1,LPL
Male proximal nerve stump	NOTCH4	0.142	11.089	-0.201	0.0695	transcription regulator		-0.743	0.0066	ANGPT1,CNN1,FLT4,HES1,HEY1,MYH11
Male proximal nerve stump	CCNC	0.809	12.021	0.035	0.713	other		-1.484	0.0066	CD36,LPL,OTOP1,PLIN1,PPARG,VCAM1
Male proximal nerve stump	SLC9A3	0.986	11.035	0.007	0.977	ion channel			0.0066	CELA1,Ifi47,IRF8,Mt1,Mt2,Tgtp1/Tgtp2
Male proximal nerve stump	K-252					chemical drug		-0.128	0.0066	GRIA2,HPSE,ITGAM,PPP1R1B,SLC17A6,SST
Female proximal nerve stump	ADRA1B	9.65e-08	7.651	-1.879	1.39e-09	G-protein coupled receptor			0.00665	ADRA1A,CCND1,CEBPD,LIF,LOX
Male proximal nerve stump	DIO2	6.24e-13	13.395	3.441	7e-15	enzyme	Activated	3.13	0.00665	ARC,CNTN2,DENND4C,DGKG,DIO2,EGR1,GDNF,GREM2,IL11,LILRB4,LIPG,MSR1,Naip1 (includes others),NEFH,Nefm,SCUBE1,SEMA7A,Tnfrsf22/Tnfrsf23,Vmn1r180 (includes others)
Male proximal nerve stump	CXCL12	0.0787	15.68	0.411	0.0337	cytokine		-1.808	0.0067	ATRX,CA2,CD36,CD4,CD69,DPP4,EGFR,EGR1,GAD1,HCLS1,ITGAL,ITGAX,LCP2,Ly6a (includes others),MAPK8IP2,MMP3,PPEF1,RPS6KA3,SP7,TF,TNFRSF1B,TNFSF10,TNNC1
Female proximal nerve stump	GFAP	3.25e-12	12.483	2.573	8.99e-15	other			0.00674	CREB3L1,GFAP,KCNJ10
Female proximal nerve stump	di-2-pyridylketone 4-cyclohexyl-4-methyl-3-thiosemicarbazone					chemical drug			0.00674	AR,CCND1,KLK3
Female proximal nerve stump	hydrogen sulfide					chemical - endogenous mammalian			0.00674	IL2RA,KLK3,SELL
Female proximal nerve stump	morin					chemical - endogenous non-mammalian			0.00674	CCND1,MMP3,TIMP1
Male proximal nerve stump	doxycycline					chemical drug		1.775	0.00675	ADGRE1,CEBPD,CEBPE,CSF3R,EGR2,ITGAX,MMP12,MMP8,SOX10,SPI1,TLR2,TSHR,XDH
Male proximal nerve stump	HNRNPA2B1	0.188	16.74	-0.112	0.0989	other			0.00675	ADGRG2,ARSJ,ATRX,CEMIP,DNER,DSE,KCTD12,NPR3,NRCAM,OAS1,PKIB,S1PR3,SLC1A2,SNAP25,ST8SIA4,STOM,SVEP1,SYT1
Female proximal nerve stump	IKBKB	0.642	13.483	-0.088	0.459	kinase		-0.217	0.00676	AR,C3,CCND1,CCR3,CEBPD,EREG,FGF10,IFI16,IL11,ISG15,MMP3,RGS16,SERPINB2,TNC,TNFRSF11B
Female proximal nerve stump	CBFB	0.057	13.829	0.204	0.0159	transcription regulator		1.673	0.00677	HEY1,IKZF3,IL2RA,IL2RB,ITGAL,KLK3,SP7
Female proximal nerve stump	EIF4E	0.00224	14.243	0.411	0.000275	translation regulator		-0.158	0.00681	CCND1,CDKN2A,CYBB,DAXX,EREG,FGF5,IFI16,LYZ,MMP3,ODC1,TNC,UBA7
Female proximal nerve stump	3,3'-diindolylmethane					chemical drug		-1.457	0.00687	AR,CCND1,IFIT1,KRT19,OAS2,TAP1
Female proximal nerve stump	Ngf					group		0.894	0.00687	CCND1,Hrk,MMP3,ODC1,TUBB3,VGF
Male proximal nerve stump	CNTF	0.00121	16.705	0.686	0.000238	cytokine		1.213	0.00694	BDH1,CASP3,CEBPD,EDN2,EGR1,GFAP,LEP,LIF,PDE1B,PPP1R1B,Rbfox3,SST
Male proximal nerve stump	GMNN	0.0431	10.261	-0.324	0.0163	transcription regulator	Activated	2.331	0.00694	ANGPT1,CHST15,FGF5,GBP3,GDF3,IRX3,NRP1,Oasl2,PDGFRA,SOX2,USP18,WLS
Male proximal nerve stump	PRKAA1	1.54e-06	12.301	-0.631	1.06e-07	kinase		-0.366	0.00695	ASTN1,BIRC3,CA2,CENPF,CHGB,FOXM1,IFI44,Ifi47,KCNQ2,Ly6a (includes others),NAP1L5,NCF1,PDGFRA,PDYN,PTPRN,SORL1,SYT4,TNFSF15,TTYH1,VCAM1
Male proximal nerve stump	PAX7		-∞	-0.036	0.85	transcription regulator		-0.821	0.00699	ASS1,CAMK1D,CRLF1,GBX1,ID3,MSLN,NPNT,PDLIM4,PLAGL1,PPARG,PRRX1
Male proximal nerve stump	GDF11	0.00106	11.322	0.427	0.000203	growth factor		0.025	0.00699	CDKN2B,COL2A1,LAMB3,LAMC3,LPAR5,MMP3,Nppb,PDGFA,PPP2R2C,SP7,VCAM1
Female proximal nerve stump	Nuclear factor 1					group			0.00701	ADRA1B,AR,GFAP,LOX
Female proximal nerve stump	USP18	7e-06	11.303	-1.633	2.55e-07	peptidase		1.982	0.00701	Hrk,IFIH1,ISG15,OAS1
Female proximal nerve stump	ACKR3	0.0194	13.759	-0.465	0.00411	G-protein coupled receptor			0.00701	CCND1,FMOD,HBEGF,TNNC1
Female proximal nerve stump	TRPV4	0.00899	11.097	-0.388	0.00156	ion channel		1.131	0.00701	AQP5,Ccl8,COL2A1,TIMP1
Female proximal nerve stump	carbenoxolone					chemical toxicant		-0.831	0.00701	DEPP1,EDN3,LOX,TIMP1
Male proximal nerve stump	HOXA9	0.225	9.99	-0.213	0.124	transcription regulator		-1.132	0.00719	AKAP13,ARHGAP11A,CALB1,CALCRL,CCR9,CD36,CDKN2A,CYBB,DLGAP5,HOXB2,IRX3,KCNA3,LYZ,MAN2A1,MYB,Nppb,OSBPL8,PIK3CD,PTPRC,SDC4,WNT10B
Female proximal nerve stump	ILF3	0.145	13.671	0.179	0.0543	transcription regulator		-0.174	0.00719	CCL22,ID2,ISG15,LPL,SEMA7A,TNC,TNFRSF12A
Female proximal nerve stump	diclofenac					chemical drug		-0.425	0.00719	CCND1,HPGD,IL2RA,KLF4,LBH,SELL,TNFRSF12A
Male proximal nerve stump	RUNX2	0.613	10.964	0.128	0.475	transcription regulator		1.071	0.00731	CCR2,CCR5,CEBPD,CIITA,FLRT2,GDF10,ITGAL,LEP,MKI67,MYH11,OLIG1,PTGDS,RGCC,SOX5,SP7,WNT10B
Male proximal nerve stump	GPD1	1.29e-08	14.052	0.667	4.68e-10	enzyme			0.00738	Aox3,CAMK2N2,CD248,CD36,CXCL13,EGFR,GADD45A,Gbp8,KRT23,NIBAN1,PTK2B,SERPINB1,SERPINE2
Female proximal nerve stump	BCR (complex)					complex		0.186	0.0074	CCND1,CDKN2A,IL2RA,IL2RB,KCNN4,KLF4,PLA2G5,SELL,TLR9
Male proximal nerve stump	AIM2	2.68e-09	10.127	-1.922	8.09e-11	other	Activated	2.63	0.00743	C7,HLA-A,ITGB2,Ly6a (includes others),TLR7,TNFRSF1B,VSIR
Female proximal nerve stump	HTT	0.841	14.129	-0.045	0.721	transcription regulator		-1.254	0.0075	ADCY5,ARNTL,ASGR1,CA4,CCND1,COL16A1,DIO2,EN1,ETNPPL,Fxyd2,GFAP,GPC1,HBEGF,HMGA1,IFI16,IGF2,KLF4,LOX,LTBP2,MFAP4,MMP3,MOBP,RGS16,RPH3A,Serpina3g (includes others),SNAP25,TAGLN3,VEGFD,VGF
Male proximal nerve stump	lipid A					chemical toxicant	Inhibited	-2.828	0.00757	CD36,CD40,CGAS,FCGR1A,MSR1,OLR1,PTPRC,SYK
Male proximal nerve stump	conjugated linoleic acid					chemical drug		-0.594	0.00757	ANGPTL4,CCR5,IL10RA,ITGB2,LEP,PPARG,VEGFD,WNT10B
Male proximal nerve stump	DMP1	0.579	5.907	0.192	0.437	other		-1.545	0.00757	ADAMTSL2,CDKN2A,CSDC2,LIPG,Nrxn3,S100B,SOX10,TMEM267
Male proximal nerve stump	ANXA1	1.26e-09	15.001	-0.604	3.49e-11	enzyme		0.931	0.00757	CD69,ITGAM,ITGB2,PLA2G4A,SELL,SPHK1,TLR4,VEGFD
Male proximal nerve stump	FLT3	0.00167	9.451	-1.005	0.000343	kinase			0.00757	CEBPE,CYBB,FOXM1,IFIT2,IRF7,LYZ,Mx1,PTPN6
Male proximal nerve stump	fluoxetine					chemical drug		0.854	0.00763	ARC,CASP3,EGR1,GDNF,HTR2C,KCNA5,LSS,NOS1,PPP1R1B,SLC1A2,ST8SIA4,VGF
Male proximal nerve stump	MSC	0.0268	8.129	0.851	0.00927	transcription regulator		-1.265	0.00767	AMPD3,DDX60,EPSTI1,HGF,IFI44,IFIT1,IRF7,POU2F2,SELL,TLR7
Male proximal nerve stump	emodin					chemical drug	Activated	2.548	0.00767	AR,Chil3/Chil4,CSF1R,HLA-DOB,IRF4,LEP,LPL,MKI67,TLR4,VCAM1
Male proximal nerve stump	BID	0.00837	10.8	-0.57	0.00231	other		-1.342	0.00768	C3AR1,CTSS,ITGAX,MMP12,MT-CO2
Male proximal nerve stump	NCD-38					chemical reagent		-0.555	0.00768	GFAP,LGR6,MYB,PDGFA,SOX2
Male proximal nerve stump	(1S,2R)-NCL-1					chemical reagent		-0.391	0.00768	GFAP,LGR6,MYB,PDGFA,SOX2
Male proximal nerve stump	elovanoid N32					chemical - endogenous mammalian		1.342	0.00768	CDKN2A,CFH,MMP12,MMP3,MMP8
Female proximal nerve stump	Rxr					group			0.00771	ANGPTL4,CEBPE,CRABP1,DLK1,EFNB3,HBEGF,PDGFA,PTPRO
Female proximal nerve stump	EOMES	0.255	5.209	-0.249	0.117	transcription regulator		-0.329	0.00771	BHLHE22,CEMIP,CRABP1,FREM1,IL2RB,MMP17,PITX1,SOX2
Female proximal nerve stump	YBX1	0.00322	16.33	0.406	0.000438	transcription regulator			0.00771	CDKN2A,CYP11A1,KLF4,MMP3,MYCL,RIN1,SPON1,TRIM14
Female proximal nerve stump	WNT1		2.585	0.015	0.83	cytokine		-1.067	0.00775	CCDC80,CCND1,CDKN2A,IGF2,KRT19,LBH,LMX1A,MMP3,MUSK
Male proximal nerve stump	LIMIT					other			0.00775	GBP2,GBP3,HLA-A
Male proximal nerve stump	QRFP	0.00552	0	-3.503	0.0014	other			0.00775	CD36,LPL,PPARG
Male proximal nerve stump	catumaxomab					biologic drug			0.00775	CD40,CD69,TNFSF10
Male proximal nerve stump	ULK1	0.00251	12.334	-0.453	0.000554	kinase			0.00775	CASP3,CNTN2,TUBB4A
Male proximal nerve stump	RBX1					enzyme			0.00775	BRCA1,CCNB1,CDK1
Male proximal nerve stump	ST13	0.233	15.094	0.11	0.129	other			0.00775	CD36,CEBPD,PPARG
Male proximal nerve stump	PIK3C3	0.000892	12.207	-0.259	0.000165	kinase			0.00775	CD40,CDKN2A,HLA-A
Male proximal nerve stump	CKS1B	0.0246	11.672	0.417	0.00836	kinase			0.00775	CCNA2,CCNB1,CDK1
Male proximal nerve stump	NKX3-2	0.781	4.392	0.094	0.675	transcription regulator			0.00775	COL2A1,FGF10,POSTN
Male proximal nerve stump	Eda	0.428	11.521	-0.129	0.289	other			0.00775	AREG,EGFR,WNT10B
Male proximal nerve stump	Ki16425					chemical reagent			0.00775	GDNF,S1PR3,SPHK1
Male proximal nerve stump	GSX2					transcription regulator		1.067	0.00777	ALDH1A3,EBF1,GAD1,PPP1R1B
Male proximal nerve stump	CHRM1	0.637	6.833	0.163	0.502	G-protein coupled receptor		0.811	0.00777	CCN1,EGR1,EGR2,NOS1
Male proximal nerve stump	CSF2RA	3.91e-06	12.659	-1.17	3.04e-07	transmembrane receptor		-0.849	0.00777	ADGRE1,IL5RA,ITGAM,PIK3CG
Female proximal nerve stump	NOTCH1	0.000282	14.103	0.531	2.22e-05	transcription regulator		0.372	0.00781	CCND1,CEBPD,CHST1,DLK1,GFAP,GFI1B,HEY1,ID2,IFI16,IL2RA,LOX,MMP3,MYCL,MYH11
Male proximal nerve stump	calcimycin					chemical reagent		-0.378	0.00783	AR,CALCB,CD40,EGR1,ELN,FOSL1,ID3,IRF4,MAP3K8,MSR1,PPARG,SYT4,TLR2,TLR4,TNFSF10
Female proximal nerve stump	RNASEL	0.00288	12.32	-0.559	0.000381	enzyme			0.00786	EIF2AK2,ISG15,OAS2,USP18
Male proximal nerve stump	STAT5a/b					group		-0.777	0.00788	CD36,CD69,CDKN2A,Chil3/Chil4,EBF1,ERFE,FCGR1A,GFI1B,IRAG2,ITGA2B,LCP2,MEF2C,NETO2,PROX1,TLR2,TNNI1
Female proximal nerve stump	ELOVL3		2.322	0.031	0.364	enzyme		-0.816	0.0079	ACSBG1,CYBB,HMGCS2,IFI16,LYZ,TIMP1
Female proximal nerve stump	pristane					chemical toxicant		-1.982	0.0079	CDKN2A,IFI16,ISG15,OAS3,Siglech
Male proximal nerve stump	ACTL6A	0.158	12.472	0.202	0.0791	other	Inhibited	-2.449	0.00795	CCNA2,CCNB1,CCNB2,CCNE2,CDC25C,SFN
Female proximal nerve stump	DAXX	0.000101	12.483	-1	6.35e-06	transcription regulator			0.00804	CCND1,CYP11A1,KLK3
Female proximal nerve stump	SCD	0.943	15.894	-0.011	0.892	enzyme		0.728	0.00809	ANGPTL4,DIO2,DIO3,LPL,MUSK,SLC27A1,TMEM26
Male proximal nerve stump	NCOA2	0.0001	13.076	-0.547	1.29e-05	transcription regulator	Inhibited	-2.249	0.00811	ALDH1B1,AR,CIITA,EGR1,GPX3,HLA-A,IFIT2,IRF4,IRF7,LIPG,LPL,LYZ,Mx1,MYB,OAS3,P2RY13,PLIN1,PPARG,TRIM5
Male proximal nerve stump	RORC	0.618	9.069	0.169	0.481	ligand-dependent nuclear receptor		0	0.00811	ABCD2,ACSL6,Aox3,ATP1B1,BTLA,CCNB1,CD28,CD36,DDC,HPGD,KLRB1,LPIN2,Mt1,Mt2,NAPSA,REL,SLC16A10,SLC16A7,SLC1A2
Female proximal nerve stump	semaxinib					chemical drug		0	0.00811	CCL22,CXCL13,EREG,IL2RB,ITK,OAS3,PTGIS,RASGRP1,TNFRSF14
Female proximal nerve stump	DNMT3A	0.00677	12.99	-0.363	0.0011	enzyme		-0.302	0.00825	ADCY5,ADORA1,AKAP6,CYBB,GRK3,GUCY1A1,IL18R1,LAMC3,RGS16,TNNC1,TNNI1
Male proximal nerve stump	FCGR2A	0.16	14.274	-0.322	0.0809	transmembrane receptor	Inhibited	-3	0.00826	CD40,GBP2,IRF7,Oas1b,OAS3,RASGRP1,RNASEL,SLC2A6,USP18
Female proximal nerve stump	cigarette smoke					chemical toxicant		-1.873	0.00831	ALDH3A1,C3,CCND1,CDKN2A,KLF4,LTB4R2,MAFF,MMP3,OAS1,OAS2,OAS3,Oasl2,P2RX1,TIMP1
Male proximal nerve stump	MAPK3	6e-05	16.477	0.65	7.17e-06	kinase		1.505	0.00833	ARC,CCR2,CD69,CDKN2B,EGR1,EGR2,ELN,ESR1,FOSL1,HBEGF,MYRF,NPTX2,PLA2G4A,SELL
Male proximal nerve stump	triamcinolone acetonide					chemical drug		-0.684	0.00841	ACKR4,ADCY7,AKAP13,ANGPTL4,ATP10A,CRYBG1,CYTIP,DNA2,E2F2,EGR1,GAS1,HCK,IRF7,KIF4A,NOS1,RASL11B,RGCC,RGS16,SAA1,SCG2,SFRP2,ST8SIA4,TRIM21
Female proximal nerve stump	JAK1/2					group		-0.896	0.00845	BHLHE22,DDN,EIF2AK2,FAM107A,Ifi47,ISG15
Female proximal nerve stump	IL22					cytokine		-0.198	0.00848	C3,CCL22,CCND1,CXCL13,FGA,HBEGF,MMP3,PDGFA,SAA1
Female proximal nerve stump	IKBKG	0.378	13.316	0.146	0.204	kinase		-0.108	0.00848	C3,Ccl8,CEBPD,EREG,IFI16,IL11,ISG15,RGS16,SERPINB2
Male proximal nerve stump	BMP4	0.64	9.177	0.143	0.506	growth factor		0.773	0.00853	CCL11,CCN1,CDKN2A,CNN1,COL2A1,DIO2,DIO3,EGFR,FGF12,HES1,HEY1,HK2,ID3,ITGA4,KRT23,LCP1,MMP3,PAPPA2,POSTN,PPARG,SLC40A1,SOX2,SP7,SPI1,TRPV2
Male proximal nerve stump	tributyrin					chemical drug		-0.632	0.00855	ATP2A3,BIRC3,CASP3,CCN1,CD274,DAPP1,HBEGF,ID3,MYBL1,OLR1
Male proximal nerve stump	BSCL2	0.936	13.102	0.016	0.899	other			0.00855	AOC3,CD36,CYFIP2,GRIA2,LEP,LPL,MMP3,PPARG,PPARGC1B,PYGL
Male proximal nerve stump	NRG2	0.228	4.248	-0.435	0.126	growth factor			0.00855	CASP3,CCN1,EGFR,EGR1,GAD1,HES1,HK2,NUP214,PDGFA,SOX2
Female proximal nerve stump	DNMT1	0.136	13.403	-0.223	0.0497	enzyme		-1.109	0.00856	BMPR1B,CDKN2A,DAB1,IGF2,OTOP1,SERPINB2,SFRP2
Female proximal nerve stump	PPIF	0.324	11.135	0.157	0.164	enzyme		1.134	0.00856	ACKR4,Ccl8,CHST1,DLK1,GJB3,HEY1,LIF
Female proximal nerve stump	6-hydroxydopamine					chemical toxicant		-1.387	0.00856	C3,CEBPE,CXCL13,CYBB,GDNF,GFAP,MMP3
Female proximal nerve stump	EFNA5	0.127	9.743	-0.337	0.0453	kinase	Activated	2.236	0.00859	BTC,CRABP2,EREG,PKP1,TGM1
Female proximal nerve stump	9,10-dimethyl-1,2-benzanthracene					chemical toxicant		1.4	0.00859	BTC,CCDC80,CCND1,CDKN2A,HBEGF
Male proximal nerve stump	TSC2	1.13e-14	13.933	0.812	8.45e-17	other		-0.049	0.00864	ARC,BEX1,CRYAB,DYNC1I1,EGR1,FAM107A,GFAP,HK2,IFI44,Ifi47,LOC728392,METRN,Mt1,NIBAN1,Nppb,PDGFRA,PKIB,SMPDL3A,SNAP91
Male proximal nerve stump	PRC2					complex		-1.501	0.00866	CDKN2A,FGF5,GATA6,HOXB5,Nes,OAS1,OLIG1,WIF1
Male proximal nerve stump	IKZF2	0.0167	9.48	-0.575	0.00526	transcription regulator	Activated	2.646	0.00866	CD28,CD69,IKZF3,IL10RA,IRF4,IRF7,Ly6a (includes others)
Female proximal nerve stump	alpha-estradiol					chemical - endogenous mammalian			0.00868	AR,KLK3
Female proximal nerve stump	pyrvinium					chemical drug			0.00868	AR,ID2
Female proximal nerve stump	ANKHD1/ANKHD1-EIF4EBP3	0.3	13.151	-0.228	0.147	other			0.00868	CCND1,KLF4
Female proximal nerve stump	TUT1	0.222	11.925	0.166	0.0964	enzyme			0.00868	KISS1R,WIF1
Female proximal nerve stump	CLEC12A	0.0221	11.428	-0.564	0.00481	other			0.00868	ISG15,USP18
Female proximal nerve stump	NEFL	0.000522	10.573	0.987	4.7e-05	other			0.00868	CCL22,PRPH
Female proximal nerve stump	PLSCR1	0.00745	11.84	0.401	0.00124	enzyme			0.00868	CCND1,CDKN2A
Female proximal nerve stump	mir-548					microRNA			0.00868	AR,CDKN2A
Female proximal nerve stump	KAT7	0.539	13.601	0.082	0.348	enzyme			0.00868	GATA1,KLK3
Female proximal nerve stump	KPNA2	0.0314	13.536	0.328	0.00749	other			0.00868	IFIT1,ISG15
Female proximal nerve stump	lestaurtinib					chemical drug			0.00868	CEBPE,LYZ
Female proximal nerve stump	ZFA-fmk					chemical reagent			0.00868	C3,IL2RA
Female proximal nerve stump	edelfosine					chemical drug			0.00868	AR,KLK3
Female proximal nerve stump	ARHGAP31	0.0247	15.305	-0.267	0.00553	other		-1	0.00877	CDKN2A,ID2,MMP3,PKP1
Female proximal nerve stump	mir-135					microRNA		1.159	0.00877	AR,Ccl8,IL11,KLF4
Female proximal nerve stump	TAB1	0.0566	12.538	0.298	0.0157	enzyme		1.067	0.00877	CFB,IFIH1,IFIT1,SAA1
Male proximal nerve stump	SLC25A13	0.917	10.841	0.017	0.869	transporter			0.00879	Aox3,CAMK2N2,CD248,CD36,CXCL13,EGFR,GADD45A,Gbp8,KRT23,NIBAN1,PTK2B,SERPINB1,SERPINE2
Male proximal nerve stump	5-azacytidine					chemical drug		1.342	0.00892	BRCA1,CDKN2B,CIITA,CLCF1,ESR1,FANCD2,FOSL1,GADD45A,HBEGF,HK2,IRF7,IRF8,ITGAL,Ly6a (includes others),MAFF,Mt1,PLAGL1,SERPINB8,SPHK1,TNNC1
Male proximal nerve stump	simvastatin					chemical drug	Activated	2.336	0.00896	AR,CASP3,CCN1,CD40,CIITA,CYBB,ESR1,FADS2,IL27,ITGAL,ITGB2,LPL,Ly6a (includes others),MKI67,MMP3,NCF1,OLR1,PON1,S1PR3,SDC4,SLC16A7,TLR2,TLR4,VCAM1
Female proximal nerve stump	EZH2	1.45e-05	11.537	0.639	6.11e-07	transcription regulator		-0.698	0.00901	BMPR1B,C3,CCND1,CDKN2A,CEMIP,CRISPLD2,FGF5,FHOD3,Hmga2,IL11,IL12RB2,IL18R1,KLF4,KLK3,PDGFA,SAA1,SFRP2,SP7,WIF1
Male proximal nerve stump	ADAM10	0.841	16.283	-0.039	0.757	peptidase		1.673	0.00902	ATRX,CALCRL,CCR2,Chil3/Chil4,CRYAB,EGFR,GAD2,GRIN2A,IFI16,KLRB1,MCHR1,MEF2C,NOS1,SAA1,SYT1,TSPAN15,TUBB2B
Male proximal nerve stump	TNFSF12	0.00288	12.948	0.438	0.00065	cytokine	Inhibited	-2.14	0.00903	ADAM12,BST1,CCL11,CCR5,CSF2RA,HEY1,ITGAM,MEF2C,MMP12,MMP3,MT-CO2,NOS1,TNFRSF12A,VCAM1
Female proximal nerve stump	RARG	0.0536	13.56	-0.288	0.0147	ligand-dependent nuclear receptor		-0.816	0.00906	CRABP2,KLF4,KLK3,Rps27/Rps27rt,SOX2,UBA7,ZMAT4
Male proximal nerve stump	POU2AF1	0.0799	4.459	-0.738	0.0343	transcription regulator		-0.174	0.00917	BTLA,CCR5,CD69,ID3,IFI44,IGHM,IRF4,IRF8,KCNN4,PAPPA2,SPI1,SPIB
Male proximal nerve stump	amphetamine					chemical drug	Activated	2.009	0.00917	BUB1,CSF1R,DDC,EGR1,FGF10,FOSL1,MYBL1,NOS1,PDYN,RGS8,SELL,UCHL1
Female proximal nerve stump	Hdac					group		-0.832	0.00919	ADGRL3,CCND1,CRABP2,EDN3,GDNF,HPGD,NPNT,OSR1,SFRP2,WIF1
Female proximal nerve stump	SMAD2	0.987	13.453	0.004	0.972	transcription regulator		0.692	0.00941	ADAM12,CDKN2A,COL2A1,CRISPLD2,DAPK1,FSTL3,Pick1,SOX2
Male proximal nerve stump	minocycline					chemical drug		1.731	0.00944	ADGRE1,CASP3,CCR2,CYBB,GFAP,ITGAM,ITGAX,KCNA3,NOS1,TNFRSF1B,VCAM1
Female proximal nerve stump	Pdgf Ab					complex			0.00947	CCND1,EREG,HBEGF
Female proximal nerve stump	NFASC	0.0391	16.011	0.341	0.0099	other			0.00947	GLDN,KIF5C,NRCAM
Female proximal nerve stump	ITGAL	4.02e-05	11.617	-1.188	2.07e-06	transmembrane receptor			0.00947	HEY1,IL12RB2,ITGAL
Male proximal nerve stump	SH3TC2	1.24e-06	13.714	0.67	8.16e-08	other		0	0.00949	EGR1,EGR2,GJB1,LSS,MOBP,Pou3f1
Male proximal nerve stump	NMU	0.384	4	0.22	0.249	other			0.00949	BRCA1,DIO2,LEP,MKI67,Mt1,MYB
Male proximal nerve stump	NPC2	0.0351	16.075	-0.385	0.0127	transporter		1.094	0.00949	MAP1LC3A,PLA2G4A,PPARG,PTGDS,STAT2,TLR4
Male proximal nerve stump	EPOR	0.82	7.322	-0.081	0.728	transmembrane receptor			0.00949	Serpina3g (includes others),SIGLEC1,SLC40A1,SPI1,TF,VCAM1
Male proximal nerve stump	chrysotile asbestos					chemical toxicant	Inhibited	-2.39	0.00949	CCNB2,Chil3/Chil4,CTSS,ITGAX,MMP12,MMP3
Male proximal nerve stump	dicarbethoxydihydrocollidine					chemical toxicant			0.00949	ABCC2,CCNA2,CCNB1,CCNB2,CDK1,VCAM1
Male proximal nerve stump	SGK1	0.149	14.945	0.329	0.0739	kinase		0.113	0.00951	GRIN2A,HBEGF,KCNA3,KCNA5,KCNQ2,KCNQ5,LIF,PPARG,SCN5A,SLC1A2
Male proximal nerve stump	NFE2L2	0.638	14.457	-0.082	0.504	transcription regulator		0.981	0.00953	ABCC2,ALAS1,ATP6V0D2,BRCA1,CALB1,CCL11,CD36,CELA1,CHGB,CYBB,DYNLL1,ELN,FXYD1,GFAP,GNG3,GPX3,IFIH1,IFRD1,IL19,LPL,LY6E,MAFF,MAP1LC3A,MAPK10,MEF2C,MMP12,MST1R,MT-CO2,Mt1,NCF1,NRSN1,Pmaip1,PPARG,PTPRB,PTPRO,SAA1,SCG2,SLC38A1,SYN2,SYT1,TBXAS1,UGT1A6,VCAM1,VSNL1
Male proximal nerve stump	HOXA11	0.151	7.468	0.426	0.0748	transcription regulator		0.314	0.00956	EGFR,GDNF,NRCAM,PDGFA,SP7
Male proximal nerve stump	MED12	0.0205	13.014	0.378	0.00672	transcription regulator		0.537	0.00956	EGR2,EREG,LIF,SLC16A6,SUSD2
Male proximal nerve stump	TNFRSF11A	7.17e-07	11.587	-0.971	4.36e-08	transmembrane receptor		-1.342	0.00956	AKAP13,CD40,CXCL13,SOX2,VCAM1
Male proximal nerve stump	SOCS6	3.32e-10	12.05	-0.584	7.71e-12	other		-1.342	0.00956	CEBPD,HBEGF,RGCC,SLA,Vnn3
Male proximal nerve stump	SMARCE1	6.24e-08	14.394	0.515	2.74e-09	transcription regulator		1.342	0.00956	BRCA1,CCNB1,CDK1,CENPE,CENPF
Male proximal nerve stump	PPP4R3A	0.00394	13.404	-0.221	0.000942	other			0.00956	CALB2,EN1,IRX3,MYT1L,TUBB3
Male proximal nerve stump	elovanoid N34					chemical - endogenous mammalian		1.342	0.00956	CDKN2A,CFH,MMP12,MMP3,MMP8
Male proximal nerve stump	RUNX1-RUNX1T1					fusion gene/product			0.00956	ARL5C,BAALC,BRCA1,CA8,CDKN2A,GRAP2,I730030J21Rik,ID3,MTSS1,NIBAN1,PXDC1,SLC16A12,SORL1
Female proximal nerve stump	IHH	0.726	4	-0.063	0.559	enzyme		-1.633	0.00957	BTC,CCND1,COL2A1,EN1,EREG,Nrg1,TNFRSF11B
Female proximal nerve stump	FGF8					growth factor		-0.18	0.00957	CCND1,EN1,FGF10,LMX1A,MDK,TNFRSF11B,TUBB3
Female proximal nerve stump	ADAM17	0.000522	13.929	-0.331	4.69e-05	peptidase			0.00964	ADAM12,CCND1,SAA1,SELL,SOX2,TNFRSF11B
Female proximal nerve stump	ZBTB7B	7.7e-08	13.312	-0.577	1.07e-09	transcription regulator		0.152	0.00964	COL2A1,DIO2,IL17RE,IL2RA,IL2RB,KLF4
Female proximal nerve stump	PRKD1	0.000971	12.094	0.477	9.9e-05	kinase		-0.092	0.00964	CCND1,IL2RA,LPL,MMP3,SP7,TNFRSF11B
Female proximal nerve stump	JAG1	0.0558	12.414	-0.228	0.0154	growth factor		0.806	0.00964	CCND1,CYP11A1,HEY1,MYH11,SOX2,TNC
Female proximal nerve stump	IKZF1	0.000162	12.203	-0.771	1.13e-05	transcription regulator	Activated	2.552	0.00966	DEPP1,DTX3L,GATA1,IFI16,IL18R1,IL2RA,IL2RB,KLF4,LILRB3,RNF213,RTP4,SPN,TENM3,VIPR1
Female proximal nerve stump	ZBTB16	0.00147	10.022	-1.736	0.000164	transcription regulator		0.487	0.00967	CCND1,EIF2AK2,GGT7,HPGD,ID2,IL18R1,IL2RA,KLRB1,ODC1,PLA2G5,SELL,SELP
Female proximal nerve stump	Calcineurin A					group		1.982	0.00974	CCND1,SCN5A,TIMP1,TNNI1
Female proximal nerve stump	GLIS2	0.244	12.89	-0.154	0.11	transcription regulator			0.00974	C3,CCL22,CCND1,LTBP2
Female proximal nerve stump	SND1	0.225	14.66	0.158	0.0983	enzyme			0.00974	ALDH3A1,ANGPTL4,EREG,SOX4
Female proximal nerve stump	betulinic acid					chemical drug			0.00974	AR,CCND1,SELP,TIMP1
Male proximal nerve stump	NFYB	0.00894	12.32	0.295	0.0025	transcription regulator			0.00977	ABCD2,APOBEC3B,ARHGAP11A,CCNB1,CCNB2,CDC25C,CDCA8,CDK1,CDKN2A,CENPF,CIP2A,CYTIP,DPP4,DTL,EMC6,FLRT2,GADD45A,GPR160,GRK3,H2AJ,LCOR,PCLAF,PITPNM3,PLK1,PTPN6,RAB3C,ST8SIA4,TOP2A
Male proximal nerve stump	lithium chloride					chemical drug		-1.63	0.00979	AR,ASS1,CD4,CDC25C,GDNF,GFAP,HES1,LSS,MAPK10,MYB,MYH11,Naip1 (includes others),NKD2,POSTN,PPARG,TNFSF10
Male proximal nerve stump	kainic acid					chemical toxicant		1.228	0.0098	CALB2,CASP3,CHGB,CRMP1,CSF1R,CTSE,DCX,EGR1,EGR2,FGF10,FOSL1,GDNF,GFAP,GRIA2,HBEGF,KCNQ2,KLK6,NPTX2,PDYN
Male proximal nerve stump	bisphenol A					chemical - endogenous mammalian		-0.359	0.00983	ALAS1,AR,CASP3,CCN1,CD36,EGR1,ELN,EREG,ESR1,GABRB3,GABRG2,GABRQ,GAD1,GAD2,LCP2,LEP,POSTN,PPARG,RBM47,RPH3A,SOX2,TNC
Male proximal nerve stump	MED13	0.0011	13.428	-0.584	0.000212	transcription regulator		1.134	0.00986	CD36,ELN,LIF,PPARG,PRKN,PYGL,SLC37A2,SUSD2
Male proximal nerve stump	GSK2816126					chemical drug		1.151	0.00986	CNMD,GPC1,HEY1,SOSTDC1,SP7,TNFSF10,WIF1,WNT10B
Male proximal nerve stump	bortezomib					chemical drug		0.373	0.00986	AURKA,BIRC3,BRCA1,CCNB1,CDKN2A,CEBPD,Chil3/Chil4,CRYAB,CSF2RA,CXCL13,ESR1,FANCD2,FBXO2,GADD45A,IGHM,IRF4,ITGA4,LIF,PKIB,SAA1,TLR7,TLR8,TLR9,TNFSF10,UCHL1,ULBP1,VCAM1
Female proximal nerve stump	OGA	0.0388	14.364	-0.238	0.00977	enzyme		-1.049	0.0099	CCBE1,CCND1,CRABP1,EPHB6,FGF5,GFRA3,HPGD,IGF2,LIF,MICALL2,PRKG2,SLC27A1,SOX2,STAT2,TIMP1,TNC,TNFRSF11B,TNFRSF12A,TSPAN4
Female proximal nerve stump	PDX1					transcription regulator		0	0.00991	ARL4D,ATP2A3,CCND1,CKMT1A/CKMT1B,DLK1,FGF5,GFAP,ID2,NPTX2,PPP2R2C,XKR4
Female proximal nerve stump	Salmonella enterica serotype abortus equi lipopolysaccharide					chemical toxicant		-0.102	0.00995	CFB,EREG,HEY1,ID2,IL2RA,ISG15,MAFF,PHLDA1,SERPINB2,SYNPO2
Male proximal nerve stump	FOSL1	0.000586	11.239	1.119	0.000101	transcription regulator		-0.545	0.01	Ccl8,CCN1,CDKN2A,EGR1,EGR2,ELN,FOSL1,HPGD,MMP3,NRP1,SERPINE2,TF
Male proximal nerve stump	SMO	0.426	14.037	0.108	0.287	G-protein coupled receptor	Activated	2.204	0.01	ALCAM,DIO3,EPYC,FOXC2,FOXF2,IL11,NRCAM,PPARG,SOX2,SOX5,VCAM1,WIF1
Male proximal nerve stump	CASZ1	0.00743	7.375	-0.919	0.002	enzyme		-1.134	0.01	ABCC9,COL2A1,ITGA7,KCND2,NEFL,PPP1R1B,TNFRSF1B
Male proximal nerve stump	SUMO3	0.591	14.34	0.08	0.45	other		1.309	0.01	ENPP3,LY6E,Mt3,PML,PNP,TAP1,TNC
Male proximal nerve stump	PAK2	0.0368	14.689	-0.157	0.0134	kinase		-0.378	0.01	ASS1,CD69,GADD45A,HBEGF,ID3,IFI16,PROX1
Female proximal nerve stump	MYC	0.0306	13.016	0.518	0.00725	transcription regulator		1.381	0.0101	ANGPTL4,AR,ARNTL,CBFA2T3,CCND1,CDKN2A,CEBPD,CEBPE,COL2A1,CRABP2,Ear2 (includes others),FGF10,FGF5,FMOD,GBP4,GPC1,HMGA1,ID2,IFI16,IFI44,IFIH1,IFIT1,IL11,IL5RA,ITGAL,KLF4,LOX,LRRN1,LYZ,MYBPH,OAS1,Oasl2,ODC1,PEG3,PMEPA1,PPL,PRPH,Rps27/Rps27rt,SOX2,SPN,TGM1,TIMP1,TNC,TNFRSF12A,USP18
Female proximal nerve stump	FLT3LG	0.00756	10.554	-0.441	0.00126	cytokine		-1.172	0.0103	CYBB,GATA1,ID2,IL2RA,IL2RB,SPN
Male proximal nerve stump	octanoic acid					chemical - endogenous mammalian		1.964	0.0103	CD36,LEP,LPL,PPARG
Male proximal nerve stump	GPRC6A					G-protein coupled receptor		1.067	0.0103	ADGRE1,DIO2,EGR1,PLIN1
Male proximal nerve stump	TRPV1	0.682	7.977	-0.132	0.555	ion channel			0.0103	CALCB,CD4,GFAP,IL11
Male proximal nerve stump	IQGAP2	0.711	14.073	0.056	0.59	other		0	0.0103	FOSL1,IQGAP1,SFRP2,WIF1
Male proximal nerve stump	ethyl 2-{[(6,7-dimethyl-3-oxo-1,2,3,4-tetrahydro-2-quinoxalinyl)acetyl]amino}-4,5-dimethyl-3-thiophenecarboxylate					chemical reagent		1	0.0103	DCX,HGF,POU3F2,TUBB3
Male proximal nerve stump	ID4	0.0412	11.343	0.475	0.0154	transcription regulator		-1.091	0.0103	BRCA1,CDKN2A,CDKN2B,PPARG
Male proximal nerve stump	loxoribine					chemical drug			0.0103	TLR4,TLR5,TLR7,TLR9
Male proximal nerve stump	epicatechin					chemical drug		-0.577	0.0104	ANGPTL4,AQP7,CCDC184,DSE,FBN1,HEY1,LPL,PLIN1,POSTN,PPARG,PTPN6,SNAP25,SVEP1
Male proximal nerve stump	NKX3-1					transcription regulator			0.0104	AR,CA2,CA8,CXCL13,PTPRC,PTPRK,SDC4,VAV3,Vnn3
Female proximal nerve stump	MTOR	0.729	13.264	0.078	0.564	kinase		1.744	0.0105	ALDH1A3,AR,BEX1,CCND1,CEBPD,CKMT1A/CKMT1B,CYP11A1,HMGCS2,IFI16,IGF2,IL2RB,ISLR2,KLK3,OAS1,SELL,SOX4,TNFRSF11B
Female proximal nerve stump	IL1A	0.725	8.895	0.055	0.558	cytokine		-0.109	0.0105	ALDH1A3,C3,CYP11A1,IL11,IL2RA,LIF,LOX,MMP3,PDGFA,SAA1,TIMP1,TNFRSF11B,TOX3
Male proximal nerve stump	RHO	0.78	7.937	0.085	0.674	G-protein coupled receptor		-1	0.0105	CASP3,CEBPD,CRABP1,CSF1R,CTSS,HCLS1,HK2,MEF2C,Mt1,PRPH
Male proximal nerve stump	NRIP1	0.00523	12.35	-0.477	0.00132	transcription regulator		1.474	0.0105	AREG,CCNB2,CD36,CDK1,CDKN2A,CRABP1,LCOR,PYGL,SLC16A10,TK1
Female proximal nerve stump	PC-SPES					chemical drug			0.0107	AR,CCND1,COL16A1,DCK,GJB1,KLK3,TUBB2A
Male proximal nerve stump	DNMT3B	0.352	9.304	-0.19	0.221	enzyme		-0.791	0.0107	CD36,CDC25C,CDK1,CDKN2A,ELF4,ESR1,FOXF2,GRK3,GUCY1A1,HDAC9,IFIT1,NAP1L2,PPP1R14C,PRKAR1B,RGS16,SFRP2,SLC8A1,TNNC1,TNNI1,WNT10B
Male proximal nerve stump	aspirin					chemical drug	Activated	2.616	0.0107	AR,CALCRL,CD40,CDKN2B,DPP4,EDNRB,FBN1,GRIN2A,HBEGF,HEY1,HGF,HPGD,NCF1,OLR1,PLA2G4A,PON1,POSTN,SELL,TNFSF10,VCAM1
Female proximal nerve stump	CD40	0.00203	10.035	-0.89	0.000243	transmembrane receptor		-1.046	0.0107	CCL22,CCND1,IL2RA,IL2RB,IL5RA,ITGAL,KLF4,MMP3,SELL,TAP1,TLR9,TNFRSF11B
Male proximal nerve stump	NRG1					growth factor		-0.723	0.0107	ANGPT1,AR,BRCA1,CASP3,CCN1,COL4A3,EGR1,EGR2,GAD1,GDA,GPX3,HES1,HK2,HMMR,ITGAM,ITGB2,MSR1,MUSK,Nppb,NUP214,PDE3A,PDGFA,S100B,SHCBP1,SOX2,TF,TK1,TOP2A
Female proximal nerve stump	tetrachlorodibenzodioxin					chemical toxicant		-0.128	0.0107	ALDH1A3,ALDH3A1,AR,CCND1,CDKN2A,COL4A5,CYP11A1,CYP4B1,EREG,IGF2,IL2RA,ITGAL,KRT19,MYH11,ODC1,PLAGL1,SAA1,SERPINB2,SPOCK2,TGM1,TNC
Female proximal nerve stump	TERC					other			0.0108	ARNTL,GFAP,Ngp,TUBB2A
Female proximal nerve stump	PDPK1	0.609	13.387	-0.094	0.422	kinase			0.0108	CCND1,PDGFA,SELL,SERPINB2
Female proximal nerve stump	SU6656					chemical toxicant		-1	0.0108	CCND1,GDNF,PHLDA1,TNFRSF11B
Male proximal nerve stump	topotecan					chemical drug		0.339	0.0109	ATRNL1,AURKA,BUB1,CAMK1D,CCNB1,CCR2,CSMD1,DCK,EGR1,GPC6,GRM5,HMMR,MAST1,MYB,Nrxn3,OSBPL8,PLK1,PNP,PRKN,PTPRK,TOP2A
Female proximal nerve stump	1,25-dihydroxyvitamin D					chemical drug		-0.692	0.0109	CCND1,IGF2,MMP3,Tlr11,TLR9
Male proximal nerve stump	testosterone					chemical - endogenous mammalian		0.059	0.0109	ABCC9,ANGPT1,AR,ATP1B1,CALCB,CASP3,EGFR,EGR1,ESR1,FGF10,FOSL1,GADD45A,GPC1,HPCAL4,ID3,KISS1R,LEP,MT-CO2,MT-CO3,Mt1,NOS1,P2RX1,PDYN,PKIB,PPARG,SST,SYK,SYT11,TBXAS1,TF,TK1,TLR4,TLR9,TOP2A,TUBB2A,TUBB3,VCAM1
Female proximal nerve stump	ADAM12	3.72e-06	12.131	-1.479	1.18e-07	peptidase		0.883	0.0109	Ccl8,COL4A5,MMP3,Nrg1,SFRP2,SVEP1
Male proximal nerve stump	N-acetyl-L-cysteine					chemical drug	Activated	2.478	0.0109	ADGRE1,AR,BIRC3,CASP3,CCN1,CCR2,CCR5,CD274,CD36,CDC25C,CYBB,EGR1,FOXM1,HBEGF,HK2,ITGA4,ITGAM,LPL,LTB4R,MAP1LC3A,MSR1,MYH11,TLR4,TLR6,TNC,VCAM1
Male proximal nerve stump	2-amino-5-phosphonovaleric acid					chemical - other		0.077	0.011	ARC,B3GALT5,DACT2,DKK2,EGR1,EGR2,GADD45A,GRIN1,HDAC9,HGH1,IFRD1,KCNK6,PHLDA1,Pmaip1,RALGPS2,RASGEF1B,SLITRK3
Female proximal nerve stump	STAT4	0.944	9.502	-0.019	0.894	transcription regulator		-1.903	0.011	C3,DDX58,IFIH1,IL12RB2,IL18R1,IL2RA,ISG15,Ms4a4c (includes others),RGS16,TIMP1,Trim30a/Trim30d,TUBB2B
Female proximal nerve stump	C2CD5	0.183	12.079	-0.17	0.0739	other			0.011	DIO2,Ear2 (includes others),TMEM26
Female proximal nerve stump	EMD	0.125	13.008	0.221	0.0444	other			0.011	PPL,SOX2,TGM1
Female proximal nerve stump	ACTN4	0.29	16.064	0.128	0.14	transcription regulator			0.011	ANGPTL4,CCND1,MMP3
Female proximal nerve stump	levodopa					chemical - endogenous mammalian		1.012	0.0111	ATP2A3,CCND1,DAB1,DLK1,GDNF,GFAP,GUCY1A1,HBEGF,HS6ST2,INSC,LINGO3,MUSK,NPTX2,Oasl2,PDGFA,PITPNM3,PPP2R2C,PRKG2,PTGIS,RASGRP1,RERG,SLC24A2,SLC6A7,SORCS2,SP7,SYT4,VGF
Female proximal nerve stump	TAZ	0.0497	12.623	-0.174	0.0133	enzyme		0.128	0.0112	C7,CCL22,CCND1,IFI16,IFIT1,LOX,MMP25,NAV3,SELP,TIMP1
Male proximal nerve stump	ERK1/2					group		0.42	0.0112	AREG,BIRC3,BRCA1,CCL11,CD40,CDC25C,CDK1,COL2A1,CYBB,DAPK1,EGR1,ESR1,FOSL1,GAD1,HBEGF,HK2,HLA-A,HPGD,ID3,IFIT1,IL11,IL19,KIF2C,MMP12,MMP3,Nrg1,PDGFRA,POSTN,SOX2,TAP1,VCAM1
Male proximal nerve stump	FYN	0.000202	14.554	0.412	2.92e-05	kinase		-0.863	0.0112	ARC,CMIP,DAB1,EGFR,EGR2,IL5RA,IRF4,Pou3f1
Male proximal nerve stump	RAG1	0.0405	2.585	-1.203	0.0151	enzyme			0.0112	CD4,COL2A1,EIF2AK2,IGHM,IRF7,Mx1,PTAFR,TLR7
Female proximal nerve stump	ADIPOQ	0.385	11.918	-0.143	0.209	other		-0.776	0.0112	CCND1,CDKN2A,CYBB,CYP11A1,DLK1,HBEGF,HMGCS2,LPL,MMP3,SIGLEC10,SLC27A1,SP7,TIMP1
Male proximal nerve stump	vismodegib					chemical drug		-0.438	0.0112	ADGRE1,DCK,MKI67,PPARG,SOX2,TNFSF10
Male proximal nerve stump	PRKDC	0.109	11.753	-0.328	0.0503	kinase		-1.452	0.0112	BIRC3,CCNB1,EGR1,EGR2,PLK1,VCAM1
Male proximal nerve stump	SFRP4	0.704	15.396	-0.102	0.581	transmembrane receptor		-0.346	0.0112	AREG,BTC,EREG,FGF5,GREM2,SFRP2
Male proximal nerve stump	IL1RL1	0.758	12.572	-0.103	0.647	transmembrane receptor		1	0.0112	CD28,Chil3/Chil4,ITGAM,PRKN,TLR1,TLR4
Male proximal nerve stump	COP1	0.654	14.133	0.062	0.522	enzyme	Activated	2.433	0.0112	CD69,IFI16,ITGAX,MMP3,Mx1,SLFN12L
Female proximal nerve stump	miR-146a-5p (and other miRNAs w/seed GAGAACU)					mature microRNA		1.912	0.0113	CCR3,GATA1,HEY1,IL12RB2,IL1RL2,TLR9,TRIM14
Male proximal nerve stump	ISL1	0.738	4.524	-0.109	0.623	transcription regulator		-1.192	0.0113	ADGRG2,CALB2,CNTN2,CRABP1,DAB1,HOXB5,IRX3,LILRB3,NXPH4,OLIG1,PAPPA2,PCSK2,PRPH
Male proximal nerve stump	ETV5	0.0147	12.669	0.311	0.00453	transcription regulator		0.508	0.0113	ALCAM,BEX1,COL4A3,FOXM1,KRT23,LMO7,LYZ,MLC1,MYB,NRCAM,RAB27A,SAMHD1,TJP3
Male proximal nerve stump	EIF2AK2	1.93e-25	12.164	-1.957	1.54e-28	kinase	Inhibited	-2.891	0.0113	BRIP1,CEBPD,DDX58,EGR1,EIF2AK2,IFIT1,OAS1,OAS3,PARP12,PARP9,SAMHD1,SP140,USP18
Female proximal nerve stump	RXRA	0.0184	13.527	-0.215	0.00383	ligand-dependent nuclear receptor		0.866	0.0113	C3,CCL22,Ccl8,CCND1,CDKN2A,CEBPD,CEBPE,CRABP2,DLK1,HBEGF,HMGCS2,LPL,LYZ,PDGFA,SLC27A1
Male proximal nerve stump	TGFBR1	1.59e-08	12.693	-0.649	5.9e-10	kinase		1.568	0.0114	C3AR1,Ccl8,CCR2,CD40,EGR2,FGF10,FMOD,GAS1,HEY1,IL18RAP,ITGB2,MST1R,PTPRK,TLR1,TLR7
Male proximal nerve stump	KAT6A	0.000218	13.628	-0.649	3.19e-05	enzyme		-1.508	0.0114	CDCA2,CDCA8,CDKN2A,CDKN2B,COL2A1,E2F2,ESR1,HOXB2,HOXB5,MELK,TF
Male proximal nerve stump	FBXW7	0.266	11.643	0.152	0.154	enzyme		0.971	0.0114	CD36,CDKN2A,CEBPD,HEY1,MT-CO2,MT-CO3,PPARG,PRKN,SASS6,STAT2,TLR4
Male proximal nerve stump	laquinimod					chemical drug	Inhibited	-2.227	0.0114	ACP3,AHRR,Aox3,DPEP2,GPR15,GPT2,KCNJ16,MMP8,MSR1,SERPINB10,SERPINB8,SLFN12L,TTC9,UGT1A6
Male proximal nerve stump	KEAP1	0.889	13.144	0.022	0.827	transcription regulator		-0.64	0.0116	ATP6V0D2,MAP1LC3A,MST1R,PPARG,TBXAS1,TOP2A,VCAM1
Female proximal nerve stump	GSTP1	0.0392	14.475	0.3	0.00995	enzyme			0.0116	CXCL13,DIO3,ETNPPL,IL31RA,ISLR2,KCNJ10,SFRP2,SLC6A7,SULT4A1,SUSD4
Female proximal nerve stump	ID1	0.129	11.669	0.371	0.0465	transcription regulator		0.989	0.0116	CCND1,CDKN2A,GFI1B,IFI16,IGF2,SOX2
Female proximal nerve stump	YY1	0.998	13.523	0.001	0.994	transcription regulator		-1.039	0.0116	CDKN2A,CRABP1,CYBB,HEY1,ID2,KLF4,KLRB1,MYH11,PDGFA,PEG3,PLAGL1,SLC6A1,TIMP1,TNNC1,TNNI1
Male proximal nerve stump	IL-1R					group		-1.093	0.0116	AREG,EGFR,EREG,HGF,MMP12,MMP3,MMP8,S100B,TNFRSF1B
Male proximal nerve stump	SNAI2	0.741	8.877	-0.074	0.627	transcription regulator		0.508	0.0117	AR,BRCA1,CCN1,COL2A1,EGR2,HPGD,MEF2C,OLR1,SOX10,SP7
Male proximal nerve stump	Ngf					group	Activated	2.561	0.0117	CALB1,CHGB,DCX,EGR1,MAP6,MMP3,MYB,NOS1,TUBB3,VGF
Male proximal nerve stump	lactosylceramide					chemical - endogenous mammalian			0.0117	CD40,CIITA,GFAP,TLR2,VCAM1
Male proximal nerve stump	FUT8	5.81e-06	15.588	0.746	4.75e-07	enzyme		-0.555	0.0117	CD274,ELN,GAS1,IGHM,MMP12
Male proximal nerve stump	SPHK2	0.695	12.411	-0.073	0.569	kinase		1.342	0.0117	FGR,Siglech,SPIB,TLR7,TLR9
Male proximal nerve stump	GABPB1	0.82	11.722	0.045	0.729	transcription regulator		-1.067	0.0117	AURKA,BRCA1,ITGB2,TNC,TSHR
Female proximal nerve stump	ICAM1	0.00189	12.775	-0.572	0.000222	transmembrane receptor		-1.231	0.0117	HEY1,IL12RB2,IL2RA,ITGAL,KLF4
Female proximal nerve stump	CUL3	0.0249	14.73	0.328	0.0056	enzyme		-0.447	0.0117	COL2A1,EFNB3,H2AJ,MFAP4,SPON1
Male proximal nerve stump	FOXA1					transcription regulator		-0.153	0.0118	ASTN1,CDKN2A,CNN1,DCX,DDC,DSE,EN1,ESR1,FMN1,GBP2,MALT1,MLXIPL,MYH11,NPTX2,PPP1R14C,SST,TF,TNFRSF12A,TNNI1
Male proximal nerve stump	HCFC1	0.567	13.882	0.076	0.424	transcription regulator			0.0118	KMT5A,PPARGC1B,PRKN
Male proximal nerve stump	rhodamine 6G					chemical toxicant			0.0118	CCNB2,CCNE2,PRC1
Male proximal nerve stump	MRPL12	2.21e-07	13.313	0.969	1.14e-08	other			0.0118	MT-CO2,MT-RNR1,MT-RNR2
Male proximal nerve stump	LGI1	0.00125	12.705	0.44	0.000246	other			0.0118	MMP12,MMP3,PLA2G4A
Male proximal nerve stump	aroclor 1221					chemical toxicant			0.0118	AR,ESR1,PDYN
Male proximal nerve stump	CD5L	1.87e-25	5.807	-4.493	1.42e-28	transmembrane receptor			0.0118	Ccl8,TLR2,TLR4
Male proximal nerve stump	SMARCA1	1.66e-05	8.745	-1.01	1.6e-06	transcription regulator			0.0118	EN1,GADD45A,SFN
Male proximal nerve stump	EMX2	0.0113	5.087	-1.305	0.0033	transcription regulator			0.0118	CALB2,EGFR,SOX2
Male proximal nerve stump	DLG4	0.0844	11.71	-0.298	0.0367	kinase			0.0118	HTR2C,KCND2,LRP8
Male proximal nerve stump	KSR1	0.175	12.712	0.167	0.0901	kinase			0.0118	CDKN2A,CDKN2B,PPARGC1B
Male proximal nerve stump	PSMC3IP	0.904	9.329	0.026	0.849	transcription regulator			0.0118	CEBPD,LEP,PPARG
Male proximal nerve stump	G3BP1	0.317	14.703	0.151	0.193	enzyme			0.0118	DDX58,SOX2,SP7
Male proximal nerve stump	H3-3A/H3-3B	0.0369	15.643	-0.25	0.0135	other			0.0118	EGFR,PDGFA,PDGFRA
Male proximal nerve stump	FBXO2	8.88e-06	9.907	1.392	7.7e-07	enzyme			0.0118	FBXO2,GRIN1,GRIN2A
Male proximal nerve stump	UBR1	0.0037	13.184	-0.422	0.000875	enzyme			0.0118	LCP1,NEFL,SLC16A7
Male proximal nerve stump	RBCK1	0.264	13.859	0.14	0.152	transcription regulator			0.0118	CCNB1,ESR1,VCAM1
Male proximal nerve stump	SLC19A1	0.0184	11.131	0.425	0.0059	transporter			0.0118	Ly6a (includes others),OR2V1,Trim30a/Trim30d
Male proximal nerve stump	CCL-34					chemical reagent			0.0118	CD4,ITGAM,ITGAX
Male proximal nerve stump	Gm20703	0.711	6.044	-0.129	0.59	other			0.0118	CD69,GBP6,IFIT1
Male proximal nerve stump	COTI-2					chemical drug			0.0118	CCNB1,CDK1,PLK1
Male proximal nerve stump	uridine					chemical - endogenous mammalian			0.0118	Acot1,BDH1,CASP3
Female proximal nerve stump	fulvestrant					chemical drug		-0.22	0.0118	C3,CALCB,CCDC80,CCND1,CEBPD,CYP11A1,GUCY1A1,ID2,KLK3,LPL,SELP,SEMA7A,TNFRSF11B,VIPR1
Female proximal nerve stump	Yaf2	0.07	11.491	0.279	0.0208	transcription regulator		-1.067	0.0119	FGF5,GFRA1,Nes,SOX11
Female proximal nerve stump	FUS-DDIT3					fusion gene/product		0	0.0119	LOX,MMP3,NPAS2,SERPINB2
Male proximal nerve stump	KLF5	0.146	12.323	-0.322	0.0717	transcription regulator	Inhibited	-2.015	0.0119	CCNA2,CCNB1,CCNB2,CDK1,CEBPD,EGR2,ID3,MAFF,PDGFA,PPARG,SOX2,SP140
Female proximal nerve stump	MRPS18B	0.00953	12.614	0.495	0.00168	other			0.012	SOX2,TUBB3
Female proximal nerve stump	FNIP1	0.386	12.807	-0.126	0.21	other			0.012	TNNC1,TNNI1
Female proximal nerve stump	QRFP		1	-0.176	0.0482	other			0.012	LPL,SLC27A1
Female proximal nerve stump	PXN	0.298	15.177	-0.153	0.146	other			0.012	CCND1,KLK3
Female proximal nerve stump	SDC4	2.18e-05	16.055	0.97	9.92e-07	other			0.012	KLF4,MMP3
Female proximal nerve stump	RAD51AP1	0.0625	9.292	-0.456	0.0179	other			0.012	KLF4,SOX2
Female proximal nerve stump	SNAP23	0.0925	13.628	-0.229	0.03	transporter			0.012	MYH11,SELP
Female proximal nerve stump	PIK3C3	0.0642	12.222	-0.158	0.0186	kinase			0.012	CDKN2A,IGF2
Female proximal nerve stump	SHCBP1	0.938	9.602	-0.022	0.884	other			0.012	CCND1,SOX2
Female proximal nerve stump	MED13L	0.0517	13.774	-0.284	0.014	other			0.012	LIF,SUSD2
Female proximal nerve stump	NKX3-2	0.863	4	-0.034	0.756	transcription regulator			0.012	COL2A1,FGF10
Female proximal nerve stump	selegiline					chemical drug			0.012	GDNF,GFAP
Female proximal nerve stump	trimethyltin					chemical reagent			0.012	GFAP,P2RX1
Female proximal nerve stump	nigericin					chemical drug			0.012	AR,EIF2AK2
Female proximal nerve stump	miR-127 prodrug					chemical reagent			0.012	SOX11,SUSD2
Female proximal nerve stump	androstenedione					chemical - endogenous mammalian			0.012	AR,CYP11A1
Male proximal nerve stump	celiprolol					chemical drug			0.012	DYNLL1,Nppb
Male proximal nerve stump	PRAG1	0.041	11.535	0.279	0.0153	kinase			0.012	HES1,HEY1
Male proximal nerve stump	FREM1	1.09e-05	12.6	0.739	9.72e-07	other			0.012	FRAS1,NPNT
Male proximal nerve stump	CNPY3	0.11	13.59	0.276	0.0508	other			0.012	TLR1,TLR4
Male proximal nerve stump	CPEB3	0.0131	10.228	-0.379	0.00393	translation regulator			0.012	EGFR,GRIA2
Male proximal nerve stump	RITA1	0.216	9.655	0.253	0.118	other			0.012	AURKA,TPX2
Male proximal nerve stump	bis(4-hydroxycinnamoyl)methane					chemical - endogenous non-mammalian			0.012	TLR2,TLR4
Male proximal nerve stump	Ap1 gamma					group			0.012	CD28,HLA-A
Male proximal nerve stump	volasertib					chemical drug			0.012	ESR1,GADD45A
Male proximal nerve stump	GFRA1	3.81e-05	16.294	0.961	4.22e-06	transmembrane receptor			0.012	ACP3,PTPRC
Male proximal nerve stump	FANCG	0.0884	10.741	-0.275	0.0388	other			0.012	BRIP1,HES1
Male proximal nerve stump	PSMC3	3.23e-05	15.275	0.43	3.48e-06	enzyme			0.012	CDKN2A,FOSL1
Male proximal nerve stump	mir-370					microRNA			0.012	GAD2,PTPRN
Male proximal nerve stump	miR-224-5p (miRNAs w/seed AAGUCAC)					mature microRNA			0.012	CXCL14,IL11
Male proximal nerve stump	EEF1D	0.000162	14.955	0.6	2.27e-05	translation regulator			0.012	COL2A1,ITGA4
Male proximal nerve stump	MYH11	3.11e-08	11.188	-1.484	1.25e-09	other			0.012	CNN1,MYH11
Male proximal nerve stump	GPR34	0.0444	9.09	-0.517	0.0168	G-protein coupled receptor			0.012	ITGAM,ITGB2
Male proximal nerve stump	IFI30	6.95e-05	14.125	-0.899	8.49e-06	enzyme			0.012	CTSS,HLA-A
Male proximal nerve stump	GFRA2	0.134	12.369	0.224	0.0645	transmembrane receptor			0.012	EGR1,EGR2
Male proximal nerve stump	STAG2	0.000635	14.194	-0.62	0.000111	other			0.012	CD69,PRKN
Male proximal nerve stump	DTNA	8.14e-06	13.367	0.954	6.98e-07	other			0.012	AQP4,KCNJ10
Male proximal nerve stump	ATF7IP	1.09e-13	13.674	-0.816	1.01e-15	transcription regulator			0.012	CDKN2A,SNRPN
Male proximal nerve stump	Cdkal1					enzyme			0.012	CHGA,PTPRN
Male proximal nerve stump	BAIAP2	0.54	13.196	-0.075	0.396	kinase			0.012	GRIN1,GRIN2A
Male proximal nerve stump	ELAVL3	2.51e-07	8.103	2.882	1.32e-08	other			0.012	Nefm,TUBB3
Male proximal nerve stump	Prl3b1					growth factor			0.012	CASP3,ESR1
Male proximal nerve stump	TRIP12	0.216	14.748	-0.141	0.118	enzyme			0.012	CDKN2A,PRKN
Male proximal nerve stump	BB-2116					chemical - protease inhibitor			0.012	EGFR,HBEGF
Male proximal nerve stump	bongkrekic acid					chemical toxicant			0.012	MT-CO3,VCAM1
Male proximal nerve stump	LMK-235					chemical reagent			0.012	IFIT1,OAS1
Male proximal nerve stump	chlorisondamine					chemical drug			0.012	CHGA,PDYN
Male proximal nerve stump	nexinhib20					chemical reagent			0.012	CYBB,ITGAM
Male proximal nerve stump	Z-LEHD-FMK					chemical reagent			0.012	EGFR,SPHK1
Male proximal nerve stump	FGFR2	0.0323	10.715	0.596	0.0115	kinase		-0.856	0.0121	CA2,CA4,CTSC,CUBN,EN1,FGF10,GATA6,GLIPR1,GPT2,HES1,MYO1F,PDGFRA,SOX2,SPINK1,ULBP1,VCAM1
Male proximal nerve stump	STAT5A	0.0852	12.85	-0.262	0.0372	transcription regulator		-1.192	0.0121	AR,BCL11A,BIRC3,CASP3,CCR5,CDC25C,CEMIP,CPA4,DYNLRB1,ESR1,GADD45A,GJB1,GZMM,IL12RB2,IL2RB,KLRB1,Klrc2/Klrc3,LAMB3,LY6G6D,MAP1LC3A,OAS1,OLR1,PPARG,RIMKLA,SH3GL2,TICAM2,TNFRSF14,TNNC1,TNNI1
Female proximal nerve stump	vorinostat					chemical drug		0.244	0.0122	ACKR4,AR,ARNTL,ATP2A3,CCND1,CCR3,CDKN2A,GATA1,HPGD,KLF4,LIPG,LYZ,ST8SIA1,SULT4A1
Female proximal nerve stump	pioglitazone					chemical drug		-1.748	0.0122	ANGPTL4,ATP2A3,CCND1,CEBPD,GFAP,HPGD,KLF4,KLK3,KRT19,LPL,SLC27A1
Male proximal nerve stump	deferoxamine					chemical drug		-0.798	0.0123	ANGPTL4,CCNB1,CD300A,CDKN2A,EGFR,ELN,FGF5,GADD45A,HK2,IFI16,ITGAM,ITGB2,LEP,LPL,LY75,PLA2G4A,PLD4,PPARG,SERPINB8,SERPINE2,TNFSF10,TREML2,VCAM1
Male proximal nerve stump	INSIG1	0.22	14.388	-0.209	0.121	other	Activated	3.212	0.0123	Ccl8,CCR5,CLEC7A,CXCL13,FADS2,IRF8,LIPA,LIPG,LPL,LSS,MLXIPL,OLR1,PPARG,RAB27A
Male proximal nerve stump	ciprofloxacin					chemical drug		0.384	0.0123	ADGRE1,CD40,HLA-A,ITGAL,MPEG1,MPP1,MSR1,NRCAM,NRP1,RAB11FIP1,SEMA4D,SLC2A6,TLR7,TTYH3
Male proximal nerve stump	IKZF1	1.63e-15	11.761	-1.611	1.05e-17	transcription regulator		1.626	0.0123	CNR2,DIPK1A,DTX3L,EBF1,EPSTI1,HES1,HK2,HK3,IFI16,IL15RA,IL18R1,IL27,IL2RB,IRF4,ITGA2B,KIF23,LILRB3,POU2F2,PYGL,RAPGEF4,RTP4,S100A16,SLC2A6,SPI1,SPN,SPPL2A,TLR4,WNT10B
Female proximal nerve stump	dinoprost					chemical - endogenous mammalian		0.447	0.0124	CCND1,CYP11A1,HMGCS2,ID2,IL2RA,LPL
Female proximal nerve stump	PLCG2	6.31e-05	12.452	-0.788	3.56e-06	enzyme		1.546	0.0124	Ccl8,H2-Q5,IFI16,ISG15,LPL,STAT2
Female proximal nerve stump	CYP1A1		3.459	0.019	0.757	enzyme			0.0125	CCND1,GPC1,INSC,KRT19,ODC1,PRPH,RGS16
Male proximal nerve stump	PRKCE	0.26	12.466	0.165	0.149	kinase		-1.117	0.0125	ADAM12,BIRC3,CCN1,EGFR,EGR1,FCGR1A,IL2RB,IL2RG,ITGA2B,PDGFA,VCAM1
Male proximal nerve stump	CCL5	0.105	8.833	-0.589	0.0479	cytokine		-0.69	0.0125	ADGRE5,ALCAM,CCR3,CCR5,CD40,GFAP,ITGAM,OLR1,PNP,PTGDS,TLR4
Female proximal nerve stump	imiquimod					chemical drug		-1.711	0.0126	CCL22,CDKN2A,CERS1,DAXX,Gm4841,HMGA1,IL2RA,ISG15,OAS1,RNF213,SELL,STMN3
Female proximal nerve stump	IL3					cytokine		1.846	0.0126	CCND1,CCR3,EIF2AK2,GATA1,HBEGF,Hrk,IL2RA,IL5RA,LIF,MMP3,ODC1,SELL,SEMA7A,Serpina3g (includes others),SERPINB2,SOX4
Male proximal nerve stump	Creb					group		-0.386	0.0126	AREG,C3AR1,CCN1,CD5L,CEBPD,CHGA,CSF1R,EGR1,FOSL1,GABRG2,GDA,GJA5,GRK3,HES1,HPGD,IFI16,IL11,ITGAM,KCNA5,KCNC1,KLRB1,LEP,MYB,OSBPL3,PDYN,PPARG,SLC8A1,SST,TF,TRIM6-TRIM34,TSHR,Vmn2r32 (includes others),ZBP1
Female proximal nerve stump	STEAP3	0.0109	13.888	0.324	0.00199	transporter		1.342	0.0126	EFNB3,LOX,MMP3,SPOCK2,TNFRSF12A
Male proximal nerve stump	streptozocin					chemical drug		-0.942	0.0127	AQP7,AR,ATP1B1,ATP1B2,CALB1,DPP4,EP300,ESR1,FBN1,GFAP,GPX3,HSPG2,LEP,LPL,MLXIPL,MSR1,NCF1,NOS1,Nppb,PCSK2,PDGFRA,Pmaip1,PPARG,PTPRN,RPS6KA3,S100B,SLC1A2,SST,VCAM1
Female proximal nerve stump	SAV1	0.81	13.42	0.033	0.678	other			0.0128	CCND1,CDKN2A,SOX4
Female proximal nerve stump	ZNF202	0.174	10.407	0.194	0.069	transcription regulator			0.0128	CDKN2A,CRABP2,LPL
Female proximal nerve stump	C1QBP	3.95e-06	13.683	0.746	1.27e-07	transcription regulator			0.0128	ADRA1B,BDKRB1,CCND1
Female proximal nerve stump	miR-296-5p (miRNAs w/seed GGGCCCC)					mature microRNA			0.0128	CCND1,HMGA1,TNC
Female proximal nerve stump	bis(4-hydroxyphenyl)sulfone					chemical reagent			0.0128	ANGPTL2,ANGPTL4,LPL
Female proximal nerve stump	CCND3	0.0167	13.683	-0.304	0.00339	kinase			0.0128	CCND1,CDKN2A,KLK3
Female proximal nerve stump	antimycin A					chemical - endogenous non-mammalian			0.0128	CDKN2A,SELL,TIMP1
Female proximal nerve stump	WWTR1-CAMTA1					fusion gene/product			0.0128	CEBPD,PDGFA,Serpina3g (includes others)
Male proximal nerve stump	Raf					group		-0.391	0.0129	AREG,CDKN2A,EGR1,FOSL1,GRIN1,IFI16,MAFF,MYH11,SLC16A6,TOP2A
Male proximal nerve stump	EFNA1	0.0867	10.629	0.211	0.038	other		1.32	0.0129	CD69,CRABP2,EP300,FOSL1,GATA6,HERC6,IRF7,PKP1,TGM1,TRIM5
Male proximal nerve stump	prexasertib					chemical drug		-1.265	0.0129	AIM2,BIRC3,CDKN2B,EGR1,IFIH1,IFIT2,IRF7,NLRP1,PHLDA1,SIGLEC1
Female proximal nerve stump	HDAC1	0.0237	14.047	0.225	0.00524	transcription regulator		-1.2	0.0129	AR,CCND1,CDKN2A,COL2A1,FAM107A,KLK3,LGR6,Nes,PDGFA,SERPINB2,SOX11,SOX2,SYT4,TUBB3
Male proximal nerve stump	SB-431542					chemical reagent		0.181	0.0129	ASPN,CCR2,CD69,CDKN2A,CXCL13,FOLR2,GFAP,GJB6,ID3,POSTN,PTPRK,S1PR3,SLC1A2,SP7,TNFRSF12A,TNFSF10
Male proximal nerve stump	17-alpha-ethinylestradiol					chemical drug		0.062	0.013	ABCC2,ADGRE1,ADGRE5,CCR2,CCR3,CCR5,CD5L,CDK1,CSF1R,CTSS,IFI16,MANF,PTGDS,SFN,SLC11A1,SLC40A1,SLCO1C1,VCAM1
Male proximal nerve stump	telmisartan					chemical drug		-0.113	0.013	CASP3,CCN1,GDNF,HGF,ITGAX,LEP,LPL,PLIN1,PPARG
Male proximal nerve stump	ZFHX3	0.0799	11.226	-0.314	0.0344	transcription regulator			0.013	EBF1,GBX1,HLA-A,ID3,LRRC17,Nes,NTSR2,RASL11B,RGS16,SST,TUBB2B,TUBB3
Male proximal nerve stump	MMP9	0.594	12.873	-0.171	0.454	peptidase		0.436	0.013	CALCB,CCL11,CD274,EGFR,GADD45A,HPGD,MMP12,MMP3,Nefm,SDC4,SERPINE2,STAP1
Male proximal nerve stump	ERBB4	0.536	9.989	-0.149	0.391	kinase		-0.585	0.013	BRCA1,EGFR,EGR1,GADD45A,GPC1,HBEGF,PTGIS,SERPINE2,TBXAS1,TNC,VEGFD,WNT10B
Female proximal nerve stump	FOSB	0.92	9.941	-0.028	0.852	transcription regulator		-1.114	0.0131	CCND1,HPGD,SERPINB2,TIMP1
Female proximal nerve stump	ELF4	8.67e-08	12.696	-0.825	1.24e-09	transcription regulator		-1.177	0.0131	CDKN2A,KLF4,LYZ,SELL
Female proximal nerve stump	UBE2I	0.16	14.353	0.172	0.0614	enzyme			0.0131	CCND1,CEBPD,CYP11A1,TAP1
Female proximal nerve stump	AGER	0.846	8.379	0.053	0.728	transmembrane receptor			0.0131	CCND1,IFIT1,LPL,MMP3,TNC,TUBB3
Male proximal nerve stump	staurosporine					chemical drug		0.961	0.0131	ARC,CA2,CASP3,CCR3,CD28,CSF3R,EGFR,FOSL1,IFIT2,ITGB2,KCNA3,LILRB4,NCF1,SELL,TK1
Female proximal nerve stump	IL15	6.7e-06	9.944	-0.821	2.41e-07	cytokine		0.606	0.0132	CCND1,DPYSL5,GGT5,GPC1,HBEGF,IFIT1,IL12RB2,IL18R1,IL2RA,IL2RB,ISG15,KLRB1,LIF,NPTX2,P2RX1,RGS16,SELL,SPN,TIMP1,TNNI1
Male proximal nerve stump	Nuclear factor 1					group		-0.106	0.0132	ADRA1B,ALAS1,AR,CIITA,GFAP,HGF
Male proximal nerve stump	PTX3	0.265	14.896	0.35	0.153	other		1.677	0.0132	Ccl8,CCR2,CCR5,EGR2,TLR2,TLR4
Male proximal nerve stump	VAV2	0.0523	12.775	-0.209	0.0205	transcription regulator	Inhibited	-2.2	0.0132	AREG,BTC,CD69,HBEGF,HGF,REL
Male proximal nerve stump	clodronic acid					chemical drug		-1.501	0.0132	CD36,CD40,IL27,MSR1,VCAM1,WNT10B
Male proximal nerve stump	pimagedine					chemical drug		-1.964	0.0133	CASP3,CNN1,HBEGF,NOS1,POU2F2,SLC22A3,TNFSF10
Male proximal nerve stump	CHD8	0.236	13.711	-0.126	0.132	enzyme		-1.993	0.0134	CCNE2,DCX,Nefm,TUBB3
Male proximal nerve stump	IFNL2					other		-1.98	0.0134	CCR5,CD4,IFIT1,IRF7
Male proximal nerve stump	Nkx2-2os					other		1.131	0.0134	CHGB,DISP2,PCSK1N,SST
Male proximal nerve stump	CBX8	0.532	10.335	0.153	0.388	other			0.0134	ARID3B,CDKN2A,CDKN2B,IRF4
Male proximal nerve stump	TOPBP1	5.15e-07	12.437	-0.764	3.02e-08	other			0.0134	CDKN2B,GADD45A,MMP3,Pmaip1
Male proximal nerve stump	ENPP2	0.372	14.234	-0.219	0.239	enzyme	Activated	2	0.0134	ITGAM,LEP,PPARG,PPARGC1B
Male proximal nerve stump	DEK	0.00944	13.792	-0.245	0.00266	transcription regulator			0.0134	BIRC3,CCNB2,CEBPE,CSF3R
Male proximal nerve stump	L-685,458					chemical - protease inhibitor		-0.908	0.0134	EGFR,HES1,HEY1,PTPRK
Male proximal nerve stump	hydroxyflutamide					chemical drug		-0.108	0.0134	AR,DDC,VCAM1,WIF1
Male proximal nerve stump	NUP98-KDM5A					fusion gene/product		1.067	0.0134	C3AR1,LYZ,MSR1,MYB
Male proximal nerve stump	NUP98-NSD1					fusion gene/product		1.067	0.0134	C3AR1,LYZ,MSR1,MYB
Male proximal nerve stump	calpeptin					chemical reagent		0	0.0134	AR,ESR1,GRK3,TLR4
Male proximal nerve stump	TERT	0.923	7.229	-0.035	0.879	enzyme		0.264	0.0134	ALDH1A3,AR,CDKN2A,CTSC,DNER,EGFR,EREG,FAM167A,GATA6,IFI16,IFIT1,IFIT2,LIPG,MMP3,SPON1,TK1,TOX2
Female proximal nerve stump	CLOCK	0.0562	14.011	0.276	0.0156	transcription regulator		-1.89	0.0134	ANGPTL4,AVPR1A,CCND1,CEMIP,CRISPLD1,FAM107A,GDNF,HMGCS2,NPAS2,OAS3,SERINC5,Trim30a/Trim30d,TSPAN4
Male proximal nerve stump	POR	0.00674	14.167	-0.321	0.00178	enzyme		1.312	0.0134	Acot1,BDH1,BTC,CD36,CIITA,EREG,FADS2,GBP2,HLA-A,LPL,LSS,Mt1,Naip1 (includes others),PPARG,SDC4,SUSD2,TMEM229B,TMEM267,TUBB2B,ZMAT4
Female proximal nerve stump	DNMT3B	0.545	9.524	0.125	0.354	enzyme		-0.707	0.0134	ADCY5,ADORA1,CDKN2A,GRK3,GUCY1A1,IFIT1,RGS16,SFRP2,TNNC1,TNNI1
Male proximal nerve stump	imiquimod					chemical drug		-1.556	0.0135	ADNP,AQP4,CD274,CD40,CDKN2A,CERS1,CLEC7A,CTSS,DAXX,FOSL1,HCK,IL19,IRF7,ITGB2,MAP3K15,NAT14,NCAPG,OAS1,S100a7a,SELL,SOX5,STMN3,TLR7,TNFSF10
Female proximal nerve stump	CXCL12	0.196	15.715	0.291	0.0813	cytokine		0.14	0.0135	CCND1,IL2RA,ITGAL,MAPK8IP2,MMP3,PPEF2,SP7,TIMP1,TNFRSF11B,TNNC1,XRCC5
Female proximal nerve stump	LTA	0.753	4.392	0.059	0.596	cytokine		-1.181	0.0136	COL2A1,CXCL13,ODC1,SELL,TNFRSF11B
Female proximal nerve stump	NKX3-1					transcription regulator			0.0136	AR,CXCL13,KLK3,MMP23B,SOX4
Female proximal nerve stump	RUNX2	0.00624	11.456	0.604	0.000994	transcription regulator		1.752	0.0136	CCND1,CEBPD,FLRT2,ITGAL,MYH11,SP7,TIMP1,TNFRSF11B
Male proximal nerve stump	IRAK4	4.54e-06	11.666	-0.743	3.6e-07	kinase		1.067	0.0137	BIRC3,EGR1,IFRD1,IRF4,IRF7,LIF,MAP3K8,OLR1,PHLDA1,PPARG,RGS16
Female proximal nerve stump	PRKCE	0.674	12.125	-0.072	0.496	kinase		0.059	0.0139	ADAM12,CCND1,IL2RA,IL2RB,ODC1,PDGFA
Female proximal nerve stump	IL10	0.0774	7.098	-0.542	0.0237	cytokine		-0.484	0.014	BDKRB1,CCL22,Ccl8,CXCL13,DEPP1,EHF,FLRT2,HPGD,Iigp1,IL12RB2,IL18R1,ITGAL,LIF,MMP3,RGS16,SELL,SERPINB2,TAP1,TIMP1,TLR9
Male proximal nerve stump	HMGB1					transcription regulator		-1.565	0.0141	BRCA1,CASP3,CD274,CD40,CDKN2A,EGR1,GFAP,IFIT1,MMP3,TLR2,TLR4,VCAM1
Male proximal nerve stump	sodium arsenite					chemical drug		1.268	0.0142	ABCC2,BRCA1,DDC,EGR1,ESR1,GADD45A,HK2,OLR1,PPARG,TNFSF10
Male proximal nerve stump	Hedgehog					group		-0.64	0.0142	CCNA2,CDKN2A,FOXC2,FOXM1,GAS1,GATA6,HES1,SOX2
Male proximal nerve stump	ETS					group			0.0142	C3AR1,CDKN2A,EGR1,HPGD,ITGA2B
Male proximal nerve stump	PDGF-DD					complex		0.447	0.0142	CASP3,PDE1B,PDGFRA,Pmaip1,TNFRSF12A
Male proximal nerve stump	ORMDL3	0.0608	12.774	0.272	0.0247	other		-1.974	0.0142	CD48,OAS1,OAS2,OAS3,RNASEL
Male proximal nerve stump	NADPH oxidase					complex	Inhibited	-2	0.0142	CYBB,EGFR,MMP12,NCF1,VCAM1
Male proximal nerve stump	LMX1B	0.974	6	0.014	0.956	transcription regulator		0.13	0.0142	COL2A1,COL4A3,CORIN,EN1,HES1
Male proximal nerve stump	KDM4A	0.846	13.814	-0.025	0.765	transcription regulator		-0.447	0.0142	CSF2RA,MIS18BP1,SKA1,SOX2,TTYH1
Male proximal nerve stump	IFNK					cytokine	Inhibited	-2.236	0.0142	CD40,EIF2AK2,IFIH1,OAS1,ZBP1
Male proximal nerve stump	MBP	1.85e-05	21.044	0.68	1.81e-06	other			0.0142	CD300A,CD40,IL12RB2,NEFH,PTPRC
Male proximal nerve stump	Tnfsf9	0.608	9.651	-0.134	0.469	other		-0.447	0.0142	CD274,Chil3/Chil4,EGR2,SPIB,VCAM1
Male proximal nerve stump	MAPK8	0.00446	12.005	-0.42	0.00109	kinase		1.282	0.0142	APOD,BIRC3,CASP3,CCNA2,CDKN2A,CYBB,DIO2,EGR1,FOSL1,GADD45A,LEP,LIF,MAP3K9,MMP3,MSR1,NEFL,NRP1,PPARGC1B,SH2D2A,TLR2
Female proximal nerve stump	STAT5a/b					group		1.04	0.0142	CCND1,CDKN2A,ERFE,GFI1B,ID2,IL2RA,NETO2,TNNI1
Female proximal nerve stump	tributyltin					chemical reagent		0	0.0142	ANGPTL4,IL11,LPL,NRXN2,PPL,SPN,STAT2,TNC
Male proximal nerve stump	bisindolylmaleimide I					chemical drug		0.247	0.0143	BIRC3,CDC25C,CLCF1,E2F2,EGFR,EGR1,ID3,KCNC1,LPL,MMP12,Mt1,POU2F2,PTGDS,TNFSF10
Female proximal nerve stump	STAT					group			0.0143	CEBPD,EIF2AK2,IL2RA,TIMP1
Female proximal nerve stump	KDM2B	0.163	12.194	0.186	0.0629	enzyme			0.0143	CDKN2A,COL2A1,CRABP2,SFRP2
Female proximal nerve stump	GJA1	0.109	14.245	-0.289	0.0372	transporter		-1	0.0143	CCND1,CDKN2A,IL2RA,TNFRSF11B
Female proximal nerve stump	ASAH1	0.653	15.178	0.071	0.472	enzyme		1.067	0.0143	CERS1,CLDN11,COL2A1,CYP11A1
Female proximal nerve stump	SLC16A2	0.00659	12.605	-0.308	0.00106	transporter		0.577	0.0143	DIO3,SCUBE1,SEMA7A,SLCO1C1
Male proximal nerve stump	IL11	9.55e-06	11.003	2.853	8.35e-07	cytokine		0.456	0.0144	CD40,CEBPD,Clec2d (includes others),COL2A1,PAPPA2,POSTN,PPARG,SPHK1,VCAM1
Male proximal nerve stump	ACSL4	0.0747	13.27	-0.321	0.0316	enzyme		0.186	0.0144	AR,CALB2,CAMK1D,CDKN2B,EGFR,ITPR1,MYO5A,PPARG,SELL
Female proximal nerve stump	aldosterone					chemical - endogenous mammalian		-0.003	0.0145	CYBB,DAXX,FSTL3,IL11,KCNJ10,LOX,LPL,PDGFA,RIPOR2,TIMP1
Female proximal nerve stump	Nfat (family)					group		1.671	0.0145	CCND1,CYBB,HBEGF,LBH,PDGFA,TNNI1,TUBB3
Female proximal nerve stump	CEBPD	8.37e-07	14.848	1.374	1.86e-08	transcription regulator		-1.504	0.0145	C3,CCND1,CEBPD,GFAP,MMP3,PDGFA,TLR9
Female proximal nerve stump	NS-398					chemical reagent		-1.31	0.0145	ALOX15,CCND1,CDKN2A,IL2RA,SAA1,SERPINB2,XRCC5
Male proximal nerve stump	lenalidomide					chemical drug		0.247	0.0145	CD244,CEP72,DHTKD1,FANCI,IFIH1,IKZF1,IRF4,IRF8,ITPR1,LPL,MYB,NETO2,NRP1,PNP,PTPRC,RASGRP3,REL,RGS16,RTP4,S100A16,SNRPN,SPI1,TLR4,WNT10B,WNT2B,ZWILCH
Female proximal nerve stump	IL-1R					group		-0.6	0.0146	EREG,MMP3,SERPINB2,TIMP1,TNFRSF11B
Female proximal nerve stump	PIM1	0.692	13.441	-0.101	0.517	kinase		1.109	0.0146	CDKN2A,ID2,IL12RB2,IL2RA,SELL
Female proximal nerve stump	RGS10	0.203	11.972	0.244	0.0852	enzyme			0.0146	Ccl8,CCR3,IL2RB,IL5RA,SELP
Female proximal nerve stump	PTPN6	2.97e-05	13.49	-0.959	1.43e-06	phosphatase		0.218	0.0146	CCND1,CDKN2A,CYBB,ISG15,TIMP1
Female proximal nerve stump	brefeldin A					chemical - endogenous non-mammalian		-0.9	0.0146	ADRA1B,KLF4,LPL,MMP3,TIMP1
Female proximal nerve stump	MED12	0.698	13.353	-0.076	0.525	transcription regulator			0.0146	EREG,LIF,SUSD2
Female proximal nerve stump	PTPN2	0.000147	12.718	0.641	1e-05	phosphatase			0.0146	CCL22,CCND1,TMEM26
Female proximal nerve stump	miR-293-5p (and other miRNAs w/seed CUCAAAC)					mature microRNA			0.0146	ADORA1,AKAP6,SYT4
Female proximal nerve stump	DHX9	0.827	14.648	-0.047	0.7	enzyme			0.0146	CCND1,CDKN2A,ID2
Female proximal nerve stump	PER1	0.183	13.836	-0.274	0.0739	transcription regulator			0.0146	ARNTL,CCND1,KLK3
Female proximal nerve stump	PPP4R3A	0.84	13.506	0.023	0.72	other			0.0146	EN1,LMX1A,TUBB3
Female proximal nerve stump	DLX3		1.585	0.003	0.94	transcription regulator			0.0146	CDKN2A,EREG,HBEGF
Female proximal nerve stump	lapatinib					chemical drug			0.0146	EREG,HBEGF,KLK3
Female proximal nerve stump	E. coli B5 lipopolysaccharide					chemical - endogenous non-mammalian	Inhibited	-2.073	0.0146	CCL22,CCND1,CXCL13,CYBB,CYP11A1,IFIT1,IL11,IL12RB2,IL2RA,IL5RA,ITGAL,LIF,PHLDA1
Male proximal nerve stump	alitretinoin					chemical drug	Inhibited	-2.133	0.0146	APOD,AR,CALB1,CD36,CD5L,CEBPE,CXCL13,DHRS9,ESR1,FOLR2,IL2RB,ITGAM,MKI67,Naip1 (includes others),PPARG,PTGIS,TK1,UBA7
Female proximal nerve stump	heparin					chemical - endogenous mammalian		-0.243	0.0147	CCND1,CYP11A1,DUOX1,LPL,SELP,SP7
Female proximal nerve stump	SOX3		2	-0.014	0.797	transcription regulator		1.633	0.0147	FGF5,GBP4,Oasl2,PEG3,SOX2,USP18
Female proximal nerve stump	zymosan					chemical - endogenous non-mammalian		1.964	0.0147	CCL22,DEPP1,LIF,LPL,SLC27A1,SPN
Male proximal nerve stump	JUND	0.00386	13.955	0.696	0.000918	transcription regulator		-0.4	0.0149	ALAS1,C3AR1,Ccl8,CDKN2A,CYBB,FOSL1,HPGD,IL11,MMP3,SST,TK1
Male proximal nerve stump	ERG	0.174	10.763	-0.287	0.0898	transcription regulator		-1.625	0.015	AR,ARHGAP20,ARHGAP4,ARHGEF6,BIRC3,CAMK1D,CCNA2,DOCK2,DYNC1I1,GFRA3,GUCY1A1,HMMR,HPGD,LAMA5,MMP3,MYO5A,NRCAM,PLEK,PSTPIP2,PTPN6,RALGPS2,RAPGEF5,WNT2B
Male proximal nerve stump	Ap1					complex		-0.841	0.015	C3AR1,CCNA2,CD40,CDKN2A,FOSL1,GFAP,HPGD,IFRD1,KCNN4,LPL,MMP12,MMP3,MSR1,MT-CO2,Nppb,PADI4,RSPO3,SLC8A1,TLR4,VCAM1
Male proximal nerve stump	PRKCA	0.000968	15.73	0.498	0.000182	kinase	Inhibited	-2.59	0.0151	BCL11A,CIITA,CYBB,EGR1,GFAP,HES1,HEY1,ID3,IFIT1,LPL,MMP3,PML,PTPRN2,SP7,VCAM1
Male proximal nerve stump	HEY2	0.321	8.895	0.264	0.196	transcription regulator		1.231	0.0151	CNN1,GATA6,GJA5,KCNJ2,MYH11,PROX1,SCN5A
Male proximal nerve stump	memantine					chemical drug		-0.378	0.0151	ATP2B2,DDC,GFAP,HPCAL4,SLC1A2,SPON1,TAP1
Male proximal nerve stump	H-7					chemical - kinase inhibitor		-0.943	0.0151	AREG,CLCF1,EGR1,IFIT2,MMP3,Mt1,SAA1
Male proximal nerve stump	IKBKE	2.79e-09	12.112	-1.321	8.47e-11	kinase	Inhibited	-2.159	0.0153	ADAR,ALDOC,BIRC3,HLA-A,IFI16,IFIH1,IFIT1,IFIT2,IKBKE,IRF7,MMP3,PYGL
Male proximal nerve stump	hyaluronic acid					chemical - endogenous mammalian		-1.503	0.0153	CD40,COL2A1,CSF1R,EP300,HMMR,MMP12,MMP3,NCF1,PPARG,PTPRC,SPHK1,TLR2,TLR4,VCAM1
Male proximal nerve stump	glucocorticoid					chemical drug		0.731	0.0153	CD69,CEBPD,CHGA,CSF1R,CXCL13,EGFR,FNDC3A,GPX3,HLA-DOB,HTR2C,IGHM,IL10RA,IL11,INPP5D,IRF8,LEP,LPL,MMP3,Mt1,NCF1,NOD2,NOS1,OAS1,PPARG,RESP18,SPIB,TK1,TLR2,UCN2,VCAM1
Male proximal nerve stump	Fc gamma receptor					group		-0.059	0.0154	CCNA2,CD40,HES1,IRF8,NOS1,TNIP3
Male proximal nerve stump	CBX3	0.244	14.371	0.143	0.137	transcription regulator		1.342	0.0154	CDK1,IFIT2,ITGA7,PLK1,PPL,ZNF616
Male proximal nerve stump	irbesartan					chemical drug		0.808	0.0154	CD36,CYBB,HGF,ITGAM,LEP,VCAM1
Male proximal nerve stump	Nfat (family)					group		0.389	0.0154	CCN1,CD40,CYBB,DHRS9,EGR2,HBEGF,IRF4,ITPR1,PDGFA,SDC4,TNNI1,TUBB3,VCAM1
Female proximal nerve stump	FOXP3	0.119	5.087	-0.329	0.0417	transcription regulator			0.0155	CXCL13,GBP4,Gm4951,ID2,IL12RB2,IL2RA,IL2RB,PLAGL1,SELL,VIPR1
Male proximal nerve stump	RIPK2	0.0774	11.394	0.275	0.033	kinase	Inhibited	-2.448	0.0156	ARL5C,CARD6,CD36,CD40,CD69,MEFV,RASGRP1,RASGRP3,SLC2A6,VCAM1
Female proximal nerve stump	estradiol benzoate					chemical drug		-0.223	0.0156	AR,AVPR1A,C3,CYP11A1,GJB1,NPY1R
Female proximal nerve stump	L-proline					chemical - endogenous mammalian			0.0157	CCND1,LIF
Female proximal nerve stump	Li+					chemical reagent			0.0157	CCND1,IGF2
Female proximal nerve stump	N-Cadherin					group			0.0157	CCND1,SOX11
Female proximal nerve stump	1,3-bis(4-hydroxyphenyl)-4-methyl-5-[4-(2-piperidinylethoxy)phenol]-1H-pyrazole					chemical reagent			0.0157	CCND1,CYP11A1
Female proximal nerve stump	MRPL12	2.95e-06	13.452	0.893	8.86e-08	other			0.0157	MT-RNR1,MT-RNR2
Female proximal nerve stump	GRIP1	0.741	3.807	0.056	0.579	transcription regulator			0.0157	FRAS1,FREM1
Female proximal nerve stump	MYH10	0.000204	12.945	-0.622	1.49e-05	enzyme			0.0157	PPL,TGM1
Female proximal nerve stump	ANK3	0.113	15.531	0.262	0.0387	other			0.0157	NDNF,PTPRN
Female proximal nerve stump	HEYL	0.0058	9.878	-0.518	0.000907	transcription regulator			0.0157	KLK3,MYH11
Female proximal nerve stump	PSMC3IP	0.0108	9.664	0.41	0.00197	transcription regulator			0.0157	C3,CEBPD
Female proximal nerve stump	BLM	0.983	10.312	0.007	0.965	enzyme			0.0157	IFIT1,OAS1
Female proximal nerve stump	TBL1X	0.385	13.829	-0.104	0.209	transcription regulator			0.0157	KLK3,USP18
Female proximal nerve stump	SULF1	0.261	13.918	-0.235	0.121	enzyme			0.0157	CCND1,COL2A1
Female proximal nerve stump	ONECUT2	0.694	6	-0.092	0.52	transcription regulator			0.0157	AR,KLK3
Female proximal nerve stump	H3C6					other			0.0157	Hmga2,VGF
Female proximal nerve stump	SLC19A1	0.224	11.271	0.225	0.0977	transporter			0.0157	OR2V1,Trim30a/Trim30d
Female proximal nerve stump	Gm20703	0.773	5.672	0.07	0.624	other			0.0157	GBP6,IFIT1
Female proximal nerve stump	S42					chemical reagent			0.0157	AR,KLK3
Female proximal nerve stump	ASARM-PO4					chemical reagent			0.0157	SP7,TNFRSF11B
Female proximal nerve stump	tosyllysine chloromethyl ketone					chemical - protease inhibitor			0.0157	BDKRB1,SPN
Female proximal nerve stump	SKP2	0.334	10.297	-0.158	0.171	other		0.686	0.0157	CCND1,CDKN2A,ODC1,USP18
Female proximal nerve stump	FOXA3		2.807	0.052	0.286	transcription regulator	Activated	2	0.0157	Ear2 (includes others),SLC27A1,Sp100,TMEM26
Female proximal nerve stump	CARM1	0.846	13.291	-0.032	0.729	transcription regulator			0.0157	C3,CDKN2A,MMP3,SPINK1
Female proximal nerve stump	YAP1	0.749	14.23	0.062	0.592	transcription regulator		0.05	0.0157	BMPR1B,CCDC80,CCL22,CCND1,CYP11A1,HBEGF,HMGCS2,ID2,IFIT1,IGF2,LOX,LPL,MMP25,Rps27/Rps27rt,SOX2,TIMP1
Male proximal nerve stump	TAZ	0.775	12.804	0.031	0.668	enzyme		0.694	0.0157	ALDOC,C7,CASP3,CCN1,CCNB1,CCR2,Chil3/Chil4,CYTIP,EGR2,IFI16,IFIT1,IFIT2,IGHM,LCP1,LY75,MMP25,S1PR3,SLC40A1,VCAM1
Male proximal nerve stump	H2AB3 (includes others)					other		1.414	0.0159	ARC,DHRS9,GAS1,LYPD1,PAQR9,PRPH,SAA1,TMEM151B
Female proximal nerve stump	PKD1	0.0411	14.454	-0.295	0.0105	ion channel		-1.556	0.016	CLCF1,EMILIN1,FGF10,GLDN,HBEGF,KLK3,LOX,Nrg1,SLITRK5,SP7,TNFRSF11B
Male proximal nerve stump	LAS1L	0.00486	14.097	0.359	0.00121	other		-1.667	0.016	ANGPTL4,ASS1,CCNE2,CEMIP,CKMT1A/CKMT1B,CRABP2,E2F2,PHLDA3,SUSD2
Male proximal nerve stump	valsartan					chemical drug		0.392	0.016	AQP4,CTSS,CYBB,FHOD3,GFAP,LEP,NCF1,POSTN,PPARG
Female proximal nerve stump	erlotinib					chemical drug		0.896	0.016	BTC,CYBB,IL11,LIF,MMP3,SERPINB2,TNFRSF11B
Female proximal nerve stump	MAPK8	0.544	12.092	0.106	0.353	kinase		-0.235	0.0161	CCND1,CDKN2A,CYBB,CYP11A1,DIO2,Hrk,IL2RA,LIF,MMP3,SH2D2A
Male proximal nerve stump	LEF1	0.0085	9.008	0.644	0.00235	transcription regulator		0.042	0.0165	AR,ARHGAP20,BRCA1,CASP3,CD1D,CD274,CDK1,CDKN2A,CSF3R,FGF10,GPR15,KIF11,MBNL3,Naip1 (includes others),NRCAM,PHLDA1,POU3F2,ZC3H12D
Female proximal nerve stump	MBD3	0.00408	14.147	0.559	0.00059	other			0.0165	CCND1,CDKN2A,PEG3,PPP2R2C,SFRP2,WNT2B
Female proximal nerve stump	FOXO1	0.252	12.868	-0.154	0.115	transcription regulator		-0.407	0.0166	ANGPTL4,AR,CCND1,CDKN2A,COL2A1,DAPK1,DIO2,FMOD,KLF4,KLK3,LPL,MMP3,PLA2G2D,RIPOR2,SELL,SERPINB2,SOX2,SOX4,STAT2,TNNC1
Male proximal nerve stump	DNMT1	6.72e-05	12.986	-0.57	8.16e-06	enzyme		0.307	0.0166	CDC25C,CDK1,CDKN2A,DAB1,ESR1,FBN1,FOXF2,LRP8,Mt1,OTOP1,PPARG,SFRP2
Male proximal nerve stump	RGS4	0.0676	9.437	-0.396	0.028	enzyme		1.732	0.0166	CELA1,DNER,GPR15,INPP5J,NEFL,NELL1,Nppb,NRIP3,NUP210,POSTN,PYGL,WDFY4
Male proximal nerve stump	ATF2	0.573	13.032	-0.058	0.431	transcription regulator		-0.18	0.0166	ANGPTL2,CCNA2,CDKN2A,EGR1,GADD45A,PDGFRA,PPARG,SST,SULT4A1,TF,TSHR,VCAM1
Male proximal nerve stump	6-hydroxydopamine					chemical toxicant		-0.948	0.0166	CASP3,CEBPE,CXCL13,CYBB,GAD1,GDNF,GFAP,HEPH,MMP3,PDYN,S100B,SST
Male proximal nerve stump	CXCL8					cytokine		-1.034	0.0166	AR,CD69,CDKN2A,GJB1,HSPG2,IFRD1,ITGAL,ITGAM,ITGAX,ITGB2,SELL,SOX2,VCAM1
Male proximal nerve stump	BMP6	0.219	11.283	-0.285	0.12	growth factor		0.751	0.0166	E2F2,FOSL1,FRMD4B,GDF3,GDNF,HBEGF,Hmga2,ID3,PCOLCE2,SEMA3A,SMARCA1,Tgtp1/Tgtp2,TNFRSF12A
Female proximal nerve stump	PARPBP	0.576	8.335	-0.138	0.386	other			0.0166	SPON1,TIMP1,TNC
Female proximal nerve stump	KDM4C	0.36	12.07	-0.133	0.19	enzyme			0.0166	FGF5,KLK3,SOX2
Female proximal nerve stump	ITGA9	0.292	12.907	-0.14	0.141	other			0.0166	CXCL14,MMP3,TNC
Female proximal nerve stump	MAP3K5	0.125	11.712	-0.229	0.0443	kinase			0.0166	CCND1,CYBB,TGM1
Female proximal nerve stump	ITGA11	0.205	9.935	-0.309	0.0862	other			0.0166	MMP3,TIMP1,TNC
Female proximal nerve stump	SMARCC1	0.725	13.638	0.056	0.558	transcription regulator			0.0166	CCND1,KLK3,SOX2
Female proximal nerve stump	aphidicolin					chemical toxicant			0.0166	IFIT1,MMP3,OAS1
[truncated: 1,124 more rows]
